# Supplementary material for: Longitudinal sequencing in intramuscular coordination: A new hypothesis of dynamic functions in the human rectus femoris muscle
Source: PLoS One. 2017 Aug 17;12(8):e0183204. doi: 10.1371/journal.pone.0183204 (PMC5560678; doi:10.1371/journal.pone.0183204)
Supplement: S3 Table — (XLS) [file pone.0183204.s003.xls]

## Sheet: Tabelle1
										Kickbox pre
Kick 1									Kick 2									Kick 3									Kick 4									Kick 5									Kick 6
	BF	Fp	Sm	Sd	Fd	BF	ST			BF	Fp	Sm	Sd	Fd	BF	ST			BF	Fp	Sm	Sd	Fd	BF	ST			BF	Fp	Sm	Sd	Fd	BF	ST			BF	Fp	Sm	Sd	Fd	BF	ST			BF	Fp	Sm	Sd
time(ms)	RT_RECTUS_FEM._up,uV	RT_RECTUS_FEM._up_FW,uV	RT_RECTUS_FEM.,uV	RT_RECTUS_FEM._lo,uV	RT_RECTUS_FEM._lo_FW,uV	RT_BICEPS_FEM.,uV	RT_SEMITEND.,uV		time(ms)	RT_RECTUS_FEM._up,uV	RT_RECTUS_FEM._up_FW,uV	RT_RECTUS_FEM.,uV	RT_RECTUS_FEM._lo,uV	RT_RECTUS_FEM._lo_FW,uV	RT_BICEPS_FEM.,uV	RT_SEMITEND.,uV		time(ms)	RT_RECTUS_FEM._up,uV	RT_RECTUS_FEM._up_FW,uV	RT_RECTUS_FEM.,uV	RT_RECTUS_FEM._lo,uV	RT_RECTUS_FEM._lo_FW,uV	RT_BICEPS_FEM.,uV	RT_SEMITEND.,uV		time(ms)	RT_RECTUS_FEM._up,uV	RT_RECTUS_FEM._up_FW,uV	RT_RECTUS_FEM.,uV	RT_RECTUS_FEM._lo,uV	RT_RECTUS_FEM._lo_FW,uV	RT_BICEPS_FEM.,uV	RT_SEMITEND.,uV		time(ms)	RT_RECTUS_FEM._up,uV	RT_RECTUS_FEM._up_FW,uV	RT_RECTUS_FEM.,uV	RT_RECTUS_FEM._lo,uV	RT_RECTUS_FEM._lo_FW,uV	RT_BICEPS_FEM.,uV	RT_SEMITEND.,uV		time(ms)	RT_RECTUS_FEM._up,uV	RT_RECTUS_FEM._up_FW,uV	RT_RECTUS_FEM.,uV	RT_RECTUS_FEM._lo,uV
20556	14.84	26.11	14.75	15.21	26.16	463.3	193.3		23810.3	15.27	32.51	19.08	33.92	103.9	475.5	102.1		27250.7	8.27	15.77	9.927	10.34	33.51	244.1	36.74		30471.7	3.119	9.376	5.432	3.952	33.29	149.5	95.53		34612	20.73	46.46	18	16.35	17.19	555.8	147.2		38617.7	11.02	16.63	9.781	11.51
20556.3	14.81	26.37	14.67	15.14	26	461.5	193.1		23810.7	15.26	33.27	19.08	34.02	104.3	473.2	102.3		27251	8.328	15.93	9.927	10.29	33.59	246	37.02		30472	3.119	9.324	5.369	3.936	33.79	149	96.03		34612.3	20.66	46.64	17.85	16.21	17.17	560.7	148.3		38618	11.02	16.76	9.719	11.42
20556.7	14.77	26.61	14.56	15.1	25.83	459.7	193		23811	15.25	34.03	19.08	34.13	104.7	470.9	102.6		27251.3	8.372	16.11	9.927	10.26	33.65	247.9	37.3		30472.3	3.119	9.271	5.307	3.92	34.25	148.3	96.5		34612.7	20.56	46.82	17.71	16.05	17.17	565.4	149.4		38618.3	11.04	16.89	9.677	11.34
20557	14.72	26.87	14.48	15.03	25.7	457.8	192.9		23811.3	15.23	34.81	19.06	34.23	105.1	468.6	103		27251.7	8.416	16.29	9.927	10.22	33.68	249.8	37.58		30472.7	3.105	9.193	5.244	3.888	34.72	147.6	96.97		34613	20.47	46.98	17.58	15.9	17.19	570.1	150.5		38618.7	11.05	17	9.615	11.24
20557.3	14.68	27.11	14.38	14.97	25.53	455.9	192.9		23811.7	15.2	35.57	19.04	34.33	105.6	466.2	103.5		27252	8.474	16.48	9.948	10.19	33.65	251.7	37.86		30473	3.105	9.141	5.182	3.871	35.22	146.8	97.45		34613.3	20.37	47.16	17.44	15.74	17.19	574.5	151.5		38619	11.07	17.13	9.552	11.14
20557.7	14.65	27.31	14.27	14.89	25.37	453.8	192.8		23812	15.19	36.35	19	34.42	106.1	463.9	104		27252.3	8.517	16.68	9.969	10.17	33.57	253.5	38.14		30473.3	3.09	9.089	5.119	3.855	35.69	146	97.92		34613.7	20.27	47.29	17.29	15.6	17.22	578.8	152.4		38619.3	11.08	17.26	9.469	11.05
20558	14.61	27.55	14.17	14.82	25.2	451.6	192.7		23812.3	15.17	37.13	18.98	34.52	106.6	461.6	104.7		27252.7	8.575	16.87	9.989	10.16	33.43	255.4	38.44		30473.7	3.09	9.036	5.057	3.839	36.15	145.1	98.41		34614	20.18	47.45	17.14	15.45	17.28	582.8	153.4		38619.7	11.1	17.36	9.407	10.93
20558.3	14.56	27.76	14.09	14.74	25.01	449.4	192.6		23812.7	15.14	37.92	18.91	34.58	107.1	459.2	105.4		27253	8.619	17.08	10.01	10.13	33.29	257.2	38.72		30474	3.076	8.984	4.994	3.807	36.65	144.2	98.87		34614.3	20.08	47.58	17	15.29	17.33	586.6	154.3		38620	11.12	17.47	9.323	10.84
20558.7	14.52	27.97	13.98	14.66	24.84	447.1	192.5		23813	15.13	38.73	18.87	34.65	107.7	456.9	106.2		27253.3	8.677	17.31	10.03	10.11	33.15	259	39		30474.3	3.076	8.932	4.932	3.791	37.12	143.4	99.34		34614.7	19.98	47.71	16.85	15.14	17.39	590	155.3		38620.3	11.14	17.6	9.24	10.72
20559	14.48	28.15	13.86	14.58	24.68	445	192.3		23813.3	15.11	39.51	18.81	34.68	108.3	454.6	107.1		27253.7	8.72	17.55	10.05	10.09	33.04	260.8	39.28		30474.7	3.061	8.88	4.87	3.791	37.61	142.6	99.81		34615	19.87	47.84	16.71	14.98	17.44	593.2	156.3		38620.7	11.17	17.7	9.136	10.61
20559.3	14.43	28.36	13.75	14.5	24.49	442.9	192.2		23813.7	15.1	40.32	18.77	34.7	109	452.3	108.1		27254	8.778	17.78	10.09	10.08	32.91	262.6	39.56		30475	3.047	8.827	4.807	3.775	38.13	141.8	100.2		34615.3	19.77	47.97	16.56	14.84	17.52	596	157.2		38621	11.18	17.78	9.053	10.5
20559.7	14.4	28.54	13.65	14.4	24.32	441.1	192		23814	15.09	41.13	18.71	34.68	109.7	450.2	109		27254.3	8.822	18.02	10.11	10.05	32.77	264.5	39.84		30475.3	3.047	8.775	4.745	3.758	38.63	141	100.7		34615.7	19.67	48.08	16.42	14.68	17.61	598.4	158.1		38621.3	11.21	17.89	8.97	10.38
20560	14.36	28.72	13.54	14.32	24.13	439.4	191.9		23814.3	15.09	41.91	18.66	34.63	110.5	448.1	110		27254.7	8.88	18.28	10.15	10.05	32.66	266.3	40.15		30475.7	3.032	8.723	4.682	3.758	39.15	140.3	101.2		34616	19.57	48.18	16.27	14.53	17.69	600.6	159.1		38621.7	11.23	17.99	8.886	10.27
20560.3	14.33	28.91	13.44	14.22	23.94	437.8	191.8		23814.7	15.07	42.72	18.62	34.55	111.3	445.9	111		27255	8.923	18.54	10.19	10.03	32.52	268.1	40.47		30476	3.018	8.697	4.641	3.758	39.7	139.7	101.7		34616.3	19.45	48.29	16.12	14.37	17.8	602.5	160		38622	11.24	18.07	8.782	10.17
20560.7	14.3	29.09	13.34	14.14	23.74	436.4	191.7		23815	15.06	43.53	18.56	34.44	112.1	443.6	112.1		27255.3	8.967	18.8	10.23	10.01	32.41	269.9	40.81		30476.3	3.018	8.645	4.578	3.758	40.25	139.3	102.1		34616.7	19.35	48.39	15.98	14.22	17.91	604.4	160.9		38622.3	11.26	18.15	8.699	10.06
20561	14.26	29.27	13.23	14.06	23.52	435	191.6		23815.3	15.03	44.34	18.52	34.31	113	441.2	113.2		27255.7	9.01	19.09	10.28	10	32.27	271.8	41.18		30476.7	3.003	8.592	4.516	3.775	40.83	139	102.5		34617	19.25	48.47	15.83	14.08	18.02	606.4	161.7		38622.7	11.26	18.23	8.616	9.97
20561.3	14.23	29.43	13.13	13.97	23.33	433.5	191.6		23815.7	15.01	45.15	18.48	34.15	113.8	438.7	114.3		27256	9.039	19.37	10.32	9.986	32.11	273.7	41.54		30477	2.989	8.566	4.474	3.775	41.44	138.9	102.9		34617.3	19.15	48.57	15.69	13.93	18.13	608.3	162.5		38623	11.26	18.3	8.512	9.857
20561.7	14.19	29.61	13.02	13.89	23.11	432.1	191.7		23816	14.98	45.94	18.43	33.99	114.7	436.2	115.6		27256.3	9.083	19.66	10.36	9.986	31.97	275.6	41.91		30477.3	2.989	8.514	4.412	3.791	42.04	139.1	103.2		34617.7	19.03	48.65	15.54	13.79	18.24	610.3	163.1		38623.3	11.26	18.36	8.429	9.76
20562	14.16	29.77	12.92	13.8	22.89	430.8	191.8		23816.3	14.96	46.75	18.39	33.79	115.6	433.8	117		27256.7	9.112	19.95	10.4	9.97	31.81	277.6	42.28		30477.7	2.989	8.488	4.37	3.807	42.67	139.4	103.5		34618	18.93	48.73	15.4	13.64	18.35	612.3	163.7		38623.7	11.24	18.41	8.324	9.663
20562.3	14.11	29.95	12.84	13.72	22.67	429.4	192		23816.7	14.94	47.53	18.35	33.6	116.5	431.5	118.5		27257	9.141	20.24	10.44	9.97	31.61	279.6	42.63		30478	2.989	8.462	4.349	3.823	43.33	140	103.8		34618.3	18.83	48.81	15.25	13.51	18.46	614.2	164.2		38624	11.24	18.46	8.22	9.582
20562.7	14.07	30.11	12.75	13.64	22.45	428	192.2		23817	14.91	48.31	18.31	33.39	117.5	429.2	120.1		27257.3	9.17	20.55	10.48	9.97	31.45	281.6	43		30478.3	2.989	8.436	4.328	3.839	44	140.7	104		34618.7	18.71	48.89	15.1	13.37	18.57	616.1	164.6		38624.3	11.23	18.51	8.116	9.486
20563	14.03	30.29	12.65	13.56	22.23	426.7	192.4		23817.3	14.88	49.1	18.27	33.18	118.5	427	121.7		27257.7	9.214	20.86	10.55	9.986	31.25	283.7	43.37		30478.7	2.989	8.383	4.328	3.855	44.68	141.7	104.3		34619	18.61	48.97	14.96	13.24	18.68	617.9	164.9		38624.7	11.23	18.56	8.033	9.405
20563.3	13.98	30.45	12.57	13.48	21.98	425.6	192.7		23817.7	14.85	49.85	18.25	32.95	119.5	424.7	123.4		27258	9.243	21.15	10.59	10	31.06	285.8	43.73		30479	3.003	8.357	4.308	3.888	45.37	142.9	104.6		34619.3	18.5	49.04	14.81	13.11	18.79	619.3	165.2		38625	11.23	18.59	7.929	9.308
20563.7	13.93	30.63	12.48	13.4	21.73	424.6	192.9		23818	14.82	50.61	18.21	32.71	120.6	422.6	125.2		27258.3	9.272	21.46	10.63	10.01	30.9	288	44.1		30479.3	3.018	8.331	4.308	3.92	46.09	144.2	104.8		34619.7	18.39	49.12	14.67	12.97	18.9	620.4	165.4		38625.3	11.21	18.62	7.825	9.227
20564	13.88	30.79	12.42	13.32	21.49	423.8	193.2		23818.3	14.8	51.37	18.16	32.47	121.7	420.5	127		27258.7	9.315	21.78	10.67	10.06	30.7	290.2	44.44		30479.7	3.047	8.305	4.308	3.952	46.83	145.7	105.1		34620	18.28	49.2	14.52	12.84	19.01	620.9	165.6		38625.7	11.21	18.64	7.742	9.147
20564.3	13.81	30.94	12.34	13.24	21.24	423.2	193.5		23818.7	14.75	52.13	18.14	32.23	122.9	418.4	128.8		27259	9.359	22.06	10.71	10.09	30.51	292.5	44.78		30480	3.061	8.279	4.328	4	47.57	147.3	105.3		34620.3	18.18	49.28	14.36	12.69	19.12	620.9	165.8		38626	11.2	18.67	7.658	9.066
20564.7	13.74	31.1	12.25	13.18	20.99	422.7	193.8		23819	14.72	52.86	18.1	31.99	124.1	416.3	130.6		27259.3	9.402	22.38	10.76	10.16	30.32	294.8	45.09		30480.3	3.09	8.253	4.328	4.033	48.32	149	105.5		34620.7	18.08	49.36	14.21	12.56	19.23	620.5	166		38626.3	11.2	18.7	7.575	8.969
20565	13.66	31.23	12.19	13.09	20.74	422.2	194.1		23819.3	14.67	53.56	18.08	31.73	125.3	414.2	132.4		27259.7	9.46	22.69	10.8	10.22	30.13	297.2	45.4		30480.7	3.134	8.227	4.349	4.081	49.06	150.7	105.7		34621	17.96	49.41	14.06	12.42	19.31	619.9	166.2		38626.7	11.18	18.7	7.492	8.889
20565.3	13.59	31.39	12.11	13.01	20.5	421.9	194.5		23819.7	14.62	54.27	18.04	31.47	126.6	412.2	134.2		27260	9.504	22.98	10.84	10.29	29.91	299.7	45.68		30481	3.163	8.201	4.37	4.13	49.8	152.4	105.9		34621.3	17.86	49.49	13.9	12.29	19.42	619.1	166.4		38627	11.17	18.72	7.43	8.792
20565.7	13.5	31.52	12.05	12.95	20.22	421.5	194.8		23820	14.56	54.97	18.02	31.21	127.9	410.5	136		27260.3	9.562	23.29	10.88	10.38	29.71	302.1	45.96		30481.3	3.206	8.148	4.391	4.178	50.57	154.2	106		34621.7	17.76	49.54	13.75	12.16	19.5	618.1	166.6		38627.3	11.17	18.72	7.367	8.711
20566	13.42	31.65	11.98	12.89	19.97	421.2	195.2		23820.3	14.51	55.65	18	30.95	129.3	408.9	137.7		27260.7	9.62	23.58	10.92	10.47	29.49	304.5	46.22		30481.7	3.235	8.122	4.433	4.226	51.34	155.9	106.1		34622	17.65	49.62	13.59	12.03	19.61	617.1	166.8		38627.7	11.15	18.72	7.305	8.614
20566.3	13.32	31.75	11.92	12.82	19.7	420.9	195.6		23820.7	14.45	56.33	17.96	30.7	130.6	407.4	139.5		27261	9.663	23.87	10.94	10.58	29.27	306.9	46.5		30482	3.279	8.096	4.453	4.275	52.14	157.6	106.2		34622.3	17.54	49.67	13.44	11.92	19.7	616.1	167		38628	11.14	18.7	7.242	8.534
20566.7	13.23	31.83	11.86	12.76	19.45	420.7	196		23821	14.39	56.98	17.94	30.42	132	405.8	141.2		27261.3	9.721	24.18	10.98	10.69	29.08	309.3	46.8		30482.3	3.322	8.044	4.474	4.323	52.91	159.4	106.2		34622.7	17.44	49.72	13.29	11.8	19.81	615	167.1		38628.3	11.12	18.7	7.201	8.437
20567	13.13	31.94	11.8	12.71	19.17	420.6	196.4		23821.3	14.32	57.64	17.89	30.16	133.4	404.3	142.9		27261.7	9.765	24.47	11.03	10.8	28.86	311.8	47.13		30482.7	3.366	8.018	4.495	4.371	53.71	161.3	106.2		34623	17.35	49.8	13.15	11.71	19.89	613.8	167.2		38628.7	11.11	18.67	7.138	8.34
20567.3	13.03	31.99	11.75	12.64	18.9	420.4	196.9		23821.7	14.24	58.26	17.85	29.89	134.9	402.8	144.6		27262	9.823	24.75	11.07	10.92	28.64	314.2	47.48		30483	3.395	7.966	4.495	4.42	54.48	163.5	106.3		34623.3	17.25	49.85	13	11.63	20	612.6	167.4		38629	11.08	18.64	7.097	8.243
20567.7	12.91	32.02	11.69	12.58	18.65	420.3	197.5		23822	14.17	58.89	17.81	29.61	136.3	401.2	146.2		27262.3	9.881	25.04	11.11	11.03	28.42	316.6	47.83		30483.3	3.438	7.913	4.516	4.468	55.25	165.9	106.3		34623.7	17.16	49.91	12.86	11.55	20.08	611.4	167.5		38629.3	11.07	18.62	7.055	8.163
20568	12.81	32.04	11.65	12.53	18.4	420.2	198.1		23822.3	14.08	59.49	17.77	29.36	137.7	399.7	147.9		27262.7	9.939	25.33	11.15	11.14	28.2	319	48.19		30483.7	3.482	7.861	4.537	4.517	56.05	168.5	106.3		34624	17.09	49.98	12.73	11.47	20.17	610.2	167.7		38629.7	11.05	18.59	6.992	8.066
20568.3	12.71	32.04	11.61	12.48	18.13	420.3	198.9		23822.7	14	60.07	17.73	29.07	139.1	398.1	149.5		27263	9.983	25.59	11.19	11.26	27.98	321.4	48.53		30484	3.526	7.809	4.557	4.565	56.85	171.3	106.3		34624.3	17.02	50.04	12.61	11.38	20.28	608.9	167.9		38630	11.04	18.54	6.951	7.985
20568.7	12.6	32.04	11.57	12.43	17.88	420.5	199.9		23823	13.91	60.64	17.69	28.79	140.5	396.6	151.1		27263.3	10.04	25.88	11.25	11.37	27.76	323.7	48.87		30484.3	3.569	7.757	4.578	4.613	57.64	174.1	106.3		34624.7	16.96	50.09	12.48	11.3	20.36	607.6	168.1		38630.3	11.02	18.51	6.888	7.905
20569	12.5	31.99	11.53	12.39	17.63	420.9	201		23823.3	13.81	61.22	17.62	28.52	141.9	395.3	152.7		27263.7	10.08	26.14	11.3	11.48	27.54	326.1	49.21		30484.7	3.613	7.704	4.599	4.662	58.44	177	106.3		34625	16.89	50.17	12.38	11.22	20.47	606.3	168.3		38630.7	11.02	18.46	6.847	7.824
20569.3	12.4	31.94	11.48	12.34	17.41	421.3	202.3		23823.7	13.71	61.76	17.58	28.23	143.3	394	154.2		27264	10.14	26.43	11.36	11.58	27.32	328.4	49.53		30485	3.656	7.678	4.62	4.71	59.27	179.9	106.3		34625.3	16.83	50.22	12.27	11.14	20.58	605	168.4		38631	11.01	18.41	6.805	7.743
20569.7	12.3	31.86	11.46	12.3	17.17	421.7	203.7		23824	13.59	62.29	17.52	27.95	144.7	392.7	155.8		27264.3	10.2	26.69	11.4	11.69	27.07	330.7	49.84		30485.3	3.714	7.626	4.641	4.759	60.07	182.8	106.2		34625.7	16.77	50.3	12.17	11.06	20.66	603.7	168.5		38631.3	11.01	18.36	6.743	7.663
20570	12.21	31.75	11.42	12.27	16.95	422.2	205.2		23824.3	13.49	62.81	17.46	27.66	146.1	391.5	157.3		27264.7	10.24	26.97	11.46	11.8	26.85	333	50.11		30485.7	3.758	7.574	4.661	4.807	60.86	185.8	106.1		34626	16.73	50.35	12.09	10.98	20.77	602.4	168.5		38631.7	10.99	18.3	6.701	7.598
20570.3	12.13	31.62	11.4	12.24	16.75	422.7	206.9		23824.7	13.37	63.33	17.39	27.37	147.4	390.2	158.9		27265	10.3	27.24	11.53	11.92	26.6	335.3	50.35		30486	3.801	7.495	4.682	4.839	61.69	188.7	106		34626.3	16.68	50.43	12	10.9	20.88	601	168.6		38632	10.99	18.25	6.68	7.534
20570.7	12.05	31.49	11.38	12.19	16.53	423.4	208.6		23825	13.27	63.88	17.35	27.1	148.8	389.1	160.4		27265.3	10.34	27.5	11.57	12.03	26.38	337.6	50.55		30486.3	3.859	7.443	4.724	4.888	62.51	191.5	106		34626.7	16.62	50.48	11.94	10.84	20.99	599.6	168.6		38632.3	10.99	18.17	6.639	7.469
20571	11.98	31.36	11.36	12.16	16.34	424.4	210.4		23825.3	13.16	64.43	17.29	26.81	150.2	388.1	161.9		27265.7	10.4	27.76	11.63	12.14	26.14	339.9	50.73		30486.7	3.917	7.391	4.745	4.936	63.31	194.4	105.9		34627	16.59	50.56	11.88	10.77	21.13	598.2	168.7		38632.7	10.99	18.12	6.597	7.388
20571.3	11.91	31.21	11.32	12.13	16.18	425.6	212		23825.7	13.04	65	17.23	26.52	151.5	387.1	163.5		27266	10.46	28.05	11.67	12.26	25.92	342.1	50.91		30487	3.961	7.339	4.766	4.968	64.14	197.3	105.9		34627.3	16.55	50.64	11.84	10.71	21.24	596.6	168.7		38633	10.98	18.04	6.555	7.324
20571.7	11.85	31.02	11.32	12.09	16.01	427	213.6		23826	12.92	65.63	17.17	26.24	152.8	386.3	164.9		27266.3	10.53	28.31	11.71	12.37	25.7	344.4	51.07		30487.3	4.019	7.286	4.807	5.017	64.94	200.2	105.8		34627.7	16.51	50.72	11.8	10.67	21.38	594.8	168.7		38633.3	10.98	17.99	6.514	7.259
20572	11.79	30.87	11.3	12.08	15.87	428.5	215.3		23826.3	12.81	66.31	17.1	25.95	154.2	385.4	166.4		27266.7	10.59	28.57	11.75	12.48	25.45	346.7	51.23		30487.7	4.077	7.234	4.828	5.049	65.76	203.1	105.8		34628	16.46	50.79	11.77	10.64	21.51	592.8	168.7		38633.7	10.98	17.91	6.493	7.211
20572.3	11.75	30.68	11.3	12.06	15.73	430.1	217.1		23826.7	12.69	66.99	17.06	25.66	155.5	384.8	167.9		27267	10.66	28.8	11.8	12.61	25.23	349	51.38		30488	4.135	7.182	4.849	5.097	66.56	205.9	105.7		34628.3	16.44	50.9	11.77	10.63	21.65	590.7	168.7		38634	10.96	17.83	6.451	7.146
20572.7	11.72	30.47	11.3	12.05	15.6	431.7	219.1		23827	12.56	67.72	17	25.39	156.7	384.6	169.5		27267.3	10.73	29.06	11.86	12.72	25.01	351.2	51.54		30488.3	4.193	7.13	4.89	5.13	67.36	208.8	105.7		34628.7	16.39	50.98	11.75	10.63	21.79	588.2	168.6		38634.3	10.96	17.76	6.431	7.082
20573	11.69	30.29	11.32	12.03	15.49	433.4	221.1		23827.3	12.44	68.48	16.94	25.1	158	385	171		27267.7	10.81	29.33	11.9	12.84	24.79	353.5	51.69		30488.7	4.251	7.051	4.911	5.162	68.16	211.6	105.6		34629	16.33	51.08	11.75	10.64	21.93	585.4	168.6		38634.7	10.95	17.68	6.389	7.033
20573.3	11.68	30.11	11.34	12.05	15.4	435.2	223.2		23827.7	12.33	69.26	16.89	24.81	159.2	386	172.6		27268	10.88	29.59	11.94	12.93	24.57	355.7	51.84		30489	4.309	6.999	4.932	5.21	68.95	214.5	105.6		34629.3	16.29	51.16	11.75	10.66	22.06	582.3	168.6		38635	10.95	17.57	6.347	6.969
20573.7	11.68	29.9	11.36	12.05	15.32	437.1	225.3		23828	12.2	70.07	16.83	24.52	160.5	387.6	174.1		27268.3	10.96	29.85	11.98	13.05	24.35	357.8	51.97		30489.3	4.382	6.947	4.974	5.243	69.72	217.3	105.5		34629.7	16.23	51.24	11.75	10.71	22.2	579	168.5		38635.3	10.94	17.49	6.326	6.92
20574	11.68	29.72	11.4	12.06	15.24	439	227.3		23828.3	12.08	70.93	16.77	24.23	161.6	389.5	175.7		27268.7	11.05	30.08	12.02	13.13	24.16	359.8	52.09		30489.7	4.44	6.895	4.994	5.275	70.49	220.1	105.5		34630	16.17	51.32	11.75	10.77	22.37	575.6	168.3		38635.7	10.92	17.42	6.285	6.872
20574.3	11.68	29.51	11.44	12.06	15.18	441	229.2		23828.7	11.97	71.79	16.71	23.94	162.7	391.7	177.2		27269	11.12	30.34	12.09	13.21	23.96	361.4	52.19		30490	4.498	6.842	5.015	5.307	71.26	222.9	105.5		34630.3	16.12	51.34	11.75	10.85	22.5	572.2	168		38636	10.91	17.31	6.243	6.824
20574.7	11.68	29.33	11.46	12.08	15.13	443	231		23829	11.85	72.68	16.67	23.65	163.8	394.1	178.8		27269.3	11.21	30.61	12.13	13.29	23.77	362.7	52.28		30490.3	4.57	6.79	5.036	5.339	72.01	225.6	105.4		34630.7	16.04	51.34	11.75	10.93	22.64	568.8	167.5		38636.3	10.89	17.23	6.222	6.791
20575	11.69	29.12	11.5	12.09	15.1	445	232.6		23829.3	11.75	73.57	16.6	23.36	164.7	396.6	180.3		27269.7	11.3	30.84	12.17	13.34	23.58	363.6	52.36		30490.7	4.643	6.738	5.057	5.372	72.72	228.4	105.5		34631	15.97	51.32	11.75	11.03	22.78	565.3	166.9		38636.7	10.89	17.15	6.181	6.743
20575.3	11.69	28.93	11.55	12.09	15.07	447.1	234		23829.7	11.65	74.48	16.56	23.06	165.6	399.3	181.7		27270	11.39	31.1	12.21	13.4	23.41	364.3	52.42		30491	4.715	6.712	5.057	5.404	73.41	231.3	105.5		34631.3	15.9	51.26	11.75	11.14	22.92	561.8	166.1		38637	10.88	17.05	6.16	6.711
20575.7	11.7	28.75	11.59	12.11	15.05	449.1	235.3		23830	11.55	75.42	16.52	22.76	166.4	402	183		27270.3	11.47	31.34	12.25	13.45	23.27	364.6	52.48		30491.3	4.802	6.66	5.078	5.436	74.1	234	105.6		34631.7	15.81	51.16	11.77	11.24	23.05	558.3	165.3		38637.3	10.86	16.97	6.139	6.662
20576	11.72	28.57	11.63	12.13	15.02	451.1	236.4		23830.3	11.44	76.36	16.46	22.47	167	404.7	184.3		27270.7	11.56	31.57	12.32	13.5	23.11	364.6	52.52		30491.7	4.875	6.607	5.099	5.469	74.76	236.8	105.6		34632	15.71	51.06	11.77	11.35	23.19	554.6	164.4		38637.7	10.85	16.87	6.098	6.63
20576.3	11.73	28.39	11.67	12.14	15.02	453.1	237.5		23830.7	11.34	77.3	16.42	22.18	167.6	407.5	185.4		27271	11.65	31.83	12.36	13.53	22.97	364.5	52.55		30492	4.962	6.555	5.099	5.501	75.39	239.6	105.5		34632.3	15.61	50.9	11.8	11.47	23.3	550.7	163.4		38638	10.85	16.79	6.077	6.614
20576.7	11.76	28.2	11.71	12.16	15.02	455	238.4		23831	11.24	78.27	16.37	21.87	168	410.1	186.5		27271.3	11.72	32.07	12.4	13.56	22.83	364.1	52.58		30492.3	5.049	6.503	5.119	5.533	75.97	242.4	105.4		34632.7	15.49	50.72	11.8	11.56	23.44	546.5	162.3		38638.3	10.83	16.68	6.056	6.598
20577	11.79	28.02	11.77	12.18	15.02	456.9	239.3		23831.3	11.15	79.21	16.33	21.58	168.3	412.8	187.5		27271.7	11.79	32.3	12.44	13.59	22.72	363.7	52.61		30492.7	5.122	6.477	5.119	5.565	76.52	245.1	105.1		34633	15.39	50.51	11.82	11.68	23.55	542.1	161.2		38638.7	10.83	16.61	6.035	6.582
20577.3	11.82	27.86	11.82	12.21	15.05	458.9	240.2		23831.7	11.05	80.15	16.29	21.29	168.5	415.4	188.6		27272	11.86	32.54	12.48	13.61	22.59	363.3	52.65		30493	5.209	6.425	5.14	5.598	77.04	247.8	104.8		34633.3	15.29	50.27	11.82	11.77	23.63	537.3	160.2		38639	10.82	16.53	6.035	6.582
20577.7	11.86	27.71	11.88	12.22	15.07	461.1	241		23832	10.96	81.09	16.25	21	168.6	417.9	189.6		27272.3	11.92	32.75	12.52	13.63	22.48	362.9	52.71		30493.3	5.281	6.372	5.14	5.63	77.51	250.5	104.5		34633.7	15.19	50.04	11.84	11.87	23.74	532.3	159.1		38639.3	10.82	16.42	6.014	6.566
20578	11.91	27.55	11.94	12.26	15.07	463.4	241.8		23832.3	10.88	82.01	16.21	20.71	168.7	420.4	190.6		27272.7	11.98	32.98	12.57	13.64	22.37	362.4	52.8		30493.7	5.368	6.32	5.161	5.662	77.92	253.3	104.2		34634	15.1	49.78	11.86	11.97	23.83	527	158		38639.7	10.81	16.34	5.993	6.582
20578.3	11.97	27.39	11.98	12.29	15.1	465.9	242.6		23832.7	10.78	82.92	16.17	20.42	168.7	422.8	191.7		27273	12.02	33.19	12.61	13.66	22.28	362	52.9		30494	5.455	6.294	5.161	5.694	78.31	255.9	103.8		34634.3	15.03	49.51	11.9	12.06	23.91	521.5	156.8		38640	10.79	16.27	5.993	6.582
20578.7	12.05	27.24	12.07	12.32	15.16	468.4	243.4		23833	10.69	83.81	16.12	20.14	168.7	425.2	192.7		27273.3	12.07	33.4	12.65	13.68	22.23	361.6	53.02		30494.3	5.528	6.242	5.182	5.711	78.64	258.6	103.5		34634.7	14.96	49.25	11.92	12.14	23.96	516	155.6		38640.3	10.79	16.16	5.973	6.598
20579	12.14	27.11	12.13	12.35	15.18	470.9	244.2		23833.3	10.6	84.7	16.08	19.85	168.6	427.5	193.7		27273.7	12.1	33.61	12.67	13.68	22.2	361.2	53.13		30494.7	5.615	6.216	5.182	5.743	78.91	261.3	103		34635	14.88	48.97	11.96	12.22	24.02	510.3	154.4		38640.7	10.78	16.08	5.973	6.614
20579.3	12.26	26.95	12.21	12.4	15.21	473.5	245		23833.7	10.53	85.58	16.04	19.58	168.5	429.8	194.7		27274	12.13	33.82	12.69	13.69	22.17	360.7	53.24		30495	5.688	6.163	5.203	5.775	79.19	263.9	102.5		34635.3	14.82	48.68	11.98	12.3	24.07	504.5	153.2		38641	10.78	16.01	5.952	6.63
20579.7	12.37	26.82	12.3	12.45	15.24	476.1	245.9		23834	10.46	86.47	16.02	19.31	168.5	432	195.6		27274.3	12.15	34	12.69	13.71	22.17	360.2	53.33		30495.3	5.775	6.137	5.223	5.807	79.47	266.5	101.9		34635.7	14.77	48.42	12.02	12.37	24.13	498.7	151.9		38641.3	10.76	15.93	5.952	6.662
20580	12.52	26.69	12.4	12.5	15.29	478.6	246.9		23834.3	10.38	87.33	15.98	19.03	168.4	434.2	196.4		27274.7	12.17	34.21	12.69	13.72	22.17	359.4	53.41		30495.7	5.847	6.111	5.223	5.823	79.71	269.2	101.2		34636	14.71	48.1	12.05	12.43	24.16	492.8	150.7		38641.7	10.75	15.85	5.952	6.695
20580.3	12.66	26.56	12.5	12.56	15.32	481.2	247.8		23834.7	10.31	88.17	15.94	18.76	168.4	436.4	197.1		27275	12.2	34.39	12.67	13.74	22.2	358.3	53.47		30496	5.92	6.111	5.244	5.856	79.96	271.8	100.5		34636.3	14.67	47.82	12.09	12.48	24.18	486.8	149.4		38642	10.75	15.77	5.952	6.711
20580.7	12.82	26.43	12.61	12.61	15.38	483.9	248.8		23835	10.25	89.03	15.92	18.48	168.4	438.6	197.9		27275.3	12.23	34.55	12.65	13.76	22.23	357.1	53.52		30496.3	6.007	6.085	5.265	5.888	80.21	274.4	99.81		34636.7	14.61	47.53	12.09	12.55	24.18	480.8	148.1		38642.3	10.73	15.69	5.931	6.743
20581	13	26.32	12.73	12.68	15.4	486.5	249.8		23835.3	10.18	89.84	15.9	18.19	168.3	441	198.7		27275.7	12.24	34.73	12.61	13.77	22.26	355.7	53.57		30496.7	6.079	6.059	5.307	5.904	80.46	277	99.1		34637	14.56	47.24	12.11	12.58	24.18	474.7	146.9		38642.7	10.73	15.61	5.931	6.791
20581.3	13.19	26.19	12.84	12.74	15.43	489	250.9		23835.7	10.14	90.68	15.87	17.92	168.3	443.4	199.5		27276	12.29	34.89	12.57	13.8	22.31	354.3	53.61		30497	6.152	6.059	5.327	5.92	80.7	279.6	98.42		34637.3	14.51	46.96	12.13	12.63	24.18	468.5	145.6		38643	10.72	15.54	5.931	6.824
20581.7	13.36	26.06	12.96	12.82	15.46	491.4	252.1		23836	10.08	91.49	15.85	17.64	168.2	446.1	200.3		27276.3	12.31	35.05	12.52	13.84	22.42	352.9	53.66		30497.3	6.224	6.059	5.348	5.953	80.95	282.3	97.8		34637.7	14.46	46.67	12.13	12.66	24.16	462.2	144.4		38643.3	10.72	15.48	5.931	6.872
20582	13.56	25.96	13.11	12.89	15.51	493.7	253.3		23836.3	10.04	92.27	15.85	17.39	168.2	449.1	201		27276.7	12.37	35.2	12.48	13.89	22.53	351.4	53.67		30497.7	6.297	6.059	5.39	5.969	81.2	284.9	97.26		34638	14.42	46.41	12.15	12.68	24.13	456	143.2		38643.7	10.7	15.4	5.952	6.937
20582.3	13.75	25.83	13.23	12.97	15.54	496	254.6		23836.7	9.983	93.05	15.85	17.11	168.1	452.4	201.7		27277	12.42	35.33	12.44	13.93	22.7	350	53.7		30498	6.37	6.059	5.411	5.985	81.42	287.5	96.8		34638.3	14.37	46.12	12.15	12.71	24.1	449.7	142		38644	10.69	15.33	5.952	7.001
20582.7	13.94	25.72	13.36	13.03	15.57	498.2	256		23837	9.939	93.84	15.85	16.85	167.9	456	202.4		27277.3	12.47	35.46	12.4	14	22.89	348.6	53.72		30498.3	6.442	6.085	5.432	6.001	81.67	290.1	96.44		34638.7	14.33	45.86	12.15	12.72	24.07	443.4	140.8		38644.3	10.67	15.27	5.973	7.082
20583	14.14	25.59	13.5	13.11	15.62	500.5	257.3		23837.3	9.896	94.59	15.87	16.61	167.7	460.1	203.2		27277.7	12.53	35.57	12.36	14.06	23.14	347.1	53.73		30498.7	6.529	6.111	5.473	6.033	81.91	292.7	96.22		34639	14.3	45.6	12.15	12.74	24.02	437.1	139.6		38644.7	10.66	15.2	5.993	7.179
20583.3	14.35	25.49	13.65	13.21	15.65	502.8	258.7		23837.7	9.852	95.33	15.87	16.37	167.5	464.5	204.1		27278	12.59	35.67	12.32	14.14	23.38	345.7	53.76		30499	6.602	6.137	5.494	6.049	82.13	295.3	96.13		34639.3	14.26	45.36	12.15	12.76	23.96	431	138.3		38645	10.65	15.12	6.014	7.275
20583.7	14.55	25.36	13.81	13.29	15.71	505	260.1		23838	9.809	96.08	15.9	16.16	167.2	469.3	205.1		27278.3	12.65	35.78	12.27	14.22	23.66	344.3	53.78		30499.3	6.66	6.163	5.536	6.065	82.35	297.9	96.15		34639.7	14.23	45.13	12.15	12.77	23.91	424.9	137.1		38645.3	10.62	15.07	6.035	7.372
20584	14.77	25.25	13.96	13.39	15.73	507	261.5		23838.3	9.765	96.79	15.9	15.97	166.8	474.2	206.4		27278.7	12.71	35.86	12.23	14.3	23.94	342.8	53.79		30499.7	6.732	6.189	5.556	6.082	82.57	300.4	96.28		34640	14.19	44.89	12.15	12.79	23.83	419	135.8		38645.7	10.59	15.01	6.056	7.485
20584.3	14.98	25.15	14.13	13.5	15.76	508.8	262.9		23838.7	9.721	97.52	15.9	15.81	166.5	478.9	207.9		27279	12.76	35.91	12.19	14.39	24.18	341.4	53.81		30500	6.805	6.216	5.598	6.098	82.77	302.9	96.46		34640.3	14.14	44.66	12.15	12.8	23.74	413.3	134.6		38646	10.57	14.93	6.077	7.614
20584.7	15.2	25.04	14.31	13.61	15.82	510.2	264.3		23839	9.678	98.22	15.9	15.66	166	483.2	209.6		27279.3	12.82	35.96	12.17	14.48	24.46	339.9	53.81		30500.3	6.877	6.268	5.64	6.13	82.96	305.2	96.66		34640.7	14.11	44.45	12.13	12.82	23.66	407.7	133.3		38646.3	10.54	14.88	6.098	7.743
20585	15.42	24.94	14.5	13.74	15.85	511.5	265.6		23839.3	9.663	98.93	15.9	15.56	165.5	487.5	211.4		27279.7	12.89	35.99	12.13	14.58	24.73	338.5	53.78		30500.7	6.95	6.32	5.66	6.146	83.15	307.5	96.86		34641	14.07	44.24	12.13	12.84	23.58	402.4	132		38646.7	10.52	14.8	6.118	7.872
20585.3	15.65	24.83	14.69	13.87	15.9	512.5	266.9		23839.7	9.649	99.64	15.87	15.48	164.9	492.1	213.1		27280	13.01	36.04	12.05	14.76	25.31	335.6	53.63		30501	7.023	6.372	5.702	6.162	83.32	309.6	97.03		34641.3	14.04	44.03	12.13	12.85	23.47	397.2	130.8		38647	10.5	14.75	6.139	8.001
20585.7	15.88	24.73	14.9	14.03	15.93	513.3	268.3		23840	9.649	100.3	15.85	15.43	164.3	497.3	214.9		27280.3	13.08	36.04	12	14.84	25.61	334.2	53.52		30501.3	7.095	6.425	5.744	6.178	83.46	311.6	97.23		34641.7	14	43.85	12.11	12.85	23.38	392	129.6		38647.3	10.49	14.7	6.16	8.13
20586	16.12	24.62	15.1	14.19	15.98	514.1	269.6		23840.3	9.678	101	15.83	15.42	163.7	502.9	216.6		27280.7	13.14	36.01	11.96	14.93	25.97	332.7	53.44		30501.7	7.168	6.477	5.785	6.194	83.59	313.4	97.42		34642	13.95	43.69	12.11	12.85	23.27	386.8	128.4		38647.7	10.47	14.65	6.181	8.259
20586.3	16.36	24.49	15.31	14.35	16.01	514.8	270.9		23840.7	9.721	101.7	15.81	15.42	162.9	508.7	218.3		27281	13.21	35.99	11.94	15.01	26.33	331.1	53.39		30502	7.24	6.529	5.827	6.194	83.7	315.1	97.64		34642.3	13.93	43.51	12.11	12.84	23.19	381.6	127.2		38648	10.47	14.6	6.202	8.389
20586.7	16.61	24.39	15.54	14.53	16.04	515.5	272.2		23841	9.78	102.4	15.79	15.43	162.2	514.3	220		27281.3	13.29	35.93	11.9	15.1	26.69	329.5	53.35		30502.3	7.313	6.581	5.869	6.211	83.79	316.5	97.89		34642.7	13.88	43.35	12.09	12.84	23.08	376.3	126.2		38648.3	10.47	14.57	6.222	8.518
20587	16.86	24.28	15.75	14.72	16.09	516.3	273.5		23841.3	9.867	103	15.77	15.47	161.4	519.8	221.5		27281.7	13.34	35.88	11.86	15.18	27.07	327.8	53.35		30502.7	7.385	6.633	5.91	6.227	83.84	317.8	98.16		34643	13.85	43.19	12.09	12.82	23	371	125.2		38648.7	10.47	14.52	6.243	8.631
20587.3	17.09	24.18	15.98	14.92	16.12	517	274.7		23841.7	9.968	103.7	15.75	15.5	160.6	525.2	222.9		27282	13.4	35.83	11.82	15.26	27.46	326.1	53.35		30503	7.443	6.712	5.952	6.227	83.84	318.9	98.45		34643.3	13.81	43.04	12.07	12.8	22.89	365.7	124.3		38649	10.49	14.46	6.285	8.76
20587.7	17.33	24.08	16.19	15.11	16.15	517.8	275.9		23842	10.08	104.4	15.71	15.55	159.7	530.5	224.2		27282.3	13.46	35.75	11.8	15.32	27.84	324.3	53.35		30503.3	7.516	6.764	5.993	6.243	83.84	319.8	98.79		34643.7	13.78	42.91	12.07	12.77	22.81	360.3	123.4		38649.3	10.5	14.44	6.326	8.873
20588	17.58	23.95	16.42	15.32	16.18	518.6	277.1		23842.3	10.21	105.1	15.67	15.61	158.9	535.6	225.4		27282.7	13.52	35.65	11.75	15.37	28.2	322.5	53.35		30503.7	7.574	6.842	6.035	6.243	83.81	320.5	99.18		34644	13.74	42.75	12.05	12.76	22.7	355.1	122.6		38649.7	10.52	14.39	6.368	8.985
20588.3	17.83	23.84	16.62	15.53	16.2	519.3	278.3		23842.7	10.36	105.8	15.63	15.66	158	540.7	226.5		27283	13.56	35.57	11.73	15.42	28.59	320.7	53.36		30504	7.632	6.895	6.056	6.227	83.76	321	99.59		34644.3	13.71	42.62	12.02	12.72	22.61	350.1	121.8		38650	10.53	14.36	6.431	9.082
20588.7	18.08	23.74	16.83	15.74	16.26	520	279.5		23843	10.52	106.5	15.58	15.72	157	545.6	227.6		27283.3	13.62	35.46	11.69	15.47	28.97	318.8	53.38		30504.3	7.69	6.973	6.077	6.227	83.65	321.4	100		34644.7	13.66	42.49	12.02	12.71	22.5	345.4	121.1		38650.3	10.54	14.33	6.493	9.195
20589	18.32	23.61	17.04	15.95	16.29	520.8	280.6		23843.3	10.7	107.1	15.54	15.79	156.1	550.3	228.6		27283.7	13.65	35.33	11.67	15.51	29.36	316.9	53.39		30504.7	7.748	7.051	6.118	6.211	83.54	321.7	100.4		34645	13.63	42.36	12	12.69	22.42	341.1	120.4		38650.7	10.57	14.31	6.555	9.308
20589.3	18.57	23.5	17.25	16.16	16.31	521.5	281.8		23843.7	10.92	107.8	15.5	15.85	155.1	554.8	229.6		27284	13.68	35.2	11.63	15.56	29.74	314.9	53.42		30505	7.792	7.104	6.139	6.178	83.4	321.9	100.8		34645.3	13.61	42.2	11.98	12.66	22.34	337.4	119.7		38651	10.59	14.26	6.639	9.405
20589.7	18.8	23.4	17.46	16.39	16.34	522.4	283.1		23844	11.15	108.5	15.46	15.92	154.2	559.3	230.5		27284.3	13.72	35.07	11.61	15.6	30.1	312.8	53.44		30505.3	7.835	7.182	6.16	6.162	83.23	322.1	101.3		34645.7	13.56	42.07	11.96	12.64	22.23	334	118.9		38651.3	10.62	14.23	6.722	9.502
20590	19.05	23.29	17.66	16.61	16.4	523.3	284.4		23844.3	11.4	109.2	15.4	15.97	153.1	563.6	231.4		27284.7	13.74	34.91	11.59	15.63	30.48	310.6	53.47		30505.7	7.879	7.26	6.16	6.146	83.01	322.2	101.8		34646	13.53	41.94	11.94	12.63	22.15	330.9	118.2		38651.7	10.65	14.2	6.805	9.615
20590.3	19.29	23.19	17.87	16.85	16.42	524.3	285.8		23844.7	11.68	109.9	15.35	16.03	152.1	567.8	232.4		27285	13.77	34.76	11.55	15.68	30.84	308.4	53.5		30506	7.922	7.339	6.181	6.114	82.79	322.3	102.3		34646.3	13.5	41.81	11.92	12.59	22.06	327.8	117.5		38652	10.66	14.18	6.888	9.711
20590.7	19.53	23.11	18.06	17.1	16.45	525.3	287.1		23845	11.95	110.6	15.29	16.1	151	572.1	233.3		27285.3	13.78	34.6	11.53	15.71	31.23	306.2	53.52		30506.3	7.966	7.417	6.202	6.082	82.55	322.4	102.8		34646.7	13.48	41.68	11.9	12.58	21.95	324.9	116.8		38652.3	10.69	14.18	6.992	9.808
20591	19.77	23.03	18.27	17.34	16.51	526.3	288.4		23845.3	12.24	111.3	15.25	16.14	150	576.4	234.1		27285.7	13.81	34.44	11.5	15.74	31.58	304	53.55		30506.7	8.009	7.495	6.222	6.049	82.24	322.6	103.3		34647	13.46	41.55	11.86	12.56	21.87	322	116.1		38652.7	10.72	14.15	7.076	9.921
20591.3	20	22.95	18.46	17.58	16.56	527.2	289.8		23845.7	12.55	112	15.19	16.21	148.9	580.8	235		27286	13.82	34.26	11.48	15.77	31.94	301.8	53.54		30507	8.038	7.6	6.222	6.017	81.94	322.8	104		34647.3	13.45	41.42	11.84	12.53	21.76	319.1	115.4		38653	10.75	14.12	7.18	10.01
20591.7	20.24	22.9	18.64	17.82	16.59	528.1	291.1		23846	12.85	112.7	15.13	16.27	147.7	585.1	235.9		27286.3	13.84	34.08	11.46	15.81	32.3	299.7	53.48		30507.3	8.082	7.678	6.243	5.985	81.58	322.9	104.6		34647.7	13.43	41.26	11.8	12.51	21.68	316.3	114.8		38653.3	10.78	14.1	7.263	10.13
20592	20.48	22.85	18.83	18.06	16.64	529	292.5		23846.3	13.14	113.4	15.06	16.32	146.6	589.6	236.8		27286.7	13.85	33.9	11.44	15.84	32.66	297.5	53.41		30507.7	8.125	7.757	6.264	5.969	81.23	323	105.4		34648	13.43	41.13	11.77	12.5	21.57	313.5	114.1		38653.7	10.81	14.1	7.367	10.22
20592.3	20.72	22.82	19.02	18.31	16.7	530.2	293.8		23846.7	13.45	114.2	15.02	16.39	145.4	594.1	237.6		27287	13.87	33.69	11.42	15.87	32.99	295.4	53.33		30508	8.154	7.835	6.264	5.936	80.84	322.7	106.2		34648.3	13.43	41	11.73	12.47	21.46	310.6	113.3		38654	10.82	14.07	7.45	10.34
20592.7	20.96	22.8	19.2	18.55	16.75	531.6	295		23847	13.75	114.9	14.96	16.43	144.2	598.8	238.5		27287.3	13.88	33.48	11.4	15.9	33.32	293.2	53.24		30508.3	8.198	7.939	6.285	5.904	80.43	322.3	107		34648.7	13.45	40.84	11.69	12.45	21.35	307.8	112.5		38654.3	10.85	14.07	7.534	10.45
20593	21.21	22.8	19.37	18.79	16.78	533.2	296.2		23847.3	14.06	115.6	14.92	16.48	143	603.7	239.3		27287.7	13.9	33.24	11.4	15.93	33.65	291	53.17		30508.7	8.241	8.018	6.306	5.888	79.99	321.5	107.8		34649	13.49	40.71	11.65	12.43	21.27	305	111.6		38654.7	10.86	14.07	7.617	10.58
20593.3	21.46	22.82	19.56	19.03	16.84	534.9	297.2		23847.7	14.36	116.3	14.88	16.55	141.8	608.6	240.2		27288	13.91	33.03	11.38	15.97	33.95	288.7	53.08		30509	8.27	8.122	6.306	5.856	79.55	320.6	108.6		34649.3	13.53	40.56	11.61	12.4	21.16	302.1	110.7		38655	10.88	14.05	7.7	10.71
20593.7	21.73	22.85	19.73	19.27	16.89	536.7	297.9		23848	14.67	117	14.83	16.61	140.6	613.5	241.1		27288.3	13.93	32.8	11.36	16	34.28	286.4	52.99		30509.3	8.299	8.201	6.326	5.823	79.05	319.4	109.4		34649.7	13.59	40.4	11.57	12.39	21.02	299.2	109.8		38655.3	10.89	14.05	7.783	10.84
20594	22.01	22.9	19.91	19.52	16.95	538.3	298.4		23848.3	14.96	117.7	14.79	16.66	139.3	618.3	241.9		27288.7	13.94	32.56	11.36	16.03	34.58	284.2	52.92		30509.7	8.343	8.305	6.347	5.807	78.56	318.2	110.3		34650	13.66	40.27	11.53	12.37	20.91	296.3	108.8		38655.7	10.89	14.05	7.867	10.98
20594.3	22.28	22.98	20.08	19.74	17	539.9	298.6		23848.7	15.26	118.4	14.75	16.72	138.1	623	242.8		27289	13.97	32.3	11.34	16.06	34.89	281.9	52.84		30510	8.372	8.383	6.347	5.775	78.03	317	111.1		34650.3	13.74	40.11	11.48	12.34	20.8	293.4	107.9		38656	10.89	14.05	7.95	11.13
20594.7	22.59	23.06	20.27	19.98	17.06	541.4	298.7		23849	15.55	119.1	14.71	16.77	136.8	627.7	243.8		27289.3	13.98	32.07	11.32	16.1	35.16	279.7	52.79		30510.3	8.401	8.462	6.347	5.759	77.48	315.7	112		34650.7	13.84	39.93	11.44	12.32	20.66	290.4	107		38656.3	10.89	14.02	8.012	11.29
20595	22.89	23.14	20.43	20.21	17.11	542.9	298.5		23849.3	15.84	119.8	14.69	16.84	135.5	632.3	244.8		27289.7	14	31.81	11.3	16.13	35.46	277.5	52.74		30510.7	8.416	8.566	6.368	5.727	76.93	314.4	113		34651	13.93	39.77	11.4	12.3	20.52	287.4	106		38656.7	10.89	14.02	8.096	11.45
20595.3	23.23	23.24	20.62	20.44	17.17	544.3	298.2		23849.7	16.12	120.5	14.65	16.89	134.2	636.9	245.9		27290	14.01	31.52	11.3	16.14	35.74	275.3	52.71		30511	8.445	8.645	6.368	5.694	76.36	313.1	113.9		34651.3	14.03	39.59	11.34	12.27	20.39	284.3	105.2		38657	10.89	14.02	8.158	11.61
20595.7	23.56	23.34	20.81	20.66	17.19	545.4	297.7		23850	16.41	121.1	14.63	16.95	132.8	641.4	247.2		27290.3	14.03	31.26	11.28	16.16	36.02	273	52.7		30511.3	8.474	8.749	6.368	5.678	75.75	311.8	114.8		34651.7	14.13	39.43	11.3	12.24	20.25	281.4	104.3		38657.3	10.89	14.02	8.241	11.79
20596	23.92	23.45	20.99	20.89	17.25	546.1	297.2		23850.3	16.68	121.7	14.58	17	131.5	645.6	248.5		27290.7	14.04	30.97	11.25	16.18	36.29	270.8	52.7		30511.7	8.488	8.827	6.368	5.646	75.14	310.5	115.8		34652	14.24	39.22	11.23	12.21	20.08	278.4	103.4		38657.7	10.89	13.99	8.324	11.95
20596.3	24.3	23.58	21.18	21.11	17.28	546.4	296.7		23850.7	16.96	122.3	14.56	17.06	130.1	649.8	249.9		27291	14.04	30.68	11.25	16.18	36.57	268.6	52.71		30512	8.517	8.906	6.389	5.63	74.51	309.1	116.8		34652.3	14.36	39.04	11.17	12.18	19.95	275.6	102.6		38658	10.89	13.99	8.408	12.13
20596.7	24.69	23.68	21.39	21.32	17.33	546.4	296.3		23851	17.23	122.7	14.52	17.11	128.7	653.8	251.3		27291.3	14.04	30.4	11.23	16.18	36.81	266.2	52.74		30512.3	8.532	9.01	6.389	5.598	73.85	307.6	117.7		34652.7	14.48	38.83	11.11	12.11	19.78	272.9	101.8		38658.3	10.89	13.99	8.47	12.29
20597	25.1	23.79	21.58	21.55	17.36	546.1	295.7		23851.3	17.51	123.2	14.5	17.16	127.3	657.8	252.8		27291.7	14.04	30.11	11.21	16.16	37.06	263.8	52.77		30512.7	8.546	9.089	6.389	5.581	73.19	306.1	118.7		34653	14.59	38.6	11.03	12.05	19.61	270.3	101.1		38658.7	10.91	13.99	8.553	12.45
20597.3	25.49	23.92	21.79	21.76	17.39	545.8	295.1		23851.7	17.78	123.5	14.48	17.22	125.9	661.8	254.2		27292	14.03	29.8	11.19	16.16	37.31	261.4	52.82		30513	8.561	9.193	6.389	5.549	72.5	304.6	119.6		34653.3	14.71	38.34	10.96	11.98	19.45	268.1	100.3		38659	10.91	13.97	8.616	12.61
20597.7	25.9	24.02	21.95	21.95	17.44	545.5	294.3		23852	18.06	123.8	14.44	17.27	124.5	665.8	255.6		27292.3	14.01	29.51	11.17	16.14	37.56	259.1	52.87		30513.3	8.575	9.271	6.41	5.533	71.82	303	120.6		34653.7	14.82	38.08	10.9	11.9	19.28	266.1	99.72		38659.3	10.92	13.97	8.699	12.77
20598	26.29	24.13	22.14	22.15	17.47	545.1	293.4		23852.3	18.35	124.1	14.42	17.32	123.1	669.6	257		27292.7	13.98	29.2	11.15	16.13	37.78	256.8	52.93		30513.7	8.59	9.35	6.41	5.501	71.13	301.4	121.5		34654	14.94	37.81	10.84	11.8	19.09	264.4	99.1		38659.7	10.94	13.94	8.782	12.93
20598.3	26.68	24.23	22.31	22.34	17.5	544.8	292.4		23852.7	18.66	124.3	14.4	17.39	121.7	673.1	258.4		27293	13.95	28.88	11.13	16.13	38	254.7	53.01		30514	8.59	9.454	6.41	5.485	70.41	299.8	122.4		34654.3	15.06	37.53	10.76	11.72	18.93	263	98.54		38660	10.99	13.92	8.928	13.27
20598.7	27.06	24.34	22.47	22.52	17.52	544.4	291.4		23853	18.95	124.4	14.38	17.43	120.3	676.3	259.7		27293.3	13.91	28.54	11.11	16.11	38.19	252.8	53.13		30514.3	8.604	9.559	6.41	5.469	69.7	298.1	123.4		34654.7	15.17	37.24	10.69	11.63	18.73	261.7	98.05		38660.3	11.02	13.92	9.011	13.43
20599	27.45	24.42	22.64	22.68	17.55	544	290.4		23853.3	19.25	124.5	14.36	17.5	118.9	679.2	261.1		27293.7	13.88	28.23	11.07	16.13	38.41	251.3	53.27		30514.7	8.604	9.637	6.431	5.436	68.95	296.4	124.3		34655	15.3	36.95	10.63	11.53	18.54	260.5	97.67		38660.7	11.07	13.89	9.095	13.61
20599.3	27.83	24.49	22.81	22.84	17.58	543.7	289.4		23853.7	19.56	124.6	14.33	17.55	117.5	681.8	262.4		27294	13.84	27.92	11.03	16.13	38.6	250.2	53.47		30515	8.604	9.742	6.431	5.42	68.24	294.6	125.2		34655.3	15.42	36.69	10.55	11.43	18.35	259.4	97.4		38661	11.11	13.86	9.199	13.79
20599.7	28.22	24.57	22.95	23.02	17.58	543.5	288.5		23854	19.87	124.6	14.31	17.6	116.2	684.4	263.7		27294.3	13.79	27.58	11	16.14	38.77	249.4	53.69		30515.3	8.604	9.846	6.451	5.404	67.5	292.8	126.1		34655.7	15.55	36.43	10.48	11.34	18.13	258.4	97.31		38661.3	11.15	13.84	9.303	13.98
20600	28.6	24.62	23.12	23.18	17.61	543.3	287.7		23854.3	20.18	124.5	14.29	17.64	114.9	686.8	265		27294.7	13.75	27.24	10.96	16.16	38.96	249.1	53.94		30515.7	8.59	9.924	6.472	5.372	66.75	290.9	126.9		34656	15.7	36.17	10.4	11.22	17.94	257.5	97.37		38661.7	11.21	13.81	9.386	14.16
20600.3	28.99	24.68	23.26	23.32	17.63	543.2	286.9		23854.7	20.48	124.4	14.27	17.69	113.7	689.1	266.3		27295	13.71	26.9	10.94	16.18	39.12	249.1	54.17		30516	8.59	10.02	6.493	5.356	65.98	288.9	127.8		34656.3	15.83	35.93	10.34	11.13	17.72	256.6	97.55		38662	11.27	13.79	9.49	14.35
20600.7	29.36	24.73	23.43	23.48	17.63	543.1	286.2		23855	20.77	124.2	14.25	17.74	112.5	691.4	267.6		27295.3	13.66	26.56	10.9	16.19	39.29	249.4	54.43		30516.3	8.575	10.1	6.493	5.339	65.24	286.8	128.7		34656.7	15.97	35.72	10.26	11.01	17.52	255.9	97.82		38662.3	11.31	13.76	9.594	14.53
20601	29.74	24.75	23.58	23.63	17.63	543.2	285.6		23855.3	21.08	124.1	14.21	17.79	111.3	693.6	268.9		27295.7	13.62	26.22	10.86	16.21	39.45	250	54.68		30516.7	8.546	10.21	6.514	5.307	64.5	284.7	129.5		34657	16.12	35.54	10.17	10.9	17.3	255.1	98.17		38662.7	11.37	13.73	9.698	14.72
20601.3	30.12	24.78	23.74	23.79	17.63	543.2	285		23855.7	21.38	123.8	14.19	17.82	110.3	696	270.2		27296	13.58	25.88	10.84	16.24	39.62	250.7	54.94		30517	8.532	10.29	6.535	5.291	63.75	282.6	130.4		34657.3	16.26	35.36	10.09	10.8	17.11	254.4	98.56		38663	11.41	13.71	9.823	14.9
20601.7	30.48	24.78	23.89	23.94	17.63	543.4	284.5		23856	21.67	123.6	14.17	17.87	109.4	698.4	271.5		27296.3	13.53	25.54	10.8	16.27	39.76	251.3	55.19		30517.3	8.503	10.39	6.555	5.275	63.04	280.5	131.4		34657.7	16.42	35.2	10.03	10.69	16.92	253.8	98.98		38663.3	11.47	13.65	9.927	15.08
20602	30.84	24.78	24.05	24.08	17.63	543.5	284		23856.3	21.98	123.3	14.15	17.92	108.5	700.8	272.9		27296.7	13.49	25.17	10.76	16.31	39.9	252	55.42		30517.7	8.488	10.47	6.576	5.259	62.32	278.4	132.3		34658	16.57	35.05	9.948	10.59	16.73	253.4	99.44		38663.7	11.53	13.6	10.05	15.26
20602.3	31.21	24.75	24.2	24.23	17.61	543.6	283.6		23856.7	22.27	123	14.13	17.97	107.7	703.2	274.2		27297	13.46	24.83	10.73	16.34	40.03	252.5	55.61		30518	8.474	10.55	6.597	5.227	61.61	276.3	133.3		34658.3	16.7	34.94	9.885	10.48	16.53	253.2	99.89		38664	11.57	13.58	10.15	15.43
20602.7	31.56	24.73	24.35	24.37	17.61	543.6	283.1		23857	22.56	122.6	14.11	18	107	705.7	275.6		27297.3	13.42	24.49	10.69	16.39	40.17	252.9	55.77		30518.3	8.445	10.63	6.597	5.21	60.92	274.2	134.2		34658.7	16.83	34.81	9.802	10.37	16.34	253.2	100.3		38664.3	11.63	13.52	10.28	15.6
20603	31.89	24.68	24.51	24.53	17.58	543.5	282.7		23857.3	22.85	122.3	14.06	18.05	106.3	708.1	276.9		27297.7	13.39	24.15	10.65	16.42	40.28	253.4	55.89		30518.7	8.43	10.7	6.618	5.194	60.26	272.2	135.2		34659	16.94	34.71	9.719	10.27	16.18	253.4	100.8		38664.7	11.69	13.47	10.4	15.77
20603.3	32.22	24.62	24.66	24.68	17.55	543.4	282.2		23857.7	23.15	121.9	14.04	18.08	105.6	710.6	278.2		27298	13.36	23.81	10.61	16.47	40.39	253.7	56.01		30519	8.401	10.78	6.639	5.178	59.63	270.1	136.2		34659.3	17.06	34.63	9.636	10.16	16.01	253.8	101.3		38665	11.75	13.42	10.53	15.93
20603.7	32.54	24.57	24.8	24.82	17.52	543.1	281.7		23858	23.43	121.5	14.02	18.1	105	713.1	279.5		27298.3	13.33	23.48	10.57	16.52	40.5	254.1	56.11		30519.3	8.387	10.86	6.659	5.162	58.99	268.1	137.2		34659.7	17.16	34.52	9.532	10.06	15.85	254.2	101.8		38665.3	11.81	13.34	10.65	16.08
20604	32.85	24.49	24.93	24.97	17.47	542.8	281.2		23858.3	23.72	121.1	13.98	18.13	104.4	715.6	280.8		27298.7	13.32	23.16	10.53	16.56	40.61	254.6	56.21		30519.7	8.372	10.94	6.659	5.146	58.39	266.1	138.2		34660	17.26	34.44	9.448	9.97	15.68	254.6	102.3		38665.7	11.86	13.29	10.78	16.24
20604.3	33.15	24.42	25.07	25.11	17.44	542.5	280.7		23858.7	24.01	120.7	13.96	18.14	103.7	718.2	282		27299	13.29	22.82	10.48	16.63	40.69	255.3	56.33		30520	8.358	10.99	6.659	5.13	57.81	264	139.2		34660.3	17.36	34.37	9.365	9.873	15.57	255.1	102.8		38666	11.92	13.21	10.9	16.39
20604.7	33.43	24.34	25.2	25.26	17.41	542.2	280.1		23859	24.29	120.3	13.92	18.14	103.1	720.8	283.3		27299.3	13.27	22.51	10.44	16.68	40.8	256.2	56.48		30520.3	8.343	11.07	6.68	5.114	57.2	262	140.2		34660.7	17.47	34.29	9.261	9.776	15.43	255.5	103.4		38666.3	11.98	13.13	11	16.53
20605	33.7	24.26	25.32	25.42	17.36	541.9	279.6		23859.3	24.56	119.8	13.88	18.14	102.5	723.3	284.7		27299.7	13.26	22.2	10.42	16.74	40.89	257.4	56.64		30520.7	8.314	11.12	6.659	5.097	56.6	259.9	141.3		34661	17.57	34.21	9.178	9.679	15.32	255.8	103.9		38666.7	12.04	13.05	11.13	16.68
20605.3	33.96	24.15	25.45	25.57	17.33	541.6	279		23859.7	24.84	119.3	13.81	18.13	101.8	725.9	286		27300	13.23	21.88	10.38	16.81	40.97	259	56.82		30521	8.299	11.17	6.659	5.081	55.99	257.9	142.3		34661.3	17.68	34.13	9.095	9.599	15.24	256.1	104.4		38667	12.1	12.98	11.25	16.82
20605.7	34.21	24.08	25.57	25.69	17.28	541.1	278.4		23860	25.11	118.9	13.77	18.11	101.1	728.3	287.4		27300.3	13.2	21.57	10.38	16.87	41.02	261	57.04		30521.3	8.285	11.23	6.659	5.049	55.39	255.8	143.4		34661.7	17.8	34.05	9.011	9.502	15.16	256.4	104.9		38667.3	12.15	12.9	11.36	16.95
20606	34.46	23.97	25.7	25.84	17.25	540.7	277.7		23860.3	25.37	118.4	13.71	18.08	100.4	730.7	288.8		27300.7	13.16	21.26	10.36	16.92	41.11	263.6	57.31		30521.7	8.27	11.28	6.639	5.033	54.75	253.7	144.4		34662	17.92	34	8.928	9.421	15.1	256.6	105.4		38667.7	12.21	12.82	11.48	17.1
20606.3	34.69	23.89	25.8	25.98	17.22	540.3	276.9		23860.7	25.63	117.9	13.67	18.05	99.8	732.9	290.3		27301	13.11	20.94	10.36	16.97	41.16	266.8	57.6		30522	8.241	11.3	6.639	5.033	54.12	251.6	145.3		34662.3	18.03	33.95	8.845	9.34	15.05	256.9	105.9		38668	12.26	12.71	11.59	17.22
20606.7	34.92	23.81	25.91	26.11	17.17	540	275.9		23861	25.9	117.4	13.61	18	99.14	734.9	291.8		27301.3	13.05	20.63	10.34	17	41.22	270.3	57.93		30522.3	8.227	11.36	6.618	5.017	53.49	249.5	146.2		34662.7	18.15	33.87	8.762	9.276	15.02	257.1	106.4		38668.3	12.31	12.64	11.71	17.34
20607	35.15	23.71	26.01	26.24	17.14	539.7	274.8		23861.3	26.16	116.8	13.52	17.93	98.45	736.6	293.4		27301.7	12.98	20.31	10.34	17.02	41.27	274.2	58.28		30522.7	8.212	11.38	6.597	5.001	52.86	247.4	147		34663	18.26	33.84	8.678	9.195	15.02	257.5	106.9		38668.7	12.37	12.53	11.82	17.47
20607.3	35.37	23.63	26.09	26.39	17.11	539.5	273.5		23861.7	26.42	116.3	13.46	17.87	97.82	737.9	295		27302	12.91	20.03	10.34	17.02	41.33	278.2	58.64		30523	8.183	11.41	6.597	4.985	52.17	245.3	147.6		34663.3	18.38	33.82	8.595	9.131	15.02	257.9	107.4		38669	12.43	12.45	11.92	17.58
20607.7	35.57	23.53	26.18	26.5	17.08	539.3	272.2		23862	26.67	115.8	13.38	17.77	97.21	738.8	296.6		27302.3	12.82	19.71	10.34	17.02	41.38	282.3	59.01		30523.3	8.169	11.46	6.576	4.952	51.51	243.2	148.1		34663.7	18.48	33.82	8.533	9.066	15.02	258.4	107.9		38669.3	12.49	12.35	12.02	17.68
20608	35.78	23.45	26.26	26.63	17.06	539.1	270.8		23862.3	26.91	115.2	13.29	17.68	96.64	739.1	298		27302.7	12.74	19.43	10.34	17	41.41	286.4	59.36		30523.7	8.154	11.49	6.555	4.936	50.82	241	148.4		34664	18.6	33.82	8.449	8.985	15.07	258.8	108.3		38669.7	12.53	12.27	12.15	17.77
20608.3	35.98	23.34	26.34	26.74	17.03	538.9	269.4		23862.7	27.16	114.7	13.23	17.58	96.11	739	299.1		27303	12.65	19.14	10.36	16.97	41.46	290.5	59.72		30524	8.125	11.49	6.535	4.92	50.13	238.8	148.5		34664.3	18.7	33.87	8.366	8.921	15.1	259.3	108.8		38670	12.59	12.17	12.25	17.85
20608.7	36.17	23.27	26.41	26.86	17	538.7	268		23863	27.39	114.1	13.15	17.47	95.62	738.3	299.9		27303.3	12.56	18.88	10.36	16.93	41.49	294.5	60.07		30524.3	8.111	11.51	6.514	4.888	49.44	236.7	148.5		34664.7	18.82	33.95	8.304	8.84	15.16	259.7	109.2		38670.3	12.66	12.09	12.36	17.93
20609	36.36	23.16	26.45	26.95	16.97	538.6	266.5		23863.3	27.64	113.6	13.07	17.35	95.18	737.4	300.4		27303.7	12.47	18.62	10.38	16.9	41.55	298.5	60.44		30524.7	8.096	11.54	6.514	4.872	48.76	234.5	148.4		34665	18.93	34.08	8.22	8.76	15.24	260	109.7		38670.7	12.72	11.98	12.46	18.02
20609.3	36.55	23.08	26.51	27.03	16.95	538.7	265.1		23863.7	27.86	113	13	17.22	94.79	736.5	300.4		27304	12.39	18.38	10.4	16.85	41.57	302.3	60.8		30525	8.067	11.54	6.493	4.839	48.04	232.3	148.2		34665.3	19.05	34.24	8.137	8.679	15.29	260.4	110.1		38671	12.78	11.88	12.57	18.08
20609.7	36.71	23.01	26.53	27.11	16.92	538.9	263.7		23864	28.07	112.4	12.92	17.11	94.46	735.8	300.1		27304.3	12.3	18.15	10.4	16.81	41.6	306	61.18		30525.3	8.053	11.54	6.472	4.807	47.32	230.2	147.9		34665.7	19.16	34.47	8.075	8.598	15.38	260.6	110.6		38671.3	12.84	11.77	12.67	18.14
20610	36.88	22.93	26.55	27.19	16.89	539.2	262.2		23864.3	28.28	111.8	12.86	16.98	94.19	734.8	299.7		27304.7	12.21	17.91	10.42	16.76	41.63	309.7	61.56		30525.7	8.024	11.57	6.451	4.775	46.61	228.1	147.7		34666	19.28	34.78	7.991	8.534	15.49	260.9	111		38671.7	12.89	11.7	12.77	18.21
20610.3	37.04	22.85	26.57	27.24	16.86	539.6	260.8		23864.7	28.48	111.2	12.79	16.87	93.97	733.3	299.3		27305	12.13	17.7	10.44	16.72	41.66	313.3	61.98		30526	8.009	11.57	6.431	4.743	45.89	226	147.4		34666.3	19.41	35.15	7.929	8.453	15.57	261.1	111.3		38672	12.95	11.59	12.88	18.26
20610.7	37.19	22.77	26.57	27.28	16.84	540.1	259.3		23865	28.67	110.6	12.73	16.76	93.77	730.9	298.9		27305.3	12.05	17.52	10.46	16.68	41.66	316.8	62.44		30526.3	7.98	11.57	6.41	4.726	45.15	224.1	147.2		34666.7	19.53	35.57	7.867	8.389	15.68	261.3	111.7		38672.3	13.01	11.49	12.98	18.31
20611	37.33	22.69	26.55	27.31	16.84	540.6	257.8		23865.3	28.84	109.9	12.69	16.63	93.64	728	298.4		27305.7	11.98	17.34	10.48	16.63	41.66	320.4	62.95		30526.7	7.951	11.57	6.389	4.694	44.44	222.2	147		34667	19.67	36.01	7.804	8.324	15.76	261.3	112		38672.7	13.07	11.38	13.09	18.37
20611.3	37.48	22.61	26.53	27.32	16.81	541.2	256.3		23865.7	29	109.3	12.63	16.52	93.53	724.8	297.8		27306	11.91	17.18	10.51	16.58	41.63	324	63.49		30527	7.922	11.57	6.368	4.662	43.72	220.4	146.7		34667.3	19.8	36.51	7.742	8.259	15.87	261.3	112.2		38673	13.13	11.28	13.17	18.42
20611.7	37.61	22.56	26.51	27.32	16.81	541.7	254.8		23866	29.15	108.6	12.57	16.4	93.47	721.6	297.2		27306.3	11.84	17.02	10.53	16.55	41.6	327.7	64.06		30527.3	7.893	11.57	6.368	4.63	43	218.8	146.5		34667.7	19.95	37.06	7.679	8.195	15.98	261.3	112.4		38673.3	13.17	11.2	13.27	18.47
20612	37.74	22.48	26.47	27.31	16.78	542.2	253.3		23866.3	29.28	107.9	12.5	16.29	93.42	718.5	296.5		27306.7	11.76	16.87	10.55	16.5	41.57	331.4	64.67		30527.7	7.85	11.57	6.347	4.613	42.29	217.2	146.3		34668	20.11	37.66	7.638	8.13	16.09	261	112.6		38673.7	13.23	11.1	13.36	18.53
20612.3	37.85	22.4	26.43	27.29	16.78	542.7	251.9		23866.7	29.41	107.2	12.46	16.18	93.42	715.4	295.8		27307	11.7	16.74	10.57	16.47	41.52	335.2	65.32		30528	7.821	11.57	6.326	4.581	41.6	215.8	146		34668.3	20.27	38.26	7.596	8.082	16.2	260.7	112.7		38674	13.27	10.99	13.44	18.58
20612.7	37.98	22.35	26.39	27.26	16.78	543.1	250.4		23867	29.51	106.5	12.4	16.06	93.42	712.3	295.2		27307.3	11.65	16.63	10.57	16.43	41.49	338.9	66		30528.3	7.792	11.54	6.306	4.565	40.91	214.4	145.7		34668.7	20.43	38.91	7.554	8.034	16.31	260.3	112.7		38674.3	13.33	10.89	13.5	18.64
20613	38.1	22.3	26.34	27.23	16.78	543.4	249		23867.3	29.61	105.8	12.36	15.95	93.44	709.3	294.5		27307.7	11.59	16.53	10.59	16.4	41.46	342.7	66.71		30528.7	7.763	11.54	6.306	4.533	40.25	213.1	145.3		34669	20.59	39.59	7.534	7.985	16.42	259.8	112.7		38674.7	13.37	10.81	13.59	18.69
20613.3	38.23	22.25	26.28	27.19	16.78	543.6	247.7		23867.7	29.7	105	12.32	15.85	93.47	706.2	293.9		27308	11.55	16.42	10.61	16.39	41.44	346.4	67.45		30529	7.719	11.54	6.285	4.517	39.59	212	144.9		34669.3	20.76	40.27	7.513	7.937	16.53	259.3	112.6		38675	13.43	10.7	13.63	18.76
20613.7	38.35	22.2	26.24	27.15	16.78	543.6	246.3		23868	29.77	104.3	12.25	15.74	93.53	703.2	293.4		27308.3	11.49	16.34	10.61	16.35	41.38	350	68.2		30529.3	7.69	11.51	6.285	4.501	38.96	210.9	144.5		34669.7	20.92	40.95	7.492	7.888	16.62	258.8	112.6		38675.3	13.49	10.6	13.69	18.81
20614	38.46	22.14	26.18	27.1	16.78	543.4	244.9		23868.3	29.83	103.5	12.21	15.64	93.61	700.3	292.8		27308.7	11.44	16.27	10.63	16.34	41.35	353.6	68.97		30529.7	7.661	11.51	6.264	4.501	38.33	209.9	144.1		34670	21.08	41.65	7.471	7.856	16.73	258.4	112.6		38675.7	13.56	10.52	13.73	18.87
20614.3	38.58	22.12	26.14	27.03	16.78	543	243.3		23868.7	29.87	102.7	12.15	15.53	93.66	697.4	292.3		27309	11.41	16.21	10.63	16.32	41.33	357.3	69.74		30530	7.646	11.49	6.264	4.484	37.72	208.9	143.7		34670.3	21.24	42.31	7.471	7.808	16.84	257.9	112.5		38676	13.62	10.42	13.77	18.92
20614.7	38.71	22.09	26.07	26.95	16.78	542.3	241.5		23869	29.89	101.9	12.11	15.43	93.75	694.6	291.8		27309.3	11.37	16.16	10.65	16.29	41.3	360.8	70.55		30530.3	7.617	11.49	6.264	4.484	37.12	207.9	143.3		34670.7	21.4	42.99	7.471	7.776	16.92	257.4	112.5		38676.3	13.69	10.34	13.79	18.98
20615	38.82	22.06	26.01	26.87	16.78	541.5	239.5		23869.3	29.9	101.1	12.05	15.32	93.86	691.8	291.3		27309.7	11.34	16.14	10.65	16.27	41.27	364.4	71.39		30530.7	7.603	11.46	6.264	4.484	36.54	206.8	142.9		34671	21.54	43.64	7.471	7.743	17.03	256.9	112.5		38676.7	13.75	10.26	13.84	19.03
20615.3	38.94	22.04	25.95	26.76	16.78	540.5	237.4		23869.7	29.89	100.2	11.98	15.22	93.97	689	290.8		27310	11.3	16.11	10.67	16.26	41.27	367.9	72.34		30531	7.588	11.46	6.264	4.484	35.99	205.6	142.4		34671.3	21.7	44.29	7.492	7.711	17.14	256.4	112.5		38677	13.82	10.18	13.86	19.08
20615.7	39.07	22.04	25.89	26.65	16.78	539.6	235.2		23870	29.86	99.43	11.92	15.13	94.08	686.2	290.3		27310.3	11.27	16.11	10.67	16.24	41.27	371.3	73.37		30531.3	7.574	11.43	6.264	4.484	35.44	204.4	142		34671.7	21.85	44.94	7.492	7.679	17.22	255.9	112.6		38677.3	13.9	10.1	13.9	19.14
20616	39.19	22.01	25.82	26.52	16.81	538.6	233		23870.3	29.83	98.56	11.86	15.01	94.19	683.3	289.8		27310.7	11.24	16.14	10.67	16.22	41.3	374.6	74.53		30531.7	7.559	11.41	6.264	4.484	34.91	203	141.5		34672	22.01	45.57	7.513	7.646	17.33	255.2	112.6		38677.7	13.95	10.02	13.92	19.21
20616.3	39.3	22.01	25.74	26.39	16.81	537.7	230.8		23870.7	29.8	97.7	11.8	14.92	94.3	680.2	289.2		27311	11.21	16.16	10.67	16.21	41.33	377.8	75.74		30532	7.545	11.38	6.264	4.484	34.42	201.4	140.9		34672.3	22.15	46.2	7.534	7.63	17.41	254.6	112.6		38678	14.03	9.95	13.96	19.26
20616.7	39.43	22.01	25.68	26.26	16.81	536.6	228.4		23871	29.74	96.81	11.73	14.8	94.43	677	288.7		27311.3	11.18	16.21	10.67	16.21	41.38	381	77.01		30532.3	7.545	11.36	6.264	4.484	33.92	199.8	140.2		34672.7	22.31	46.8	7.554	7.598	17.52	253.9	112.6		38678.3	14.1	9.872	13.98	19.31
20617	39.55	21.99	25.62	26.11	16.81	535.3	226.1		23871.3	29.7	95.93	11.69	14.71	94.54	673.7	288.3		27311.7	11.15	16.29	10.67	16.19	41.44	384.2	78.31		30532.7	7.53	11.36	6.264	4.484	33.46	198.3	139.4		34673	22.46	47.43	7.575	7.566	17.61	253.1	112.7		38678.7	14.17	9.82	14.02	19.37
20617.3	39.65	21.99	25.55	25.97	16.81	533.6	223.6		23871.7	29.65	95.04	11.63	14.6	94.65	670.1	287.8		27312	11.12	16.4	10.65	16.18	41.49	387.4	79.61		30533	7.516	11.33	6.264	4.484	33.02	196.9	138.6		34673.3	22.6	48.03	7.596	7.55	17.72	252.4	112.8		38679	14.23	9.742	14.06	19.4
20617.7	39.77	22.01	25.49	25.81	16.81	531.3	221.2		23872	29.6	94.15	11.57	14.48	94.76	666.3	287.3		27312.3	11.1	16.53	10.65	16.18	41.57	390.6	80.91		30533.3	7.516	11.3	6.264	4.468	32.58	195.7	137.7		34673.7	22.75	48.63	7.617	7.517	17.83	251.7	112.9		38679.3	14.3	9.689	14.11	19.45
20618	39.87	22.01	25.43	25.66	16.84	528.4	218.8		23872.3	29.54	93.24	11.5	14.37	94.85	662.1	286.8		27312.7	11.07	16.66	10.65	16.16	41.68	393.7	82.23		30533.7	7.516	11.28	6.264	4.468	32.16	194.7	136.8		34674	22.86	49.23	7.638	7.501	17.91	251	113		38679.7	14.37	9.637	14.15	19.48
20618.3	39.96	22.01	25.37	25.5	16.84	525	216.6		23872.7	29.48	92.32	11.46	14.26	94.93	657.7	286.4		27313	11.04	16.84	10.63	16.14	41.77	396.9	83.54		30534	7.53	11.25	6.264	4.452	31.78	193.9	135.8		34674.3	22.98	49.83	7.658	7.469	18.02	250.3	113.2		38680	14.45	9.585	14.19	19.5
20618.7	40.03	22.04	25.3	25.32	16.84	521.2	214.5		23873	29.42	91.41	11.4	14.14	94.98	653.1	285.9		27313.3	11.01	17	10.61	16.13	41.9	400.1	84.83		30534.3	7.545	11.23	6.264	4.452	31.39	193.2	134.9		34674.7	23.08	50.4	7.679	7.453	18.1	249.6	113.4		38680.3	14.51	9.533	14.23	19.52
20619	40.09	22.06	25.22	25.16	16.84	517.3	212.5		23873.3	29.36	90.49	11.34	14.03	95.01	648.5	285.4		27313.7	10.96	17.21	10.61	16.13	42.01	403.2	86.11		30534.7	7.559	11.2	6.285	4.452	31.03	192.6	133.9		34675	23.17	50.98	7.7	7.437	18.21	248.8	113.6		38680.7	14.58	9.506	14.25	19.52
20619.3	40.13	22.12	25.16	24.98	16.84	513.2	210.7		23873.7	29.31	89.58	11.28	13.92	95.04	643.8	284.9		27314	10.94	17.39	10.59	16.11	42.15	406.3	87.37		30535	7.588	11.17	6.285	4.436	30.68	192	132.9		34675.3	23.24	51.55	7.742	7.421	18.32	248.2	113.9		38681	14.65	9.454	14.29	19.5
20619.7	40.16	22.17	25.07	24.82	16.84	509.1	209		23874	29.25	88.67	11.23	13.8	95.04	639.2	284.3		27314.3	10.89	17.6	10.59	16.1	42.32	409.4	88.61		30535.3	7.632	11.15	6.306	4.436	30.32	191.5	131.9		34675.7	23.31	52.13	7.763	7.388	18.4	247.5	114.1		38681.3	14.72	9.428	14.33	19.47
20620	40.16	22.25	24.97	24.65	16.84	505	207.4		23874.3	29.2	87.78	11.17	13.69	95.04	634.6	283.5		27314.7	10.86	17.81	10.57	16.08	42.45	412.4	89.85		30535.7	7.676	11.12	6.306	4.436	29.99	191	130.8		34676	23.37	52.7	7.804	7.372	18.51	246.8	114.4		38681.7	14.8	9.402	14.38	19.44
20620.3	40.13	22.33	24.89	24.48	16.84	501	206		23874.7	29.16	86.86	11.11	13.56	95.01	629.9	282.6		27315	10.82	18.04	10.57	16.08	42.62	415.4	91.06		30536	7.734	11.07	6.326	4.436	29.66	190.4	129.7		34676.3	23.43	53.28	7.825	7.356	18.62	246.1	114.6		38682	14.87	9.35	14.42	19.4
20620.7	40.09	22.43	24.76	24.31	16.84	497.1	204.6		23875	29.12	86	11.07	13.45	94.96	625.3	281.4		27315.3	10.79	18.25	10.57	16.06	42.76	418.3	92.28		30536.3	7.792	11.04	6.347	4.436	29.36	189.9	128.5		34676.7	23.49	53.82	7.867	7.34	18.73	245.4	114.7		38682.3	14.94	9.324	14.46	19.37
20621	40	22.56	24.64	24.13	16.84	493.4	203.3		23875.3	29.07	85.14	11	13.34	94.9	620.7	280		27315.7	10.76	18.49	10.55	16.06	42.92	421.1	93.47		30536.7	7.864	11.02	6.389	4.436	29.05	189.5	127.3		34677	23.56	54.4	7.908	7.324	18.87	244.6	114.9		38682.7	15	9.298	14.48	19.32
20621.3	39.88	22.69	24.51	23.94	16.84	489.9	201.8		23875.7	29.03	84.36	10.96	13.21	94.82	616.2	278.5		27316	10.73	18.72	10.55	16.06	43.06	423.8	94.65		30537	7.951	10.99	6.431	4.436	28.75	189	126.1		34677.3	23.66	54.95	7.95	7.324	18.98	243.9	115		38683	15.07	9.271	14.52	19.29
20621.7	39.74	22.87	24.35	23.76	16.84	486.7	200.4		23876	28.99	83.6	10.92	13.09	94.71	611.7	276.9		27316.3	10.72	18.93	10.53	16.06	43.22	426.6	95.81		30537.3	8.024	10.94	6.472	4.436	28.45	188.6	124.9		34677.7	23.78	55.52	7.991	7.324	19.12	243.2	115		38683.3	15.13	9.245	14.56	19.26
20622	39.58	23.06	24.18	23.57	16.81	483.5	198.9		23876.3	28.94	82.89	10.86	12.98	94.57	607.2	275.4		27316.7	10.7	19.17	10.53	16.06	43.36	429.4	96.93		30537.7	8.111	10.91	6.535	4.436	28.17	188.2	123.7		34678	23.94	56.07	8.033	7.34	19.23	242.5	115		38683.7	15.19	9.245	14.58	19.21
20622.3	39.39	23.27	24.01	23.36	16.81	480.4	197.5		23876.7	28.89	82.24	10.8	12.85	94.43	602.7	273.8		27317	10.69	19.4	10.53	16.06	43.5	432.1	98.04		30538	8.198	10.86	6.597	4.452	27.9	187.8	122.4		34678.3	24.13	56.65	8.075	7.356	19.37	241.8	115		38684	15.25	9.219	14.63	19.18
20622.7	39.2	23.53	23.83	23.16	16.81	477.3	196.1		23877	28.81	81.64	10.73	12.72	94.27	598.1	272.3		27317.3	10.69	19.61	10.53	16.06	43.67	434.8	99.12		30538.3	8.285	10.83	6.68	4.468	27.62	187.5	121.2		34678.7	24.36	57.19	8.137	7.372	19.5	241	114.8		38684.3	15.29	9.193	14.65	19.13
20623	38.98	23.79	23.64	22.97	16.81	474.1	194.8		23877.3	28.73	81.07	10.65	12.59	94.05	593.6	270.7		27317.7	10.67	19.84	10.53	16.08	43.83	437.5	100.1		30538.7	8.372	10.78	6.764	4.501	27.35	187.3	119.9		34679	24.62	57.74	8.179	7.404	19.64	240.3	114.5		38684.7	15.33	9.167	14.67	19.08
20623.3	38.77	24.1	23.45	22.77	16.81	470.9	193.5		23877.7	28.62	80.54	10.57	12.47	93.83	589.2	269.2		27318	10.69	20.08	10.53	16.08	44	439.9	101.2		30539	8.459	10.73	6.868	4.549	27.07	187.2	118.6		34679.3	24.92	58.32	8.22	7.453	19.78	239.6	114.2		38685	15.38	9.167	14.69	19.02
20623.7	38.53	24.44	23.26	22.56	16.78	467.8	192.3		23878	28.51	80.07	10.48	12.34	93.55	584.9	267.6		27318.3	10.69	20.29	10.53	16.06	44.22	442.2	102.2		30539.3	8.561	10.68	6.972	4.613	26.8	187.1	117.3		34679.7	25.26	58.87	8.283	7.485	19.95	238.8	113.9		38685.3	15.39	9.141	14.71	18.95
20624	38.29	24.78	23.08	22.37	16.78	464.6	191.1		23878.3	28.38	79.66	10.38	12.19	93.25	580.6	266.1		27318.7	10.69	20.5	10.53	16.06	44.44	444.4	103.1		30539.7	8.648	10.63	7.055	4.71	26.52	187.2	116		34680	25.62	59.41	8.324	7.517	20.08	238.1	113.4		38685.7	15.41	9.115	14.71	18.87
20624.3	38.03	25.15	22.87	22.18	16.75	461.3	189.9		23878.7	28.25	79.29	10.3	12.06	92.92	576.3	264.6		27319	10.7	20.73	10.53	16.05	44.66	446.4	104.1		30540	8.735	10.57	7.159	4.839	26.25	187.5	114.6		34680.3	26.01	59.96	8.387	7.566	20.25	237.2	113		38686	15.41	9.115	14.71	18.79
20624.7	37.77	25.54	22.66	21.97	16.73	458.1	188.7		23879	28.09	78.95	10.19	11.92	92.59	572.1	263.1		27319.3	10.72	20.94	10.55	16.05	44.9	448.3	105		30540.3	8.822	10.52	7.263	4.985	25.94	187.9	113.3		34680.7	26.43	60.51	8.449	7.614	20.41	236	112.5		38686.3	15.41	9.115	14.69	18.69
20625	37.49	25.98	22.45	21.76	16.7	454.8	187.4		23879.3	27.93	78.64	10.09	11.79	92.23	568	261.6		27319.7	10.73	21.12	10.55	16.03	45.18	450	105.9		30540.7	8.909	10.47	7.346	5.162	25.67	188.6	111.9		34681	26.85	61.06	8.512	7.679	20.55	234.5	111.9		38686.7	15.41	9.115	14.69	18.6
20625.3	37.21	26.43	22.22	21.56	16.67	451.5	186.2		23879.7	27.77	78.38	9.989	11.64	91.82	563.9	260.2		27320	10.76	21.33	10.55	16.01	45.43	451.7	107		30541	9.01	10.42	7.45	5.372	25.39	189.3	110.5		34681.3	27.27	61.61	8.574	7.727	20.72	232.7	111.3		38687	15.39	9.115	14.65	18.48
20625.7	36.92	26.87	21.99	21.34	16.67	448.1	184.9		23880	27.59	78.17	9.885	11.5	91.44	559.8	258.7		27320.3	10.79	21.52	10.55	16	45.7	453.4	108.1		30541.3	9.098	10.36	7.534	5.614	25.12	190.2	109.2		34681.7	27.71	62.16	8.657	7.792	20.88	230.8	110.7		38687.3	15.39	9.115	14.63	18.37
20626	36.63	27.34	21.79	21.13	16.64	444.7	183.7		23880.3	27.43	77.98	9.781	11.37	91.02	555.6	257.3		27320.7	10.83	21.7	10.57	15.98	45.98	454.9	109.3		30541.7	9.199	10.31	7.638	5.856	24.82	191.2	107.8		34682	28.13	62.68	8.72	7.856	21.02	229	110.1		38687.7	15.38	9.115	14.58	18.24
20626.3	36.34	27.84	21.54	20.9	16.62	441.3	182.4		23880.7	27.26	77.83	9.677	11.22	90.58	551	255.9		27321	10.88	21.88	10.57	15.97	46.25	456.4	110.7		30542	9.286	10.26	7.721	6.13	24.54	192.3	106.4		34682.3	28.55	63.23	8.803	7.937	21.18	227.2	109.5		38688	15.38	9.115	14.54	18.13
20626.7	36.04	28.31	21.31	20.68	16.59	437.8	181.1		23881	27.07	77.7	9.573	11.08	90.14	546.2	254.5		27321.3	10.92	22.06	10.57	15.95	46.53	457.9	112.2		30542.3	9.388	10.18	7.804	6.42	24.24	193.3	104.9		34682.7	28.96	63.75	8.886	8.018	21.32	225.6	108.9		38688.3	15.36	9.115	14.48	18
20627	35.75	28.8	21.08	20.45	16.56	434.3	179.9		23881.3	26.9	77.59	9.469	10.93	89.67	541.4	253.1		27321.7	10.99	22.25	10.59	15.92	46.77	459.5	113.9		30542.7	9.475	10.13	7.908	6.711	23.94	194.1	103.5		34683	29.36	64.27	8.97	8.098	21.46	224.1	108.3		38688.7	15.35	9.115	14.44	17.87
20627.3	35.44	29.27	20.83	20.21	16.56	430.7	178.6		23881.7	26.69	77.49	9.365	10.79	89.21	536.6	251.7		27322	11.07	22.4	10.61	15.9	47.05	461	115.8		30543	9.562	10.08	7.991	7.017	23.63	194.9	102		34683.3	29.77	64.79	9.053	8.179	21.6	222.6	107.7		38689	15.35	9.141	14.36	17.74
20627.7	35.14	29.77	20.58	19.97	16.53	427	177.3		23882	26.51	77.44	9.261	10.64	88.74	531.7	250.3		27322.3	11.15	22.53	10.61	15.87	47.35	462.7	117.8		30543.3	9.649	10.05	8.075	7.324	23.33	195.4	100.5		34683.7	30.16	65.32	9.136	8.276	21.73	221.2	107.1		38689.3	15.33	9.141	14.29	17.63
20628	34.83	30.27	20.35	19.73	16.51	423.4	176		23882.3	26.3	77.36	9.178	10.51	88.24	526.9	248.9		27322.7	11.26	22.67	10.63	15.84	47.63	464.3	120		30543.7	9.75	10	8.158	7.63	23.03	195.9	99.06		34684	30.55	65.84	9.24	8.372	21.87	219.9	106.5		38689.7	15.32	9.167	14.21	17.5
20628.3	34.53	30.74	20.1	19.47	16.48	419.9	174.7		23882.7	26.1	77.33	9.095	10.38	87.75	521.9	247.6		27323	11.34	22.8	10.67	15.81	47.9	465.9	122.1		30544	9.838	9.95	8.262	7.937	22.7	196.2	97.51		34684.3	30.95	66.33	9.323	8.469	21.98	218.6	105.9		38690	15.32	9.193	14.13	17.37
20628.7	34.24	31.21	19.85	19.21	16.45	416.4	173.5		23883	25.88	77.28	9.011	10.26	87.25	516.9	246.2		27323.3	11.44	22.9	10.69	15.76	48.18	467.5	124.2		30544.3	9.939	9.898	8.345	8.243	22.39	196.5	95.91		34684.7	31.34	66.86	9.428	8.566	22.09	217.3	105.3		38690.3	15.3	9.219	14.04	17.24
20629	33.93	31.7	19.62	18.95	16.42	412.9	172.2		23883.3	25.68	77.28	8.928	10.13	86.73	511.8	244.8		27323.7	11.55	23.01	10.73	15.69	48.45	469.1	126.3		30544.7	10.04	9.846	8.449	8.55	22.06	196.8	94.29		34685	31.71	67.35	9.511	8.679	22.17	216.1	104.7		38690.7	15.29	9.245	13.96	17.11
20629.3	33.64	32.17	19.37	18.69	16.42	409.4	170.9		23883.7	25.46	77.25	8.866	10.03	86.21	506.8	243.4		27324	11.65	23.08	10.78	15.63	48.73	470.6	128.3		30545	10.14	9.82	8.574	8.873	21.73	197	92.63		34685.3	32.09	67.85	9.615	8.776	22.28	215	104.1		38691	15.27	9.271	13.86	16.98
20629.7	33.35	32.67	19.14	18.42	16.4	405.7	169.7		23884	25.24	77.25	8.803	9.921	85.66	501.7	242.1		27324.3	11.76	23.16	10.82	15.55	49	472.1	130.3		30545.3	10.24	9.768	8.72	9.179	21.4	197.3	90.95		34685.7	32.47	68.37	9.719	8.889	22.37	214	103.5		38691.3	15.27	9.298	13.77	16.85
20630	33.08	33.19	18.91	18.16	16.37	402	168.4		23884.3	25.03	77.28	8.741	9.841	85.11	496.6	240.7		27324.7	11.86	23.24	10.88	15.47	49.25	473.5	132.3		30545.7	10.34	9.742	8.866	9.469	21.07	197.7	89.23		34686	32.83	68.87	9.823	8.985	22.42	213	102.9		38691.7	15.26	9.35	13.69	16.72
20630.3	32.8	33.69	18.68	17.89	16.31	398.4	167.2		23884.7	24.79	77.28	8.699	9.76	84.56	491.5	239.4		27325	11.98	23.32	10.92	15.39	49.53	474.6	134.2		30546	10.46	9.689	9.053	9.76	20.74	198.1	87.49		34686.3	33.19	69.36	9.927	9.098	22.48	212.2	102.4		38692	15.25	9.376	13.59	16.58
20630.7	32.53	34.21	18.43	17.61	16.29	394.9	166		23885	24.58	77.3	8.678	9.679	83.98	486.4	238		27325.3	12.1	23.4	10.96	15.31	49.77	475.3	136.1		30546.3	10.57	9.663	9.261	10.05	20.41	198.7	85.73		34686.7	33.54	69.86	10.01	9.211	22.53	211.6	101.8		38692.3	15.25	9.428	13.5	16.45
20631	32.27	34.71	18.21	17.34	16.26	391.4	164.8		23885.3	24.34	77.3	8.657	9.631	83.4	481.3	236.5		27325.7	12.21	23.48	11	15.21	50.02	475.5	137.9		30546.7	10.69	9.637	9.469	10.32	20.08	199.4	83.94		34687	33.91	70.33	10.11	9.308	22.56	211	101.3		38692.7	15.23	9.454	13.42	16.31
20631.3	32.02	35.2	18	17.06	16.2	388.2	163.8		23885.7	24.11	77.33	8.637	9.582	82.79	476.1	234.9		27326	12.34	23.58	11.03	15.13	50.3	475	139.6		30547	10.81	9.611	9.698	10.59	19.72	200.1	82.17		34687.3	34.25	70.83	10.21	9.421	22.59	210.5	100.7		38693	15.23	9.506	13.32	16.16
20631.7	31.77	35.72	17.77	16.79	16.18	384.9	162.9		23886	23.88	77.36	8.657	9.534	82.19	471	233.1		27326.3	12.47	23.66	11.05	15.05	50.54	474	141.3		30547.3	10.94	9.585	9.927	10.87	19.39	201	80.44		34687.7	34.62	71.27	10.32	9.518	22.59	209.9	100.2		38693.3	15.22	9.559	13.23	16.01
20632	31.54	36.22	17.54	16.5	16.12	381.7	162.2		23886.3	23.65	77.36	8.657	9.518	81.58	465.9	231.1		27326.7	12.6	23.76	11.07	14.95	50.85	472.7	143		30547.7	11.05	9.533	10.17	11.14	19.06	201.9	78.75		34688	34.97	71.74	10.42	9.631	22.59	209.3	99.77		38693.7	15.2	9.611	13.13	15.87
20632.3	31.32	36.72	17.33	16.22	16.09	378.4	161.7		23886.7	23.41	77.38	8.678	9.502	80.95	460.9	229		27327	12.74	23.87	11.09	14.87	51.12	471	144.6		30548	11.18	9.506	10.44	11.43	18.73	202.8	77.17		34688.3	35.33	72.16	10.51	9.728	22.59	208.5	99.28		38694	15.2	9.637	13.04	15.72
20632.7	31.12	37.21	17.1	15.93	16.04	375.2	161.4		23887	23.18	77.38	8.699	9.502	80.29	456.1	226.8		27327.3	12.87	24	11.11	14.8	51.4	469.2	146.2		30548.3	11.3	9.48	10.71	11.76	18.4	203.7	75.69		34688.7	35.69	72.55	10.61	9.841	22.56	207.7	98.82		38694.3	15.19	9.689	12.96	15.58
20633	30.92	37.68	16.89	15.66	16.01	371.9	161.2		23887.3	22.94	77.38	8.72	9.518	79.63	451.6	224.6		27327.7	13	24.13	11.11	14.72	51.67	467.3	147.8		30548.7	11.41	9.48	10.98	12.11	18.05	204.6	74.36		34689	36.05	72.94	10.71	9.937	22.53	206.9	98.38		38694.7	15.17	9.742	12.86	15.45
20633.3	30.73	38.18	16.69	15.37	15.96	368.6	161		23887.7	22.69	77.38	8.762	9.534	78.97	447.5	222.6		27328	13.13	24.28	11.11	14.66	51.95	465.3	149.4		30549	11.53	9.454	11.25	12.51	17.72	205.5	73.17		34689.3	36.43	73.28	10.82	10.05	22.48	206	97.94		38695	15.17	9.794	12.77	15.31
20633.7	30.54	38.68	16.5	15.1	15.93	365.3	160.9		23888	22.46	77.36	8.803	9.55	78.31	443.7	220.7		27328.3	13.26	24.47	11.11	14.61	52.22	463.3	151		30549.3	11.65	9.428	11.53	12.95	17.39	206.4	72.12		34689.7	36.79	73.57	10.9	10.14	22.45	205.2	97.46		38695.3	15.16	9.872	12.67	15.16
20634	30.35	39.15	16.29	14.82	15.87	361.9	160.8		23888.3	22.21	77.33	8.824	9.582	77.62	440.1	219.1		27328.7	13.39	24.65	11.09	14.55	52.47	461.2	152.5		30549.7	11.78	9.402	11.77	13.42	17.06	207.3	71.2		34690	37.17	73.83	11	10.26	22.37	204.4	96.97		38695.7	15.14	9.924	12.59	15.03
20634.3	30.18	39.62	16.08	14.55	15.85	358.5	160.8		23888.7	21.96	77.3	8.866	9.615	76.96	436.5	217.8		27329	13.5	24.83	11.07	14.5	52.75	459.2	154.1		30550	11.94	9.376	12.02	13.92	16.73	208.3	70.34		34690.3	37.53	74.04	11.11	10.35	22.31	203.8	96.46		38696	15.11	10	12.48	14.9
20634.7	30	40.09	15.9	14.27	15.82	355.1	160.8		23889	21.73	77.28	8.907	9.647	76.3	432.9	216.7		27329.3	13.62	25.02	11.03	14.45	52.99	457.2	155.6		30550.3	12.1	9.376	12.27	14.43	16.4	209.1	69.52		34690.7	37.9	74.14	11.19	10.47	22.26	203.1	95.91		38696.3	15.1	10.05	12.38	14.76
20635	29.83	40.56	15.73	14.01	15.79	351.7	160.8		23889.3	21.5	77.25	8.949	9.679	75.67	429.6	215.6		27329.7	13.74	25.23	11	14.4	53.24	455.2	157.1		30550.7	12.29	9.35	12.5	14.97	16.07	210.1	68.7		34691	38.24	74.22	11.3	10.56	22.17	202.5	95.36		38696.7	15.07	10.13	12.3	14.63
20635.3	29.67	41.03	15.54	13.76	15.76	348.2	160.8		23889.7	21.27	77.2	8.99	9.711	75.09	426.8	214.6		27330	13.84	25.41	10.96	14.35	53.49	453.2	158.6		30551	12.49	9.324	12.75	15.48	15.73	211	67.88		34691.3	38.59	74.22	11.38	10.66	22.09	202	94.86		38697	15.04	10.18	12.19	14.5
20635.7	29.51	41.47	15.38	13.51	15.73	344.8	160.9		23890	21.04	77.17	9.032	9.744	74.51	424.8	213.6		27330.3	13.94	25.59	10.92	14.3	53.71	451.1	160		30551.3	12.71	9.324	12.98	16.01	15.43	211.9	67.05		34691.7	38.93	74.14	11.46	10.76	22.01	201.5	94.39		38697.3	15.01	10.26	12.09	14.37
20636	29.35	41.91	15.21	13.27	15.71	341.5	161		23890.3	20.8	77.12	9.074	9.776	73.99	423.3	212.6		27330.7	14.04	25.8	10.88	14.27	53.96	449	161.4		30551.7	12.95	9.298	13.23	16.55	15.1	212.8	66.19		34692	39.26	74.04	11.55	10.85	21.93	201.3	93.95		38697.7	14.98	10.34	12	14.22
20636.3	29.19	42.36	15.04	13.05	15.68	338.3	161.1		23890.7	20.59	77.1	9.136	9.792	73.47	422	211.7		27331	14.14	25.98	10.84	14.24	54.2	446.8	162.7		30552	13.2	9.271	13.46	17.08	14.8	213.7	65.32		34692.3	39.58	73.86	11.61	10.95	21.84	201.2	93.52		38698	14.96	10.42	11.9	14.1
20636.7	29.03	42.8	14.9	12.82	15.65	335.1	161.2		23891	20.38	77.04	9.178	9.824	72.97	420.6	210.8		27331.3	14.24	26.17	10.82	14.19	54.45	444.6	164		30552.3	13.48	9.245	13.71	17.61	14.5	214.6	64.4		34692.7	39.9	73.65	11.67	11.05	21.76	201.5	93.13		38698.3	14.91	10.49	11.8	13.95
20637	28.89	43.25	14.75	12.63	15.65	331.9	161.2		23891.3	20.18	77.02	9.219	9.841	72.48	419.2	210.1		27331.7	14.35	26.35	10.78	14.16	54.67	442.1	165.3		30552.7	13.77	9.219	13.96	18.13	14.19	215.5	63.44		34693	40.2	73.39	11.73	11.14	21.65	202	92.78		38698.7	14.88	10.57	11.71	13.8
20637.3	28.73	43.66	14.61	12.42	15.62	328.7	161.2		23891.7	19.98	76.96	9.261	9.857	71.98	417.6	209.3		27332	14.43	26.56	10.76	14.13	54.89	439.6	166.5		30553	14.06	9.193	14.19	18.64	13.89	216.5	62.48		34693.3	40.49	73.1	11.77	11.22	21.57	202.8	92.48		38699	14.82	10.68	11.61	13.66
20637.7	28.58	44.08	14.46	12.22	15.62	325.5	161.1		23892	19.79	76.91	9.303	9.889	71.51	415.9	208.6		27332.3	14.53	26.74	10.71	14.1	55.11	437	167.6		30553.3	14.37	9.141	14.44	19.14	13.62	217.5	61.53		34693.7	40.78	72.79	11.82	11.3	21.49	203.7	92.25		38699.3	14.78	10.81	11.53	13.51
20638	28.44	44.5	14.31	12.03	15.6	322.4	160.9		23892.3	19.61	76.83	9.344	9.921	71.04	414.1	207.9		27332.7	14.62	26.95	10.69	14.05	55.33	434.4	168.8		30553.7	14.68	9.115	14.69	19.64	13.31	218.5	60.63		34694	41.07	72.42	11.86	11.38	21.38	204.8	92.04		38699.7	14.71	10.94	11.44	13.37
20638.3	28.28	44.92	14.17	11.84	15.6	319.4	160.6		23892.7	19.45	76.78	9.386	9.937	70.55	412.3	207.1		27333	14.72	27.18	10.65	14.01	55.55	431.7	170		30554	15	9.089	14.92	20.11	13.04	219.5	59.75		34694.3	41.35	72.08	11.88	11.45	21.29	205.9	91.86		38700	14.65	11.1	11.36	13.22
20638.7	28.13	45.31	14.04	11.66	15.57	316.7	160.3		23893	19.32	76.73	9.428	9.97	70.08	410.5	206.4		27333.3	14.81	27.39	10.63	13.98	55.75	429.1	171.2		30554.3	15.32	9.036	15.17	20.6	12.76	220.5	58.83		34694.7	41.63	71.72	11.92	11.53	21.21	207	91.74		38700.3	14.58	11.28	11.28	13.08
20639	27.97	45.73	13.9	11.48	15.57	314.2	160.1		23893.3	19.22	76.65	9.469	10	69.61	408.7	205.7		27333.7	14.9	27.63	10.59	13.95	55.97	426.4	172.5		30554.7	15.64	9.01	15.42	21.06	12.52	221.7	57.93		34695	41.9	71.38	11.94	11.61	21.1	208.2	91.7		38700.7	14.49	11.49	11.19	12.93
20639.3	27.81	46.12	13.75	11.3	15.57	312.1	160.1		23893.7	19.15	76.57	9.511	10.03	69.12	407	205		27334	14.97	27.89	10.57	13.92	56.16	423.7	173.8		30555	15.96	8.958	15.65	21.52	12.24	222.9	57.07		34695.3	42.16	71.06	11.96	11.68	21.02	209.8	91.79		38701	14.4	11.72	11.11	12.77
20639.7	27.65	46.51	13.63	11.14	15.54	310.2	160.2		23894	19.12	76.49	9.552	10.06	68.65	405.3	204.2		27334.3	15.06	28.12	10.53	13.87	56.32	421	175.1		30555.3	16.26	8.906	15.87	21.97	11.99	224.3	56.3		34695.7	42.44	70.77	11.98	11.74	20.91	211.9	92.01		38701.3	14.32	11.96	11.05	12.63
20640	27.32	47.29	13.36	10.88	15.54	307	160.9		23894.3	19.12	76.42	9.615	10.11	68.16	403.7	203.4		27334.7	15.14	28.39	10.51	13.84	56.52	418.4	176.4		30555.7	16.57	8.88	16.12	22.4	11.74	225.8	55.67		34696	42.71	70.54	12	11.82	20.83	214.7	92.33		38701.7	14.22	12.19	10.96	12.47
20640.3	27.16	47.69	13.23	10.77	15.54	305.4	161.4		23894.7	19.15	76.31	9.656	10.16	67.69	401.9	202.7		27335	15.23	28.62	10.46	13.8	56.68	415.8	177.7		30556	16.86	8.827	16.35	22.82	11.52	227.5	55.18		34696.3	42.97	70.3	12.05	11.88	20.74	218	92.73		38702	14.11	12.45	10.88	12.32
20640.7	26.98	48.1	13.11	10.66	15.54	303.9	161.9		23895	19.21	76.21	9.719	10.21	67.19	400.2	201.9		27335.3	15.32	28.88	10.44	13.77	56.87	413.3	178.9		30556.3	17.15	8.775	16.58	23.26	11.3	229.5	54.85		34696.7	43.25	70.1	12.07	11.97	20.66	221.7	93.18		38702.3	14.01	12.69	10.8	12.16
20641	26.81	48.5	12.98	10.58	15.54	302.4	162.5		23895.3	19.29	76.08	9.761	10.26	66.72	398.6	201.1		27335.7	15.41	29.12	10.42	13.72	57.07	410.8	179.9		30556.7	17.42	8.723	16.81	23.68	11.11	231.6	54.63		34697	43.51	69.94	12.11	12.03	20.55	225.8	93.68		38702.7	13.91	12.92	10.69	12
20641.3	26.64	48.91	12.86	10.48	15.54	301	163.1		23895.7	19.4	75.92	9.823	10.32	66.23	397.1	200.3		27336	15.49	29.35	10.38	13.69	57.26	408.3	180.9		30557	17.7	8.671	17.02	24.08	10.92	233.8	54.54		34697.3	43.79	69.78	12.13	12.11	20.47	230.2	94.18		38703	13.81	13.16	10.61	11.84
20641.7	26.46	49.33	12.71	10.4	15.51	300	163.7		23896	19.51	75.76	9.885	10.37	65.76	395.6	199.6		27336.3	15.58	29.59	10.36	13.66	57.45	405.8	181.8		30557.3	17.97	8.645	17.25	24.48	10.73	236.2	54.59		34697.7	44.08	69.65	12.17	12.18	20.39	234.6	94.68		38703.3	13.71	13.39	10.51	11.66
20642	26.29	49.78	12.59	10.32	15.51	299.3	164.4		23896.3	19.64	75.58	9.927	10.43	65.29	394.1	198.8		27336.7	15.67	29.8	10.36	13.63	57.67	403.3	182.7		30557.7	18.23	8.592	17.46	24.89	10.53	238.7	54.75		34698	44.38	69.55	12.21	12.26	20.3	239	95.2		38703.7	13.61	13.63	10.4	11.5
20642.3	26.11	50.22	12.46	10.26	15.51	299.1	165.1		23896.7	19.79	75.4	9.989	10.5	64.83	392.5	198.1		27337	15.74	30	10.34	13.59	57.86	400.6	183.6		30558	18.48	8.54	17.66	25.29	10.37	241.1	55.02		34698.3	44.7	69.44	12.25	12.34	20.22	243.4	95.69		38704	13.52	13.89	10.3	11.32
20642.7	25.94	50.66	12.32	10.19	15.51	299.5	165.8		23897	19.93	75.16	10.03	10.56	64.39	391.2	197.4		27337.3	15.83	30.19	10.32	13.56	58.08	397.9	184.5		30558.3	18.74	8.462	17.89	25.68	10.23	243.4	55.4		34698.7	45.05	69.34	12.32	12.4	20.14	247.7	96.18		38704.3	13.42	14.15	10.17	11.16
20643	25.78	51.13	12.19	10.13	15.51	300.4	166.5		23897.3	20.08	74.93	10.09	10.64	63.95	390.2	196.6		27337.7	15.91	30.34	10.32	13.53	58.28	395.2	185.3		30558.7	18.99	8.41	18.1	26.07	10.07	245.8	55.92		34699	45.41	69.26	12.36	12.48	20.06	252	96.65		38704.7	13.33	14.41	10.07	10.98
20643.3	25.62	51.6	12.07	10.06	15.51	301.8	167.2		23897.7	20.22	74.67	10.15	10.72	63.53	389.3	195.9		27338	16	30.5	10.3	13.51	58.44	392.5	186.1		30559	19.22	8.357	18.29	26.44	9.933	248.1	56.61		34699.3	45.82	69.21	12.4	12.56	19.97	256.3	97.09		38705	13.23	14.67	9.969	10.84
20643.7	25.48	52.1	11.92	10.01	15.51	303.4	167.9		23898	20.35	74.38	10.19	10.8	63.15	388.7	195.2		27338.3	16.07	30.66	10.3	13.5	58.63	389.7	186.9		30559.3	19.45	8.305	18.5	26.81	9.823	250.3	57.46		34699.7	46.24	69.16	12.44	12.63	19.89	260.5	97.51		38705.3	13.14	14.96	9.844	10.67
20644	25.34	52.6	11.82	9.953	15.51	305.1	168.7		23898.3	20.48	74.07	10.26	10.88	62.76	388	194.5		27338.7	16.16	30.79	10.3	13.48	58.8	386.8	187.7		30559.7	19.67	8.253	18.71	27.18	9.686	252.5	58.39		34700	46.7	69.1	12.5	12.71	19.81	264.6	97.91		38705.7	13.05	15.25	9.74	10.53
20644.3	25.21	53.09	11.69	9.889	15.51	306.7	169.5		23898.7	20.61	73.73	10.32	10.98	62.4	387.4	193.8		27339	16.25	30.92	10.3	13.47	58.96	383.8	188.5		30560	19.89	8.201	18.89	27.55	9.576	254.7	59.38		34700.3	47.2	69.05	12.54	12.79	19.72	268.7	98.31		38706	12.97	15.54	9.615	10.4
20644.7	25.11	53.59	11.59	9.841	15.51	308.3	170.2		23899	20.73	73.36	10.38	11.08	62.05	386.7	193.1		27339.3	16.33	31.05	10.3	13.47	59.16	380.8	189.4		30560.3	20.09	8.122	19.1	27.9	9.493	256.9	60.37		34700.7	47.73	69	12.61	12.85	19.64	272.7	98.7		38706.3	12.88	15.85	9.511	10.27
20645	25.04	54.09	11.48	9.776	15.51	309.9	171		23899.3	20.83	72.97	10.44	11.18	61.74	386	192.6		27339.7	16.44	31.18	10.3	13.45	59.35	377.8	190.2		30560.7	20.3	8.07	19.29	28.26	9.41	259.1	61.4		34701	48.29	68.95	12.65	12.93	19.53	276.7	99.1		38706.7	12.79	16.16	9.407	10.16
20645.3	24.98	54.58	11.4	9.728	15.54	311.6	171.8		23899.7	20.93	72.58	10.51	11.29	61.44	385.3	192.2		27340	16.52	31.28	10.32	13.45	59.57	374.8	191		30561	20.5	8.018	19.48	28.61	9.328	261.3	62.45		34701.3	48.87	68.92	12.71	13	19.45	280.6	99.53		38707	12.71	16.5	9.282	10.05
20645.7	24.95	55.05	11.34	9.663	15.57	313.4	172.7		23900	21.02	72.13	10.57	11.4	61.17	384.5	192		27340.3	16.61	31.39	10.32	13.45	59.79	371.8	191.9		30561.3	20.69	7.992	19.64	28.95	9.3	263.4	63.56		34701.7	49.46	68.87	12.75	13.08	19.37	284.4	99.99		38707.3	12.63	16.84	9.178	9.921
20646	24.94	55.55	11.3	9.615	15.57	315.3	173.5		23900.3	21.09	71.66	10.65	11.5	60.92	383.8	191.9		27340.7	16.7	31.52	10.32	13.43	60.04	368.8	192.7		30561.7	20.88	7.939	19.83	29.29	9.328	265.5	64.7		34702	50.06	68.82	12.82	13.14	19.28	288.2	100.4		38707.7	12.55	17.21	9.095	9.808
20646.3	24.97	56.02	11.25	9.582	15.6	317.1	174.4		23900.7	21.17	71.19	10.71	11.61	60.67	383.1	191.9		27341	16.77	31.62	10.34	13.43	60.31	365.8	193.5		30562	21.06	7.887	20	29.63	9.41	267.6	65.87		34702.3	50.67	68.79	12.86	13.22	19.17	292	101		38708	12.47	17.57	8.99	9.695
20646.7	25.01	56.51	11.23	9.534	15.65	318.8	175.3		23901	21.24	70.7	10.78	11.72	60.45	382.3	191.9		27341.3	16.86	31.73	10.34	13.43	60.59	362.8	194.4		30562.3	21.25	7.861	20.16	29.97	9.603	269.7	67.03		34702.7	51.25	68.74	12.92	13.29	19.06	295.7	101.6		38708.3	12.39	17.94	8.907	9.566
20647	25.07	57.01	11.23	9.502	15.68	320.5	176.3		23901.3	21.33	70.17	10.86	11.84	60.26	381.4	191.9		27341.7	16.94	31.83	10.36	13.43	60.89	359.8	195.3		30562.7	21.46	7.809	20.31	30.29	9.906	271.8	68.21		34703	51.83	68.74	12.98	13.37	18.95	299.4	102.2		38708.7	12.31	18.33	8.803	9.437
20647.3	25.16	57.51	11.23	9.486	15.73	322.2	177.3		23901.7	21.41	69.65	10.92	11.95	60.09	380.5	191.9		27342	17.03	31.94	10.36	13.43	61.22	356.6	196.2		30563	21.64	7.783	20.45	30.62	10.31	273.9	69.38		34703.3	52.38	68.74	13.02	13.43	18.84	303.1	102.9		38709	12.23	18.7	8.72	9.308
20647.7	25.24	58	11.25	9.453	15.79	323.8	178.2		23902	21.51	69.1	11	12.06	59.93	379.5	191.9		27342.3	17.1	32.07	10.36	13.43	61.52	353.3	197.1		30563.3	21.83	7.73	20.6	30.94	10.86	275.9	70.54		34703.7	52.91	68.79	13.09	13.51	18.73	306.7	103.6		38709.3	12.15	19.09	8.637	9.195
20648	25.34	58.53	11.28	9.437	15.85	325.5	179		23902.3	21.62	68.55	11.09	12.18	59.82	378.6	191.8		27342.7	17.19	32.17	10.38	13.43	61.83	350	198		30563.7	22.02	7.704	20.75	31.24	11.61	277.8	71.69		34704	53.44	68.87	13.13	13.58	18.6	310.2	104.3		38709.7	12.08	19.48	8.553	9.066
20648.3	25.45	59.05	11.3	9.437	15.93	327.1	179.8		23902.7	21.73	68.01	11.17	12.29	59.74	377.8	191.8		27343	17.28	32.28	10.38	13.45	62.13	346.7	198.9		30564	22.22	7.678	20.87	31.55	12.49	279.6	72.89		34704.3	53.92	69	13.17	13.66	18.46	313.7	105.1		38710	12.01	19.87	8.47	8.953
20648.7	25.58	59.57	11.34	9.421	16.01	328.7	180.6		23903	21.85	67.43	11.25	12.4	59.65	377	191.7		27343.3	17.36	32.38	10.4	13.45	62.43	343.5	199.9		30564.3	22.41	7.652	20.99	31.84	13.56	281.4	74.17		34704.7	54.38	69.18	13.23	13.72	18.32	317.2	105.9		38710.3	11.95	20.24	8.408	8.84
20649	25.69	60.09	11.38	9.405	16.09	330.2	181.2		23903.3	21.98	66.86	11.34	12.51	59.63	376.2	191.6		27343.7	17.45	32.51	10.4	13.47	62.71	340.5	200.8		30564.7	22.6	7.626	21.12	32.13	14.77	282.9	75.59		34705	54.82	69.39	13.27	13.8	18.18	320.7	106.8		38710.7	11.91	20.63	8.366	8.727
20649.3	25.82	60.62	11.42	9.405	16.2	331.8	181.8		23903.7	22.12	66.31	11.44	12.63	59.6	375.5	191.5		27344	17.54	32.62	10.4	13.47	62.98	337.5	201.7		30565	22.79	7.6	21.24	32.41	16.09	284.3	77.11		34705.3	55.22	69.65	13.32	13.87	18.05	324.2	107.6		38711	11.85	20.99	8.324	8.647
20649.7	25.95	61.16	11.46	9.389	16.31	333.3	182.3		23904	22.27	65.73	11.53	12.72	59.6	374.8	191.4		27344.3	17.63	32.75	10.42	13.48	63.23	334.6	202.6		30565.3	22.98	7.6	21.37	32.66	17.5	285.4	78.69		34705.7	55.6	69.97	13.34	13.95	17.88	327.8	108.5		38711.3	11.81	21.36	8.283	8.566
20650	26.08	61.71	11.53	9.389	16.42	334.9	182.8		23904.3	22.41	65.19	11.63	12.84	59.6	373.9	191.2		27344.7	17.71	32.88	10.42	13.48	63.48	331.7	203.4		30565.7	23.17	7.574	21.47	32.91	18.98	286.4	80.29		34706	55.96	70.33	13.38	14.01	17.72	331.5	109.4		38711.7	11.76	21.73	8.262	8.485
20650.3	26.22	62.29	11.57	9.389	16.56	336.5	183.3		23904.7	22.56	64.69	11.71	12.95	59.65	372.9	191.1		27345	17.78	33.01	10.44	13.5	63.7	328.7	204.2		30566	23.36	7.548	21.6	33.15	20.52	287.3	81.87		34706.3	56.32	70.77	13.4	14.06	17.55	335.2	110.3		38712	11.72	22.06	8.241	8.437
20650.7	26.35	62.91	11.63	9.389	16.7	338	183.8		23905	22.7	64.19	11.82	13.06	59.71	371.8	190.9		27345.3	17.86	33.14	10.44	13.5	63.95	325.8	204.8		30566.3	23.55	7.548	21.72	33.37	22.09	288	83.42		34706.7	56.66	71.25	13.44	14.13	17.41	339	111.3		38712.3	11.68	22.4	8.241	8.372
20651	26.49	63.59	11.69	9.405	16.84	339.5	184.4		23905.3	22.85	63.72	11.9	13.16	59.76	370.9	190.6		27345.7	17.92	33.32	10.44	13.51	64.17	322.9	205.4		30566.7	23.72	7.548	21.83	33.58	23.69	288.7	84.93		34707	57.01	71.79	13.46	14.18	17.22	342.8	112.2		38712.7	11.63	22.77	8.241	8.324
20651.3	26.62	64.3	11.75	9.421	17	341.1	184.9		23905.7	22.98	63.31	11.98	13.27	59.87	370.2	190.3		27346	17.97	33.5	10.44	13.53	64.39	320	205.7		30567	23.91	7.548	21.95	33.78	25.28	289.3	86.41		34707.3	57.34	72.39	13.48	14.22	17.06	346.5	113.2		38713	11.57	23.11	8.262	8.276
20651.7	26.77	65.06	11.8	9.437	17.17	342.5	185.4		23906	23.12	62.91	12.07	13.37	59.98	369.5	189.8		27346.3	18.02	33.71	10.44	13.55	64.63	317.1	205.9		30567.3	24.08	7.548	22.08	33.97	26.88	289.9	87.89		34707.7	57.67	73.05	13.5	14.26	16.89	350.2	114.1		38713.3	11.52	23.42	8.283	8.243
20652	26.91	65.86	11.86	9.469	17.36	344	186		23906.3	23.27	62.57	12.15	13.47	60.12	368.9	189.3		27346.7	18.05	33.92	10.42	13.58	64.85	314.1	205.9		30567.7	24.27	7.548	22.18	34.15	28.45	290.6	89.35		34708	58.01	73.75	13.54	14.27	16.73	353.8	115		38713.7	11.46	23.76	8.324	8.195
20652.3	27.04	66.73	11.92	9.486	17.55	345.6	186.6		23906.7	23.43	62.29	12.23	13.56	60.26	368.2	188.8		27347	18.08	34.18	10.4	13.59	65.1	311.1	205.6		30568	24.45	7.574	22.31	34.33	29.99	291.4	90.78		34708.3	58.34	74.51	13.56	14.3	16.56	357.4	116		38714	11.39	24.08	8.366	8.163
20652.7	27.2	67.64	11.96	9.518	17.74	347.2	187.1		23907	23.57	62.05	12.32	13.66	60.42	367.4	188.2		27347.3	18.09	34.44	10.4	13.61	65.32	308.1	205.2		30568.3	24.63	7.574	22.41	34.49	31.47	292.2	92.2		34708.7	58.68	75.29	13.61	14.32	16.4	360.8	116.9		38714.3	11.33	24.39	8.408	8.114
20653	27.35	68.66	12	9.534	17.96	348.6	187.7		23907.3	23.73	61.89	12.38	13.74	60.62	366.7	187.5		27347.7	18.09	34.71	10.38	13.63	65.51	305.3	204.6		30568.7	24.81	7.6	22.53	34.65	32.93	293	93.59		34709	58.99	76.13	13.65	14.32	16.23	364.3	117.8		38714.7	11.26	24.7	8.449	8.082
20653.3	27.52	69.76	12.02	9.534	18.18	350	188.2		23907.7	23.89	61.79	12.44	13.82	60.86	365.8	186.9		27348	18.08	34.99	10.36	13.66	65.73	302.5	204		30569	24.98	7.626	22.64	34.79	34.36	293.9	94.98		34709.3	59.33	76.99	13.71	14.34	16.07	367.6	118.7		38715	11.18	25.02	8.512	8.05
20653.7	27.68	70.96	12.07	9.55	18.43	351.5	188.8		23908	24.04	61.76	12.5	13.89	61.17	364.9	186.3		27348.3	18.08	35.28	10.32	13.68	65.93	299.7	203.3		30569.3	25.16	7.678	22.76	34.94	35.74	294.9	96.35		34709.7	59.66	77.88	13.75	14.34	15.9	370.8	119.7		38715.3	11.11	25.3	8.574	8.018
20654	27.86	72.21	12.09	9.55	18.71	352.9	189.4		23908.3	24.2	61.82	12.54	13.97	61.47	363.9	185.6		27348.7	18.05	35.59	10.3	13.71	66.12	297.1	202.7		30569.7	25.33	7.704	22.87	35.07	37.06	295.9	97.71		34710	59.98	78.79	13.81	14.32	15.76	374	120.8		38715.7	11.04	25.62	8.637	7.985
20654.3	28.03	73.47	12.09	9.55	18.95	354.4	189.9		23908.7	24.36	61.95	12.59	14.01	61.83	362.7	185		27349	18.02	35.88	10.26	13.74	66.34	294.4	202		30570	25.5	7.73	22.95	35.2	38.35	296.9	99.06		34710.3	60.3	79.73	13.86	14.32	15.6	377	122		38716	10.96	25.9	8.699	7.953
20654.7	28.19	74.74	12.09	9.534	19.23	355.9	190.5		23909	24.52	62.13	12.63	14.08	62.18	361.3	184.3		27349.3	17.99	36.19	10.21	13.79	66.53	291.7	201.4		30570.3	25.68	7.783	23.03	35.33	39.59	297.8	100.3		34710.7	60.63	80.67	13.92	14.3	15.46	379.8	123.3		38716.3	10.88	26.19	8.762	7.921
20655	28.36	75.97	12.09	9.518	19.53	357.3	191.2		23909.3	24.68	62.36	12.67	14.13	62.54	359.9	183.5		27349.7	17.94	36.48	10.19	13.82	66.72	289.1	200.8		30570.7	25.84	7.835	23.1	35.44	40.8	298.6	101.7		34711	60.94	81.64	13.98	14.29	15.32	382.5	124.6		38716.7	10.81	26.48	8.824	7.888
20655.3	28.52	77.2	12.09	9.502	19.84	358.4	191.8		23909.7	24.84	62.68	12.71	14.18	62.93	358.5	182.6		27350	17.92	36.77	10.15	13.85	66.92	286.7	200.1		30571	26.01	7.861	23.14	35.57	41.99	299.3	103		34711.3	61.26	82.61	14.02	14.26	15.21	385.1	126		38717	10.72	26.77	8.886	7.872
20655.7	28.67	78.43	12.07	9.469	20.14	359.2	192.5		23910	25.01	63.07	12.73	14.22	63.34	357.1	181.6		27350.3	17.87	37.06	10.11	13.89	67.14	284.6	199.5		30571.3	26.17	7.913	23.16	35.7	43.14	299.9	104.2		34711.7	61.56	83.57	14.09	14.24	15.07	387.6	127.4		38717.3	10.65	27.03	8.949	7.856
20656	28.8	79.68	12.02	9.421	20.47	359.9	193.1		23910.3	25.2	63.49	12.75	14.27	63.73	355.8	180.6		27350.7	17.83	37.34	10.07	13.93	67.36	283	198.9		30571.7	26.35	7.966	23.16	35.81	44.24	300.2	105.5		34712	61.88	84.54	14.13	14.22	14.99	389.9	128.9		38717.7	10.56	27.31	9.011	7.84
20656.3	28.91	80.99	12	9.389	20.8	360.3	193.8		23910.7	25.4	63.98	12.75	14.3	64.17	354.5	179.6		27351	17.78	37.61	10.03	13.97	67.55	281.9	198.3		30572	26.52	8.018	23.18	35.94	45.34	300.5	106.8		34712.3	62.19	85.53	14.19	14.19	14.88	392.2	130.2		38718	10.49	27.58	9.074	7.824
20656.7	29.02	82.32	11.96	9.34	21.13	360.7	194.3		23911	25.61	64.56	12.75	14.34	64.58	353.3	178.7		27351.3	17.76	37.87	10.01	14.01	67.77	281.3	197.7		30572.3	26.68	8.07	23.16	36.05	46.42	300.6	108		34712.7	62.48	86.5	14.23	14.18	14.8	394.5	131.6		38718.3	10.4	27.86	9.115	7.824
20657	29.07	83.7	11.9	9.292	21.49	361.1	194.6		23911.3	25.84	65.16	12.73	14.37	65.02	352.3	177.8		27351.7	17.71	38.13	9.989	14.05	67.94	281.2	197.2		30572.7	26.85	8.122	23.14	36.15	47.43	300.6	109.3		34713	62.78	87.49	14.29	14.14	14.69	396.7	132.9		38718.7	10.33	28.12	9.178	7.808
20657.3	29.13	85.09	11.86	9.244	21.84	361.5	194.8		23911.7	26.07	65.81	12.73	14.39	65.46	351.4	177.2		27352	17.68	38.36	9.948	14.1	68.13	281.4	196.8		30573	27.04	8.174	23.1	36.25	48.45	300.6	110.5		34713.3	63.09	88.46	14.33	14.13	14.63	398.9	134.1		38719	10.24	28.39	9.24	7.808
20657.7	29.18	86.52	11.82	9.179	22.2	361.9	194.9		23912	26.3	66.49	12.71	14.42	65.9	350.6	176.6		27352.3	17.64	38.57	9.927	14.14	68.29	282	196.5		30573.3	27.22	8.227	23.03	36.31	49.47	300.6	111.8		34713.7	63.38	89.45	14.38	14.1	14.55	401.2	135.4		38719.3	10.17	28.65	9.282	7.824
20658	29.2	87.93	11.77	9.131	22.56	362.2	194.8		23912.3	26.53	67.25	12.69	14.45	66.37	349.8	176.1		27352.7	17.61	38.78	9.906	14.19	68.49	283	196.5		30573.7	27.41	8.279	22.97	36.36	50.46	300.6	113		34714	63.68	90.47	14.44	14.06	14.5	403.4	136.6		38719.7	10.09	28.91	9.344	7.824
20658.3	29.22	89.32	11.71	9.082	22.92	362.5	194.7		23912.7	26.77	68.06	12.67	14.48	66.83	349.1	175.7		27353	17.58	38.94	9.885	14.22	68.68	284.2	196.6		30574	27.58	8.331	22.91	36.36	51.42	300.7	114.1		34714.3	63.97	91.46	14.48	14.03	14.47	405.7	137.7		38720	10.04	29.17	9.407	7.84
20658.7	29.25	90.73	11.67	9.034	23.27	362.9	194.6		23913	27	68.89	12.65	14.51	67.3	348.4	175.3		27353.3	17.54	39.09	9.885	14.27	68.87	285.8	196.8		30574.3	27.77	8.383	22.85	36.34	52.39	300.9	115.3		34714.7	64.28	92.48	14.52	14.01	14.41	407.9	138.9		38720.3	9.968	29.4	9.469	7.872
20659	29.26	92.14	11.63	8.985	23.63	363.2	194.4		23913.3	27.22	69.78	12.63	14.55	67.8	347.7	175		27353.7	17.51	39.22	9.885	14.3	69.06	287.5	197.1		30574.7	27.93	8.436	22.78	36.28	53.35	301.1	116.5		34715	64.58	93.52	14.58	13.98	14.39	410	140.1		38720.7	9.91	29.64	9.511	7.888
20659.3	29.28	93.58	11.59	8.937	23.99	363.5	194.1		23913.7	27.45	70.67	12.61	14.6	68.24	347	174.6		27354	17.48	39.33	9.885	14.34	69.26	289.3	197.5		30575	28.1	8.488	22.72	36.18	54.29	301.4	117.7		34715.3	64.9	94.57	14.63	13.95	14.36	412.1	141.4		38721	9.838	29.9	9.573	7.921
20659.7	29.29	95.04	11.55	8.889	24.35	363.8	193.8		23914	27.68	71.61	12.61	14.64	68.65	346.3	174.3		27354.3	17.45	39.43	9.885	14.35	69.48	291.2	197.8		30575.3	28.25	8.566	22.66	36.05	55.22	301.7	118.9		34715.7	65.2	95.67	14.69	13.93	14.33	414.1	142.6		38721.3	9.78	30.14	9.636	7.937
20660	29.31	96.55	11.5	8.84	24.71	363.9	193.4		23914.3	27.91	72.58	12.59	14.69	69.01	345.5	173.9		27354.7	17.42	39.54	9.885	14.39	69.67	293	198.2		30575.7	28.38	8.618	22.62	35.89	56.13	302.1	120.1		34716	65.54	96.76	14.75	13.9	14.3	416.2	143.8		38721.7	9.736	30.37	9.698	7.969
20660.3	29.31	98.07	11.46	8.776	25.06	363.9	193		23914.7	28.13	73.54	12.57	14.76	69.31	344.6	173.5		27355	17.39	39.64	9.885	14.4	69.89	294.8	198.6		30576	28.51	8.671	22.56	35.73	57.07	302.5	121.3		34716.3	65.87	97.86	14.81	13.89	14.3	418.1	145.1		38722	9.678	30.61	9.74	7.985
20660.7	29.32	99.61	11.42	8.727	25.42	363.6	192.6		23915	28.35	74.51	12.54	14.8	69.56	343.6	173.1		27355.3	17.36	39.72	9.885	14.42	70.11	296.8	199		30576.3	28.61	8.723	22.49	35.54	57.97	303	122.6		34716.7	66.21	98.98	14.9	13.85	14.28	420	146.2		38722.3	9.634	30.84	9.802	8.018
20661	29.34	101.1	11.38	8.679	25.78	363	192.2		23915.3	28.58	75.5	12.52	14.87	69.78	342.5	172.7		27355.7	17.33	39.83	9.885	14.42	70.33	298.8	199.4		30576.7	28.71	8.801	22.43	35.34	58.88	303.5	123.8		34717	66.54	100.1	14.98	13.84	14.28	421.7	147.4		38722.7	9.591	31.05	9.865	8.05
20661.3	29.34	102.7	11.34	8.631	26.11	362.4	191.8		23915.7	28.8	76.49	12.52	14.93	69.94	341.3	172.3		27356	17.31	39.9	9.885	14.42	70.52	301.1	199.8		30577	28.78	8.854	22.37	35.13	59.79	304.1	125		34717.3	66.89	101.2	15.06	13.8	14.28	423.3	148.6		38723	9.547	31.28	9.927	8.082
20661.7	29.35	104.2	11.3	8.566	26.44	361.8	191.5		23916	29.02	77.49	12.5	15.01	70.11	340.2	171.9		27356.3	17.26	39.98	9.865	14.4	70.74	303.8	200.3		30577.3	28.86	8.932	22.29	34.89	60.7	304.7	126.2		34717.7	67.25	102.3	15.17	13.79	14.28	424.7	149.7		38723.3	9.504	31.49	9.989	8.114
20662	29.36	105.8	11.25	8.518	26.8	361.1	191.1		23916.3	29.25	78.48	12.5	15.08	70.22	339.2	171.5		27356.7	17.23	40.09	9.865	14.39	70.99	307.1	200.7		30577.7	28.9	8.984	22.2	34.66	61.58	305.3	127.4		34718	67.6	103.4	15.25	13.76	14.28	425.9	150.8		38723.7	9.475	31.73	10.05	8.147
20662.3	29.38	107.3	11.23	8.469	27.13	360.5	190.9		23916.7	29.47	79.45	12.5	15.14	70.36	338.2	171.2		27357	17.2	40.16	9.844	14.39	71.21	310.9	201.2		30578	28.93	9.062	22.12	34.42	62.46	305.9	128.7		34718.3	67.96	104.5	15.35	13.74	14.28	427	152		38724	9.46	31.91	10.13	8.195
20662.7	29.39	108.9	11.19	8.421	27.46	359.8	190.6		23917	29.7	80.44	12.5	15.21	70.44	337.4	170.8		27357.3	17.18	40.22	9.823	14.35	71.46	315.1	201.8		30578.3	28.96	9.141	22.04	34.16	63.34	306.5	130		34718.7	68.32	105.6	15.46	13.72	14.28	427.9	153.1		38724.3	9.446	32.09	10.19	8.243
20663	29.41	110.5	11.15	8.372	27.79	359.1	190.4		23917.3	29.9	81.4	12.52	15.29	70.55	336.6	170.5		27357.7	17.16	40.27	9.823	14.34	71.71	319.6	202.3		30578.7	28.97	9.193	21.93	33.91	64.19	307.1	131.2		34719	68.7	106.6	15.58	13.71	14.28	428.8	154.2		38724.7	9.431	32.28	10.28	8.308
20663.3	29.42	112.1	11.11	8.324	28.12	358.4	190.2		23917.7	30.1	82.35	12.52	15.35	70.63	335.9	170.2		27358	17.15	40.32	9.802	14.32	71.95	324	202.8		30579	28.97	9.271	21.85	33.65	65.05	307.6	132.5		34719.3	69.06	107.7	15.69	13.69	14.3	429.6	155.3		38725	9.431	32.43	10.38	8.405
20663.7	29.45	113.6	11.09	8.276	28.45	357.5	189.9		23918	30.28	83.31	12.54	15.4	70.71	335.2	169.9		27358.3	17.15	40.35	9.781	14.3	72.23	328.5	203.2		30579.3	28.96	9.35	21.74	33.37	65.9	308.1	133.8		34719.7	69.44	108.7	15.79	13.68	14.33	430.5	156.4		38725.3	9.446	32.56	10.46	8.501
20664	29.49	115.2	11.05	8.227	28.75	356.5	189.6		23918.3	30.44	84.28	12.57	15.47	70.82	334.3	169.6		27358.7	17.15	40.37	9.781	14.29	72.5	332.9	203.6		30579.7	28.94	9.428	21.64	33.12	66.75	308.6	135		34720	69.8	109.6	15.9	13.64	14.36	431.2	157.2		38725.7	9.46	32.67	10.59	8.647
20664.3	29.52	116.8	11.03	8.195	29.08	355.3	189.2		23918.7	30.57	85.22	12.59	15.53	70.91	333.1	169.3		27359	17.15	40.37	9.761	14.27	72.81	337.3	203.9		30580	28.93	9.533	21.52	32.84	67.61	308.9	136.2		34720.3	70.18	110.5	15.98	13.63	14.41	431.6	158		38726	9.489	32.77	10.69	8.808
20664.7	29.57	118.4	11.03	8.147	29.38	354	188.8		23919	30.67	86.18	12.59	15.58	71.02	331.7	169.1		27359.3	17.15	40.37	9.74	14.27	73.11	341.6	204.3		30580.3	28.91	9.611	21.41	32.57	68.49	309	137.3		34720.7	70.56	111.4	16.08	13.59	14.47	431.4	158.5		38726.3	9.518	32.85	10.84	9.002
20665	29.63	120	11.03	8.114	29.69	352.6	188.3		23919.3	30.76	87.12	12.61	15.63	71.1	330.1	169		27359.7	17.15	40.35	9.74	14.26	73.41	345.9	204.6		30580.7	28.9	9.689	21.29	32.29	69.39	309	138.4		34721	70.94	112.2	16.15	13.56	14.52	430.5	159		38726.7	9.547	32.93	11	9.227
20665.3	29.67	121.5	11.03	8.082	29.99	351.1	187.8		23919.7	30.83	88.09	12.63	15.68	71.21	328.5	168.9		27360	17.15	40.32	9.719	14.24	73.71	350	205		30581	28.89	9.794	21.18	32.02	70.33	308.7	139.4		34721.3	71.31	113	16.23	13.53	14.58	429.2	159.3		38727	9.576	33.01	11.19	9.502
20665.7	29.74	123	11.03	8.05	30.29	349.6	187.2		23920	30.89	89.06	12.65	15.72	71.29	326.9	168.8		27360.3	17.16	40.3	9.698	14.22	74.02	353.9	205.4		30581.3	28.87	9.898	21.06	31.74	71.35	308.3	140.4		34721.7	71.68	113.7	16.29	13.5	14.66	427.2	159.6		38727.3	9.605	33.09	11.38	9.792
20666	29.8	124.6	11.03	8.034	30.59	348	186.6		23920.3	30.93	90	12.67	15.76	71.4	325.3	168.7		27360.7	17.16	40.27	9.677	14.19	74.32	357.7	205.9		30581.7	28.86	10	20.95	31.45	72.39	307.6	141.5		34722	72.04	114.5	16.35	13.45	14.77	424.9	159.8		38727.7	9.649	33.16	11.59	10.13
20666.3	29.87	126.1	11.05	8.018	30.9	346.5	186		23920.7	30.96	90.96	12.69	15.81	71.51	323.7	168.7		27361	17.15	40.22	9.656	14.18	74.57	361.4	206.5		30582	28.84	10.1	20.83	31.16	73.49	306.7	142.6		34722.3	72.39	115.1	16.42	13.42	14.85	422.3	160.1		38728	9.678	33.22	11.84	10.48
20666.7	29.94	127.6	11.07	7.985	31.2	344.9	185.3		23921	30.97	91.9	12.71	15.82	71.62	322.1	168.5		27361.3	17.15	40.16	9.636	14.14	74.81	365.1	207.2		30582.3	28.83	10.21	20.72	30.87	74.65	305.7	143.7		34722.7	72.71	115.8	16.46	13.37	14.96	419.6	160.3		38728.3	9.707	33.27	12.07	10.87
20667	30.02	129	11.09	7.969	31.47	343.2	184.7		23921.3	30.99	92.87	12.73	15.85	71.73	320.6	168.4		27361.7	17.15	40.14	9.594	14.13	75.06	368.7	208		30582.7	28.81	10.31	20.6	30.57	75.86	304.8	144.9		34723	73.01	116.4	16.52	13.34	15.1	416.7	160.5		38728.7	9.736	33.32	12.34	11.27
20667.3	30.1	130.5	11.11	7.937	31.78	341.5	184.1		23921.7	31	93.81	12.77	15.89	71.82	319.3	168.1		27362	17.15	40.09	9.573	14.1	75.28	372.4	208.8		30583	28.8	10.42	20.5	30.28	77.13	304	146		34723.3	73.29	117	16.56	13.29	15.21	413.8	160.8		38729	9.75	33.35	12.59	11.69
20667.7	30.19	131.8	11.13	7.921	32.05	339.8	183.4		23922	31.02	94.78	12.79	15.9	71.9	317.9	167.8		27362.3	17.15	40.06	9.532	14.05	75.5	376.1	209.6		30583.3	28.8	10.55	20.37	29.97	78.39	303.5	147.1		34723.7	73.52	117.6	16.6	13.24	15.38	410.8	161.2		38729.3	9.765	33.37	12.86	12.13
20668	30.28	133.2	11.15	7.888	32.33	338	182.6		23922.3	31.05	95.72	12.82	15.92	71.98	316.6	167.3		27362.7	17.15	40.01	9.49	14.01	75.72	379.6	210.5		30583.7	28.78	10.65	20.25	29.65	79.71	303.1	148.1		34724	73.72	118.2	16.65	13.21	15.51	407.7	161.6		38729.7	9.78	33.4	13.13	12.56
20668.3	30.37	134.6	11.19	7.872	32.63	336.1	181.9		23922.7	31.06	96.66	12.86	15.92	72.06	315.3	166.9		27363	17.16	39.98	9.448	13.95	75.97	383.2	211.5		30584	28.78	10.76	20.14	29.34	81.06	302.9	148.9		34724.3	73.88	118.7	16.69	13.18	15.68	404.6	162		38730	9.78	33.4	13.4	13.01
20668.7	30.45	135.9	11.21	7.84	32.91	334.3	181		23923	31.09	97.62	12.9	15.92	72.17	313.9	166.3		27363.3	17.16	39.98	9.407	13.9	76.19	386.8	212.3		30584.3	28.8	10.86	20.02	29.02	82.41	302.8	149.7		34724.7	74	119.3	16.71	13.14	15.87	401.5	162.4		38730.3	9.794	33.4	13.67	13.47
20669	30.54	137.1	11.23	7.808	33.18	332.4	180.1		23923.3	31.12	98.59	12.92	15.92	72.26	312.5	165.8		27363.7	17.16	39.96	9.365	13.84	76.44	390.3	213.2		30584.7	28.81	10.96	19.89	28.7	83.76	302.9	150.3		34725	74.09	119.8	16.75	13.11	16.07	398.3	162.9		38730.7	9.794	33.37	13.92	13.9
20669.3	30.63	138.4	11.25	7.792	33.43	330.5	179.2		23923.7	31.15	99.53	12.96	15.9	72.37	311.1	165.3		27364	17.16	39.93	9.303	13.76	76.66	393.9	214.1		30585	28.83	11.07	19.79	28.37	85.13	303.1	151		34725.3	74.13	120.3	16.79	13.09	16.26	395.1	163.4		38731	9.794	33.32	14.19	14.35
20669.7	30.7	139.6	11.25	7.776	33.7	328.6	178.2		23924	31.18	100.4	13	15.89	72.5	309.6	164.8		27364.3	17.16	39.93	9.24	13.69	76.85	397.4	215.1		30585.3	28.86	11.2	19.66	28.03	86.48	303.5	151.7		34725.7	74.13	120.8	16.81	13.08	16.45	391.9	163.9		38731.3	9.78	33.27	14.44	14.79
20670	30.77	140.9	11.28	7.759	33.95	326.7	177.3		23924.3	31.22	101.4	13.04	15.84	72.61	308.2	164.3		27364.7	17.15	39.93	9.178	13.61	77.04	400.9	216.2		30585.7	28.9	11.3	19.56	27.71	87.83	304.1	152.3		34726	74.09	121.3	16.83	13.06	16.67	388.6	164.4		38731.7	9.78	33.19	14.69	15.22
20670.3	30.84	142.1	11.28	7.743	34.23	324.5	176.3		23924.7	31.28	102.3	13.09	15.81	72.78	306.8	163.8		27365	17.15	39.93	9.115	13.53	77.21	404.4	217.3		30586	28.96	11.38	19.45	27.37	89.18	304.7	153		34726.3	74.01	121.8	16.87	13.05	16.89	385.3	165		38732	9.765	33.09	14.92	15.66
20670.7	30.9	143.2	11.3	7.727	34.47	321.9	175.3		23925	31.34	103.3	13.13	15.76	72.94	305.4	163.3		27365.3	17.13	39.96	9.074	13.45	77.37	407.8	218.5		30586.3	29.03	11.49	19.33	27.02	90.5	305.5	153.7		34726.7	73.9	122.3	16.89	13.05	17.14	382	165.5		38732.3	9.75	32.98	15.15	16.08
20671	30.95	144.4	11.3	7.711	34.72	319.1	174.3		23925.3	31.42	104.2	13.17	15.71	73.14	304	162.8		27365.7	17.12	39.98	9.011	13.37	77.51	411.2	219.6		30586.7	29.1	11.59	19.23	26.68	91.79	306.4	154.4		34727	73.75	122.8	16.92	13.05	17.36	378.7	166.1		38732.7	9.721	32.85	15.38	16.5
20671.3	30.99	145.6	11.3	7.695	34.94	316.1	173.3		23925.7	31.51	105.2	13.23	15.64	73.36	302.6	162.3		27366	17.12	40.01	8.949	13.29	77.65	414.5	220.7		30587	29.2	11.7	19.14	26.32	93.06	307.3	155.1		34727.3	73.56	123.3	16.94	13.05	17.61	375.3	166.7		38733	9.707	32.69	15.6	16.92
20671.7	31.05	146.7	11.32	7.695	35.19	313.1	172.2		23926	31.63	106.1	13.29	15.58	73.58	301.2	161.8		27366.3	17.1	40.06	8.886	13.21	77.79	417.9	221.7		30587.3	29.31	11.77	19.04	25.97	94.27	308.3	155.7		34727.7	73.37	123.8	16.94	13.05	17.85	371.9	167.3		38733.3	9.678	32.51	15.81	17.34
20672	31.08	147.8	11.32	7.679	35.41	310	171.2		23926.3	31.76	107	13.36	15.53	73.82	299.9	161.2		27366.7	17.1	40.14	8.824	13.13	77.9	421.2	222.7		30587.7	29.42	11.85	18.96	25.61	95.48	309.3	156.4		34728	73.16	124.3	16.96	13.05	18.1	368.4	167.9		38733.7	9.663	32.33	16.02	17.74
20672.3	31.12	148.9	11.32	7.679	35.6	307	170.2		23926.7	31.92	107.9	13.42	15.47	74.1	298.6	160.7		27367	17.09	40.24	8.762	13.05	78.01	424.5	223.7		30588	29.55	11.96	18.87	25.26	96.64	310.3	157		34728.3	72.94	124.7	16.98	13.05	18.38	364.9	168.5		38734	9.649	32.15	16.21	18.14
20672.7	31.16	150	11.34	7.679	35.82	304	169.2		23927	32.09	108.8	13.48	15.4	74.4	297.4	160.1		27367.3	17.09	40.4	8.72	12.97	78.14	427.9	224.7		30588.3	29.71	12.04	18.79	24.89	97.74	311.4	157.6		34728.7	72.69	125.1	17	13.05	18.62	361.4	169.1		38734.3	9.62	31.94	16.42	18.53
20673	31.19	151	11.34	7.679	36.02	300.9	168.4		23927.3	32.28	109.6	13.56	15.34	74.7	296.1	159.5		27367.7	17.09	40.58	8.657	12.89	78.28	431.3	225.7		30588.7	29.87	12.14	18.73	24.53	98.78	312.5	158.2		34729	72.46	125.5	17.02	13.03	18.9	357.8	169.7		38734.7	9.605	31.7	16.6	18.9
20673.3	31.24	152.1	11.34	7.695	36.21	297.8	167.6		23927.7	32.5	110.5	13.63	15.29	75.01	294.9	158.9		27368	17.07	40.77	8.616	12.8	78.42	434.6	226.7		30589	30.03	12.22	18.64	24.16	99.8	313.7	158.8		34729.3	72.21	125.8	17.02	13.03	19.17	354.2	170.3		38735	9.591	31.47	16.79	19.29
20673.7	31.28	153.1	11.36	7.711	36.4	294.7	167		23928	32.75	111.4	13.69	15.22	75.34	293.6	158.3		27368.3	17.07	41	8.553	12.71	78.58	437.9	227.8		30589.3	30.22	12.3	18.58	23.79	100.7	314.9	159.2		34729.7	71.98	126	17.06	13.01	19.45	350.6	170.9		38735.3	9.576	31.23	16.98	19.64
20674	31.32	154.2	11.36	7.743	36.59	291.6	166.4		23928.3	32.99	112.2	13.75	15.18	75.64	292.4	157.7		27368.7	17.09	41.24	8.491	12.63	78.75	440.9	228.8		30589.7	30.41	12.4	18.52	23.42	101.6	316.2	159.5		34730	71.75	126.2	17.08	13	19.7	346.9	171.5		38735.7	9.547	30.97	17.14	20.02
20674.3	31.37	155.2	11.38	7.776	36.76	288.5	165.9		23928.7	33.25	113	13.81	15.11	75.97	291.1	157.1		27369	17.09	41.47	8.449	12.55	78.94	443.9	230		30590	30.6	12.51	18.48	23.05	102.5	317.6	159.7		34730.3	71.55	126.4	17.1	12.98	19.97	343.1	172.1		38736	9.533	30.74	17.33	20.37
20674.7	31.42	156.2	11.38	7.808	36.9	285.3	165.5		23929	33.53	113.9	13.88	15.06	76.3	290	156.5		27369.3	17.1	41.71	8.387	12.47	79.16	446.7	231.2		30590.3	30.82	12.61	18.41	22.68	103.3	319.1	159.8		34730.7	71.36	126.5	17.12	12.97	20.25	339.4	172.8		38736.3	9.518	30.47	17.5	20.73
20675	31.47	157.2	11.38	7.84	37.06	282.1	165		23929.3	33.8	114.6	13.94	15.01	76.63	288.9	156		27369.7	17.13	41.97	8.345	12.37	79.38	449.5	232.5		30590.7	31.02	12.71	18.37	22.31	104	320.6	159.9		34731	71.18	126.5	17.14	12.95	20.52	335.5	173.5		38736.7	9.504	30.21	17.66	21.08
20675.3	31.53	158.1	11.4	7.888	37.2	278.9	164.6		23929.7	34.08	115.4	14	14.97	76.93	287.8	155.5		27370	17.16	42.2	8.304	12.29	79.63	452.1	233.8		30591	31.24	12.82	18.31	21.95	104.8	322.2	159.9		34731.3	71.02	126.5	17.19	12.93	20.83	331.6	174.2		38737	9.489	29.95	17.83	21.42
20675.7	31.57	159	11.4	7.921	37.34	275.6	164.2		23930	34.37	116.1	14.06	14.92	77.24	286.8	155		27370.3	17.2	42.41	8.283	12.21	79.91	454.7	235.2		30591.3	31.45	12.92	18.27	21.6	105.6	323.8	160		34731.7	70.89	126.4	17.21	12.93	21.1	327.6	174.9		38737.3	9.475	29.69	17.98	21.77
20676	31.61	159.9	11.42	7.953	37.45	272.4	163.8		23930.3	34.66	116.8	14.13	14.89	77.54	285.7	154.5		27370.7	17.25	42.59	8.262	12.11	80.18	457.2	236.7		30591.7	31.67	13	18.23	21.24	106.3	325.4	160		34732	70.78	126.2	17.23	12.93	21.38	323.5	175.5		38737.7	9.46	29.43	18.14	22.11
20676.3	31.66	160.8	11.42	8.001	37.56	269.2	163.3		23930.7	34.94	117.5	14.19	14.84	77.81	284.6	154.1		27371	17.31	42.75	8.262	12.03	80.46	459.7	238.1		30592	31.89	13.11	18.19	20.89	107	327	160.1		34732.3	70.68	126	17.25	12.93	21.65	319.4	176.2		38738	9.46	29.17	18.31	22.45
20676.7	31.7	161.6	11.44	8.034	37.67	266	162.8		23931	35.21	118.1	14.25	14.8	78.09	283.5	153.8		27371.3	17.36	42.88	8.262	11.95	80.73	462.2	239.7		30592.3	32.11	13.21	18.14	20.55	107.8	328.5	160.1		34732.7	70.6	125.7	17.27	12.93	21.93	315.2	176.9		38738.3	9.46	28.91	18.48	22.79
20677	31.73	162.4	11.44	8.082	37.78	262.8	162.3		23931.3	35.49	118.6	14.31	14.76	78.36	282.5	153.5		27371.7	17.44	42.99	8.262	11.87	81.03	464.7	241.3		30592.7	32.32	13.29	18.1	20.21	108.6	330	160.1		34733	70.53	125.3	17.29	12.93	22.2	311	177.7		38738.7	9.46	28.62	18.62	23.13
20677.3	31.76	163.1	11.46	8.13	37.86	259.5	161.7		23931.7	35.76	119.2	14.38	14.72	78.64	281.4	153.3		27372	17.51	43.04	8.283	11.77	81.36	467.1	243		30593	32.54	13.39	18.06	19.85	109.4	331.4	160.1		34733.3	70.49	124.9	17.29	12.95	22.48	306.7	178.4		38739	9.475	28.36	18.79	23.47
20677.7	31.79	163.8	11.48	8.163	37.94	256.2	161.1		23932	36.04	119.6	14.44	14.71	78.89	280.3	153.1		27372.3	17.58	43.09	8.324	11.69	81.69	469.3	244.8		30593.3	32.76	13.47	18.02	19.52	110.2	332.7	160.2		34733.7	70.44	124.4	17.29	12.97	22.75	302.4	179.2		38739.3	9.489	28.1	18.96	23.81
20678	31.79	164.4	11.5	8.227	38	253	160.5		23932.3	36.33	120	14.5	14.68	79.11	279.2	152.9		27372.7	17.65	43.12	8.366	11.61	82.05	471.3	246.6		30593.7	32.98	13.55	17.98	19.19	111.2	334	160.2		34734	70.43	123.8	17.29	13	23.03	298	179.9		38739.7	9.504	27.81	19.12	24.15
20678.3	31.79	165	11.53	8.276	38.08	249.6	160		23932.7	36.63	120.3	14.58	14.66	79.27	277.9	152.7		27373	17.74	43.14	8.429	11.55	82.41	473.3	248.4		30594	33.18	13.63	17.94	18.85	112.1	335.2	160.2		34734.3	70.41	123.2	17.29	13.03	23.3	293.5	180.6		38740	9.518	27.55	19.29	24.48
20678.7	31.76	165.5	11.55	8.34	38.13	246.2	159.4		23933	36.95	120.6	14.65	14.64	79.41	276.7	152.5		27373.3	17.84	43.14	8.512	11.47	82.77	475.1	250.2		30594.3	33.38	13.68	17.89	18.52	113.2	336.4	160.2		34734.7	70.43	122.6	17.27	13.06	23.58	289	181.1		38740.3	9.533	27.26	19.45	24.81
20679	31.71	166	11.59	8.405	38.19	242.8	158.9		23933.3	37.3	120.8	14.71	14.63	79.52	275.4	152.3		27373.7	17.93	43.14	8.616	11.4	83.15	476.9	252		30594.7	33.6	13.76	17.87	18.18	114.2	337.5	160.2		34735	70.44	121.9	17.25	13.11	23.85	284.5	181.6		38740.7	9.547	27	19.64	25.15
20679.3	31.67	166.4	11.61	8.469	38.22	239.3	158.3		23933.7	37.65	120.9	14.79	14.61	79.6	274	152.1		27374	18.05	43.14	8.72	11.35	83.54	478.6	253.8		30595	33.8	13.81	17.83	17.85	115.4	338.7	160.2		34735.3	70.49	121.1	17.23	13.14	24.13	280	181.9		38741	9.562	26.71	19.81	25.47
20679.7	31.6	166.8	11.65	8.55	38.24	235.7	157.7		23934	38.03	121	14.86	14.61	79.69	272.7	151.9		27374.3	18.15	43.12	8.845	11.3	83.92	480.4	255.5		30595.3	33.99	13.86	17.83	17.52	116.5	339.8	160.2		34735.7	70.52	120.4	17.21	13.19	24.38	275.6	182.1		38741.3	9.576	26.45	19.98	25.81
20680	31.53	167.3	11.69	8.631	38.3	232.2	157		23934.3	38.4	121	14.94	14.61	79.77	271.3	151.8		27374.7	18.25	43.12	8.97	11.26	84.34	482.1	257.3		30595.7	34.18	13.92	17.81	17.18	117.8	340.9	160.2		34736	70.56	119.6	17.19	13.24	24.62	271.1	182.1		38741.7	9.591	26.17	20.14	26.13
20680.3	31.44	167.8	11.73	8.727	38.33	228.9	156.2		23934.7	38.78	121	15	14.61	79.82	269.7	151.7		27375	18.37	43.09	9.115	11.21	84.72	483.9	259.1		30596	34.37	13.97	17.81	16.82	119	342.1	160.2		34736.3	70.6	118.9	17.17	13.3	24.9	266.7	182.1		38742	9.605	25.88	20.33	26.47
20680.7	31.35	168.4	11.77	8.824	38.33	225.7	155.4		23935	39.16	121	15.08	14.63	79.91	268	151.8		27375.3	18.47	43.09	9.261	11.18	85.08	485.6	260.9		30596.3	34.56	14.02	17.83	16.48	120.4	343.4	160.2		34736.7	70.65	118.2	17.17	13.35	25.15	262.3	182		38742.3	9.62	25.62	20.5	26.79
20681	31.26	168.9	11.82	8.937	38.35	222.6	154.5		23935.3	39.52	121	15.15	14.64	79.96	266.4	151.9		27375.7	18.58	43.09	9.407	11.16	85.46	487.2	262.6		30596.7	34.72	14.07	17.83	16.11	121.7	344.7	160.2		34737	70.69	117.5	17.14	13.4	25.39	257.9	181.9		38742.7	9.634	25.33	20.66	27.11
20681.3	31.19	169.4	11.88	9.034	38.35	219.6	153.6		23935.7	39.88	120.9	15.23	14.66	80.02	264.7	152		27376	18.68	43.09	9.573	11.13	85.82	488.9	264.4		30597	34.89	14.12	17.85	15.76	123.1	346.1	160.2		34737.3	70.73	116.8	17.14	13.47	25.64	253.5	181.8		38743	9.649	25.04	20.85	27.44
20681.7	31.11	169.9	11.94	9.147	38.38	216.7	152.7		23936	40.23	120.7	15.29	14.68	80.07	263	152.2		27376.3	18.79	43.09	9.74	11.11	86.21	490.5	266.1		30597.3	35.05	14.18	17.89	15.39	124.4	347.5	160.2		34737.7	70.76	116.1	17.14	13.51	25.86	249.1	181.7		38743.3	9.663	24.75	21.02	27.76
20682	31.03	170.4	12	9.26	38.38	213.7	151.8		23936.3	40.57	120.5	15.38	14.69	80.15	261.1	152.4		27376.7	18.89	43.14	9.906	11.11	86.56	491.9	267.7		30597.7	35.2	14.26	17.91	15.01	125.8	349	160.2		34738	70.79	115.4	17.14	13.56	26.11	244.6	181.7		38743.7	9.678	24.44	21.18	28.07
20682.3	30.97	171	12.07	9.373	38.38	210.7	151.1		23936.7	40.9	120.3	15.46	14.72	80.21	259.1	152.5		27377	19	43.19	10.09	11.11	86.92	493.1	269.1		30598	35.34	14.31	17.96	14.66	127.2	350.4	160.2		34738.3	70.83	114.7	17.14	13.63	26.36	240	181.8		38744	9.678	24.15	21.37	28.37
20682.7	30.9	171.5	12.13	9.486	38.38	207.6	150.4		23937	41.22	120	15.54	14.76	80.24	257.1	152.6		27377.3	19.11	43.3	10.26	11.11	87.28	494.1	270.3		30598.3	35.47	14.39	18.02	14.32	128.6	351.8	160.2		34738.7	70.86	114.1	17.17	13.68	26.58	235.4	182		38744.3	9.678	23.87	21.54	28.68
20683	30.84	172.2	12.19	9.599	38.38	204.6	149.8		23937.3	41.55	119.7	15.63	14.79	80.26	255.1	152.7		27377.7	19.21	43.48	10.44	11.13	87.61	494.8	271.3		30598.7	35.6	14.44	18.06	14	130.1	353.1	160.2		34739	70.91	113.4	17.17	13.74	26.8	230.7	182.2		38744.7	9.678	23.55	21.7	28.99
20683.3	30.79	172.9	12.25	9.728	38.38	201.5	149.1		23937.7	41.87	119.3	15.71	14.82	80.29	253	152.7		27378	19.32	43.82	10.61	11.14	87.94	495.2	272		30599	35.72	14.52	18.1	13.72	131.5	354.3	160.2		34739.3	70.94	112.8	17.19	13.79	27.04	225.8	182.6		38745	9.663	23.24	21.87	29.28
20683.7	30.73	173.6	12.32	9.841	38.38	198.3	148.6		23938	42.19	118.9	15.77	14.85	80.26	251.1	152.7		27378.3	19.45	44.32	10.8	11.18	88.27	495.3	272.6		30599.3	35.84	14.6	18.16	13.5	132.9	355.4	160.2		34739.7	70.99	112.1	17.21	13.84	27.26	220.9	183		38745.3	9.649	22.93	22.04	29.57
20684	30.68	174.3	12.38	9.97	38.38	195.2	148		23938.3	42.51	118.5	15.85	14.89	80.24	249.3	152.7		27378.7	19.58	45.02	10.96	11.19	88.6	495.2	273		30599.7	35.95	14.67	18.21	13.3	134.2	356.4	160.3		34740	71.04	111.4	17.23	13.9	27.48	216	183.5		38745.7	9.634	22.61	22.2	29.84
20684.3	30.63	175.1	12.42	10.09	38.35	192	147.5		23938.7	42.83	118	15.94	14.92	80.18	247.7	152.7		27379	19.73	45.94	11.13	11.22	88.9	495	273.4		30600	36.07	14.73	18.23	13.18	135.6	357.5	160.4		34740.3	71.1	110.8	17.23	13.95	27.71	210.9	184.1		38746	9.62	22.3	22.35	30.13
20684.7	30.57	175.9	12.48	10.22	38.35	188.8	147.1		23939	43.13	117.5	16	14.93	80.13	246.2	152.7		27379.3	19.87	47.06	11.3	11.26	89.23	494.7	273.7		30600.3	36.18	14.8	18.27	13.06	137	358.5	160.5		34740.7	71.15	110.1	17.25	14	27.95	205.8	184.6		38746.3	9.605	21.99	22.51	30.41
20685	30.51	176.6	12.54	10.35	38.33	185.7	146.7		23939.3	43.45	116.9	16.06	14.95	80.04	244.7	152.8		27379.7	20.05	48.31	11.46	11.3	89.54	494.4	274.1		30600.7	36.3	14.88	18.29	12.98	138.3	359.7	160.5		34741	71.21	109.4	17.27	14.05	28.17	200.6	185.2		38746.7	9.591	21.67	22.68	30.68
20685.3	30.45	177.3	12.61	10.5	38.3	182.7	146.3		23939.7	43.76	116.4	16.12	14.97	79.96	243.3	152.8		27380	20.21	49.72	11.63	11.34	89.84	494.2	274.4		30601	36.42	14.96	18.31	12.93	139.7	361	160.6		34741.3	71.27	108.7	17.27	14.11	28.39	195.2	185.7		38747	9.576	21.33	22.85	30.97
20685.7	30.41	177.9	12.67	10.64	38.27	179.9	146		23940	44.08	115.8	16.19	14.98	79.88	242.1	152.9		27380.3	20.4	51.26	11.8	11.38	90.14	493.8	274.7		30601.3	36.52	15.04	18.33	12.89	140.9	362.4	160.6		34741.7	71.33	108	17.29	14.16	28.61	189.8	186.2		38747.3	9.562	21.02	22.99	31.24
20686	30.35	178.6	12.75	10.79	38.24	177.4	145.7		23940.3	44.4	115.2	16.25	14.98	79.77	240.9	153		27380.7	20.6	52.91	11.96	11.43	90.44	493.4	275		30601.7	36.63	15.12	18.33	12.85	142.2	363.8	160.7		34742	71.4	107.3	17.29	14.22	28.83	184.4	186.7		38747.7	9.533	20.68	23.16	31.5
20686.3	30.31	179.2	12.82	10.93	38.22	174.9	145.5		23940.7	44.7	114.6	16.29	14.98	79.66	239.7	153.1		27381	20.83	54.63	12.13	11.48	90.72	492.6	275.3		30602	36.74	15.2	18.35	12.85	143.5	365.4	160.8		34742.3	71.46	106.6	17.29	14.27	29.03	179	187.2		38748	9.518	20.34	23.31	31.78
20686.7	30.25	179.9	12.9	11.08	38.19	172.5	145.2		23941	45.04	114	16.33	14.98	79.55	238.5	153.1		27381.3	21.06	56.41	12.27	11.53	91.02	491.5	275.7		30602.3	36.85	15.27	18.35	12.85	144.8	367.2	160.8		34742.7	71.53	105.9	17.31	14.34	29.25	173.6	187.7		38748.3	9.504	20	23.45	32.03
20687	30.19	180.5	12.98	11.22	38.13	170	145		23941.3	45.35	113.4	16.37	14.98	79.44	237.3	153.1		27381.7	21.33	58.21	12.44	11.59	91.33	489.8	275.9		30602.7	36.97	15.35	18.35	12.85	146	369.2	160.9		34743	71.6	105.2	17.31	14.39	29.47	168.2	188.2		38748.7	9.475	19.66	23.62	32.31
20687.3	30.15	181.1	13.07	11.37	38.08	167.4	144.8		23941.7	45.67	112.8	16.4	14.97	79.33	236	153.1		27382	21.59	60.04	12.61	11.66	91.6	487.5	276.1		30603	37.08	15.43	18.35	12.87	147.3	371.4	160.8		34743.3	71.69	104.5	17.33	14.45	29.69	162.6	188.8		38749	9.446	19.32	23.74	32.55
20687.7	30.09	181.7	13.15	11.53	38.05	164.9	144.7		23942	45.99	112.2	16.44	14.95	79.22	234.6	153.1		27382.3	21.86	61.89	12.77	11.71	91.9	484.7	276.3		30603.3	37.2	15.51	18.37	12.89	148.5	373.7	160.8		34743.7	71.78	103.8	17.33	14.51	29.88	157	189.2		38749.3	9.417	18.98	23.89	32.81
20688	30.02	182.2	13.25	11.69	38	162.3	144.5		23942.3	46.33	111.6	16.46	14.95	79.13	233.2	153		27382.7	22.14	63.78	12.92	11.77	92.18	481.7	276.4		30603.7	37.32	15.59	18.37	12.92	149.7	376.3	160.9		34744	71.88	103.2	17.35	14.58	30.1	151.3	189.7		38749.7	9.388	18.67	24.01	33.05
20688.3	29.96	182.8	13.36	11.85	37.97	159.8	144.4		23942.7	46.66	111	16.48	14.93	79.02	231.7	152.8		27383	22.43	65.66	13.09	11.84	92.45	478.6	276.5		30604	37.45	15.67	18.37	12.93	150.9	378.9	160.9		34744.3	71.98	102.5	17.37	14.66	30.29	145.3	190.2		38750	9.359	18.33	24.14	33.28
20688.7	29.89	183.2	13.48	12	37.94	157.3	144.4		23943	46.99	110.4	16.5	14.92	78.94	230.1	152.7		27383.3	22.72	67.54	13.23	11.9	92.73	475.6	276.5		30604.3	37.56	15.74	18.39	12.95	152.1	381.7	160.9		34744.7	72.07	101.9	17.39	14.72	30.48	139.1	190.7		38750.3	9.33	18.04	24.26	33.49
20689	29.8	183.7	13.61	12.16	37.91	155	144.5		23943.3	47.34	109.9	16.52	14.9	78.89	228.7	152.5		27383.7	23.04	69.44	13.4	11.95	93	472.6	276.5		30604.7	37.69	15.82	18.41	12.97	153.2	384.5	160.9		34745	72.17	101.2	17.44	14.8	30.68	132.8	191.2		38750.7	9.301	17.76	24.37	33.68
20689.3	29.71	184.2	13.71	12.32	37.91	152.8	144.5		23943.7	47.69	109.3	16.56	14.87	78.8	227.6	152.1		27384	23.39	71.35	13.54	12	93.25	469.7	276.5		30605	37.82	15.87	18.41	12.97	154.4	387.4	160.9		34745.3	72.27	100.6	17.48	14.9	30.87	126.8	191.8		38751	9.272	17.47	24.47	33.86
20689.7	29.63	184.6	13.84	12.48	37.94	150.7	144.7		23944	48.05	108.7	16.58	14.85	78.75	226.7	151.7		27384.3	23.76	73.26	13.69	12.05	93.5	466.7	276.4		30605.3	37.94	15.95	18.43	12.98	155.5	390.3	160.9		34745.7	72.36	100	17.52	14.98	31.03	121.5	192.4		38751.3	9.243	17.21	24.53	34.02
20690	29.52	185.1	13.96	12.64	37.97	148.8	144.9		23944.3	48.4	108.1	16.62	14.84	78.72	225.8	151.2		27384.7	24.15	75.14	13.84	12.09	93.75	463.8	276.3		30605.7	38.07	16.03	18.46	12.98	156.6	393.3	160.9		34746	72.45	99.5	17.58	15.08	31.2	117.1	193.1		38751.7	9.214	16.95	24.62	34.15
20690.3	29.41	185.5	14.06	12.79	38.02	147	145.1		23944.7	48.75	107.5	16.67	14.82	78.67	225.1	150.6		27385	24.56	77.02	14	12.14	93.99	460.8	276.1		30606	38.19	16.08	18.48	13	157.6	396.4	160.7		34746.3	72.55	98.93	17.64	15.18	31.36	113.6	193.9		38752	9.185	16.68	24.66	34.26
20690.7	29.28	185.9	14.17	12.95	38.13	145.2	145.4		23945	49.1	106.9	16.71	14.8	78.64	224.4	149.9		27385.3	24.97	78.9	14.15	12.18	94.24	457.9	275.8		30606.3	38.32	16.16	18.5	13	158.5	399.5	160.5		34746.7	72.63	98.41	17.71	15.27	31.5	110.9	194.7		38752.3	9.17	16.42	24.68	34.36
20691	29.15	186.2	14.27	13.09	38.24	143.4	145.7		23945.3	49.43	106.3	16.73	14.79	78.58	223.6	149.2		27385.7	25.37	80.73	14.29	12.22	94.46	455.1	275.5		30606.7	38.43	16.24	18.54	13.01	159.4	402.7	160.1		34747	72.74	97.86	17.79	15.35	31.64	109	195.5		38752.7	9.156	16.16	24.7	34.42
20691.3	29	186.6	14.36	13.24	38.38	141.6	146		23945.7	49.75	105.8	16.77	14.79	78.56	222.9	148.5		27386	25.78	82.55	14.44	12.27	94.74	452.2	275.2		30607	38.55	16.32	18.56	13.01	160.3	405.9	159.6		34747.3	72.84	97.36	17.85	15.45	31.78	107.6	196.2		38753	9.156	15.9	24.7	34.45
20691.7	28.86	186.9	14.46	13.4	38.55	139.8	146.2		23946	50.08	105.2	16.79	14.77	78.53	222.2	147.8		27386.3	26.17	84.33	14.58	12.3	94.98	449.5	274.7		30607.3	38.68	16.42	18.6	13.03	161	409.1	158.9		34747.7	72.95	96.87	17.94	15.55	31.89	106.5	197		38753.3	9.156	15.64	24.68	34.49
20692	28.7	187.3	14.54	13.56	38.77	138	146.5		23946.3	50.4	104.6	16.83	14.77	78.5	221.6	147.2		27386.7	26.56	86.08	14.73	12.35	95.26	446.9	274.1		30607.7	38.8	16.55	18.64	13.03	161.8	412.2	158.3		34748	73.07	96.4	18	15.63	32	105.6	197.6		38753.7	9.17	15.38	24.64	34.49
20692.3	28.54	187.7	14.63	13.71	39.01	136.3	146.8		23946.7	50.71	104	16.85	14.76	78.5	220.8	146.6		27387	26.96	87.78	14.88	12.4	95.54	444.4	273.5		30608	38.91	16.68	18.68	13.05	162.4	415.4	157.6		34748.3	73.21	95.93	18.08	15.71	32.08	104.8	198.3		38754	9.185	15.12	24.6	34.47
20692.7	28.38	188	14.71	13.87	39.29	134.7	147		23947	51	103.5	16.87	14.76	78.47	220.2	146.1		27387.3	27.33	89.45	15.02	12.45	95.78	442.1	272.8		30608.3	39.04	16.87	18.75	13.06	163	418.6	157		34748.7	73.37	95.46	18.14	15.79	32.16	104.1	198.8		38754.3	9.199	14.88	24.55	34.44
20693	28.2	188.4	14.79	14.05	39.59	133.1	147.3		23947.3	51.29	102.9	16.92	14.76	78.47	219.5	145.7		27387.7	27.7	91.12	15.17	12.51	96.06	439.7	272.1		30608.7	39.16	17.08	18.79	13.08	163.6	422	156.4		34749	73.56	94.99	18.23	15.87	32.25	103.4	199.3		38754.7	9.214	14.65	24.49	34.39
20693.3	28.06	188.8	14.88	14.21	39.95	131.5	147.7		23947.7	51.58	102.4	16.94	14.77	78.45	218.8	145.3		27388	28.07	92.74	15.31	12.58	96.31	437.5	271.3		30609	39.26	17.29	18.85	13.09	164.1	425.3	155.9		34749.3	73.75	94.54	18.29	15.93	32.3	102.8	199.8		38755	9.243	14.46	24.43	34.33
20693.7	27.91	189.1	14.96	14.37	40.34	130	148.1		23948	51.86	101.8	16.94	14.77	78.45	218.1	144.9		27388.3	28.44	94.33	15.46	12.64	96.53	435.2	270.5		30609.3	39.38	17.52	18.91	13.13	164.6	428.6	155.4		34749.7	73.97	94.12	18.37	15.98	32.33	102.3	200.2		38755.3	9.272	14.26	24.37	34.24
20694	27.8	189.5	15.04	14.51	40.78	128.5	148.6		23948.3	52.13	101.3	16.96	14.79	78.39	217.4	144.5		27388.7	28.81	95.9	15.6	12.71	96.77	432.9	269.8		30609.7	39.46	17.78	18.98	13.14	165.1	431.7	155		34750	74.2	93.68	18.43	16.05	32.36	101.7	200.6		38755.7	9.301	14.1	24.3	34.16
20694.3	27.71	189.9	15.13	14.68	41.24	126.9	149.1		23948.7	52.41	100.8	16.96	14.8	78.34	216.8	144.1		27389	29.19	97.44	15.75	12.79	96.99	430.7	268.9		30610	39.55	18.07	19.02	13.18	165.5	434.7	154.6		34750.3	74.46	93.26	18.52	16.1	32.38	101.2	200.9		38756	9.33	13.94	24.22	34.08
20694.7	27.64	190.3	15.21	14.84	41.74	125.4	149.7		23949	52.68	100.3	16.94	14.82	78.25	216.2	143.8		27389.3	29.57	98.98	15.87	12.87	97.21	428.4	267.9		30610.3	39.62	18.38	19.08	13.21	165.9	437.3	154.2		34750.7	74.74	92.84	18.6	16.13	32.38	100.6	201.3		38756.3	9.359	13.84	24.16	33.97
20695	27.59	190.7	15.29	14.98	42.26	123.9	150.3		23949.3	52.96	99.84	16.94	14.85	78.12	215.5	143.4		27389.7	29.96	100.5	16.02	12.93	97.43	426.2	266.7		30610.7	39.67	18.7	19.14	13.24	166.4	439.8	153.8		34751	75.03	92.43	18.66	16.18	32.36	100.2	201.6		38756.7	9.388	13.76	24.08	33.87
20695.3	27.58	191.1	15.4	15.13	42.81	122.7	151		23949.7	53.2	99.37	16.92	14.89	77.95	214.9	143		27390	30.37	102	16.15	13.01	97.65	423.9	265.4		30611	39.71	19.04	19.18	13.27	166.8	442	153.2		34751.3	75.36	92.01	18.75	16.19	32.33	99.72	201.8		38757	9.431	13.68	24.01	33.76
20695.7	27.58	191.6	15.48	15.26	43.42	122	151.6		23950	53.45	98.88	16.89	14.92	77.76	214.2	142.6		27390.3	30.79	103.5	16.29	13.09	97.85	421.7	264.1		30611.3	39.72	19.4	19.25	13.29	167.2	444.1	152.6		34751.7	75.72	91.59	18.83	16.22	32.3	99.25	201.9		38757.3	9.46	13.65	23.93	33.63
20696	27.59	192	15.56	15.4	44.05	121.7	152.3		23950.3	53.68	98.41	16.85	14.95	77.51	213.4	142.3		27390.7	31.21	105	16.42	13.18	98.04	419.4	262.8		30611.7	39.71	19.77	19.29	13.32	167.7	446.1	152.1		34752	76.12	91.17	18.91	16.24	32.27	98.8	202.1		38757.7	9.504	13.65	23.87	33.5
20696.3	27.62	192.4	15.65	15.53	44.71	121.6	153.1		23950.7	53.9	97.94	16.81	15	77.24	212.7	141.9		27391	31.63	106.4	16.54	13.26	98.2	417.1	261.5		30612	39.68	20.13	19.33	13.35	168.1	448	151.4		34752.3	76.54	90.76	19	16.26	32.22	98.38	202.1		38758	9.547	13.65	23.78	33.37
20696.7	27.64	192.8	15.73	15.66	45.4	121.5	153.8		23951	54.09	97.47	16.75	15.03	76.91	212	141.5		27391.3	32.03	107.8	16.65	13.34	98.37	414.9	260.1		30612.3	39.64	20.52	19.35	13.39	168.6	449.8	150.8		34752.7	76.99	90.34	19.08	16.27	32.16	97.95	202.2		38758.3	9.605	13.68	23.72	33.23
20697	27.67	193.3	15.83	15.79	46.11	121.4	154.6		23951.3	54.25	97	16.69	15.08	76.55	211.2	141.1		27391.7	32.45	109.2	16.77	13.42	98.53	412.6	258.8		30612.7	39.55	20.92	19.37	13.4	169.1	451.6	150.2		34753	77.45	89.95	19.16	16.29	32.08	97.55	202.3		38758.7	9.663	13.73	23.66	33.08
20697.3	27.7	193.7	15.92	15.92	46.88	121.2	155.4		23951.7	54.39	96.53	16.62	15.11	76.14	210.4	140.7		27392	32.85	110.6	16.89	13.48	98.67	410.3	257.5		30613	39.45	21.28	19.37	13.42	169.5	453.3	149.5		34753.3	77.94	89.58	19.25	16.29	32.03	97.18	202.4		38759	9.721	13.81	23.62	32.94
20697.7	27.71	194.2	16	16.03	47.68	121	156.1		23952	54.51	96.06	16.54	15.16	75.67	209.6	140.3		27392.3	33.25	111.9	17	13.56	98.78	408	256.1		30613.3	39.3	21.65	19.39	13.43	170	455	148.9		34753.7	78.45	89.21	19.33	16.31	31.94	96.8	202.5		38759.3	9.78	13.89	23.55	32.81
20698	27.72	194.7	16.1	16.14	48.51	120.8	156.7		23952.3	54.61	95.61	16.48	15.19	75.2	208.8	139.9		27392.7	33.64	113.1	17.12	13.64	98.89	405.6	254.7		30613.7	39.14	22.01	19.39	13.45	170.5	456.7	148.3		34754	78.96	88.9	19.41	16.32	31.86	96.44	202.6		38759.7	9.852	13.97	23.51	32.66
20698.3	27.74	195.2	16.19	16.26	49.36	120.6	157.3		23952.7	54.7	95.17	16.4	15.22	74.73	208	139.5		27393	34.04	114.4	17.23	13.72	98.95	403.3	253.2		30614	38.97	22.35	19.37	13.47	171	458.3	147.9		34754.3	79.48	88.64	19.5	16.34	31.75	96.09	202.7		38760	9.925	14.07	23.49	32.53
20698.7	27.74	195.8	16.27	16.34	50.24	120.4	157.8		23953	54.77	94.73	16.33	15.26	74.24	207.2	139.1		27393.3	34.41	115.6	17.33	13.79	99	401	251.7		30614.3	38.77	22.69	19.35	13.47	171.5	459.9	147.5		34754.7	79.99	88.38	19.58	16.35	31.67	95.74	202.8		38760.3	9.997	14.18	23.47	32.41
20699	27.75	196.6	16.35	16.43	51.15	120.1	158.2		23953.3	54.84	94.31	16.25	15.27	73.71	206.3	138.7		27393.7	34.79	116.8	17.46	13.87	99.03	398.7	250		30614.7	38.56	23.03	19.33	13.47	172	461.4	147.2		34755	80.5	88.2	19.66	16.39	31.56	95.38	202.8		38760.7	10.08	14.28	23.45	32.28
20699.3	27.75	197.7	16.44	16.52	52.11	119.9	158.6		23953.7	54.92	93.89	16.19	15.29	73.22	205.4	138.2		27394	35.15	118	17.56	13.95	99	396.6	248.2		30615	38.33	23.37	19.31	13.47	172.5	463	147.1		34755.3	80.98	88.07	19.73	16.4	31.45	95.03	202.8		38761	10.15	14.39	23.43	32.15
20699.7	27.75	199	16.52	16.6	53.08	119.7	159		23954	55	93.47	16.1	15.32	72.72	204.5	137.6		27394.3	35.5	119.1	17.66	14.01	98.95	394.5	246.3		30615.3	38.1	23.71	19.27	13.47	172.9	464.6	147.2		34755.7	81.43	87.99	19.81	16.42	31.34	94.7	202.8		38761.3	10.22	14.49	23.43	32.02
20700	27.75	200.7	16.62	16.68	54.07	119.5	159.3		23954.3	55.11	93.08	16.04	15.32	72.2	203.6	137		27394.7	35.84	120.3	17.77	14.1	98.86	392.5	244.2		30615.7	37.85	24.08	19.23	13.47	173.3	466.1	147.5		34756	81.88	87.96	19.89	16.43	31.23	94.39	202.7		38761.7	10.3	14.6	23.43	31.89
20700.3	27.77	202.5	16.71	16.76	55.06	119.3	159.7		23954.7	55.21	92.71	15.96	15.34	71.71	202.8	136.3		27395	36.17	121.4	17.87	14.18	98.75	390.5	242.1		30616	37.59	24.42	19.18	13.45	173.7	467.7	147.9		34756.3	82.3	88.01	19.98	16.45	31.12	94.16	202.6		38762	10.38	14.7	23.45	31.76
20700.7	27.77	204.5	16.79	16.85	56.08	119.1	160		23955	55.34	92.37	15.9	15.34	71.21	202	135.5		27395.3	36.49	122.5	17.94	14.26	98.59	388.6	240		30616.3	37.32	24.81	19.14	13.45	174.1	469.2	148.4		34756.7	82.69	88.14	20.04	16.45	31.01	93.94	202.5		38762.3	10.46	14.8	23.45	31.63
20701	27.78	206.6	16.87	16.93	57.12	119	160.3		23955.3	55.5	92.06	15.81	15.34	70.71	201.2	134.8		27395.7	36.81	123.7	18.02	14.32	98.42	386.6	237.8		30616.7	37.04	25.2	19.08	13.42	174.4	470.8	148.9		34757	83.05	88.35	20.12	16.47	30.87	93.78	202.4		38762.7	10.53	14.88	23.45	31.49
20701.3	27.81	208.9	16.94	17.02	58.17	118.9	160.6		23955.7	55.67	91.77	15.75	15.34	70.22	200.4	134.2		27396	37.13	124.8	18.1	14.39	98.2	384.7	235.7		30617	36.76	25.59	19.02	13.4	174.7	472.4	149.5		34757.3	83.39	88.61	20.2	16.47	30.76	93.61	202.3		38763	10.6	14.99	23.45	31.36
20701.7	27.83	211.3	17.02	17.1	59.21	118.9	161		23956	55.86	91.54	15.67	15.32	69.7	199.6	133.5		27396.3	37.45	125.9	18.16	14.47	97.98	382.8	233.5		30617.3	36.47	26.03	18.96	13.37	174.9	473.9	150.2		34757.7	83.69	88.98	20.29	16.48	30.62	93.47	202.1		38763.3	10.67	15.09	23.47	31.21
20702	27.86	213.8	17.1	17.18	60.29	118.8	161.4		23956.3	56.06	91.36	15.6	15.32	69.2	198.9	132.9		27396.7	37.79	127.1	18.23	14.53	97.71	380.9	231.3		30617.7	36.17	26.53	18.89	13.34	175	475.6	150.9		34758	83.98	89.42	20.35	16.48	30.48	93.33	202		38763.7	10.73	15.17	23.47	31.07
20702.3	27.88	216.5	17.19	17.26	61.36	118.8	161.8		23956.7	56.28	91.23	15.52	15.31	68.68	198.2	132.3		27397	38.14	128.2	18.27	14.6	97.43	379	229		30618	35.88	27.05	18.83	13.29	175.1	477.2	151.5		34758.3	84.24	89.92	20.43	16.48	30.37	93.26	201.8		38764	10.81	15.27	23.47	30.92
20702.7	27.93	219.2	17.25	17.34	62.43	118.7	162.1		23957	56.5	91.17	15.46	15.29	68.16	197.6	131.7		27397.3	38.51	129.4	18.31	14.68	97.13	377.3	226.8		30618.3	35.57	27.63	18.77	13.24	175.1	478.9	152.2		34758.7	84.49	90.49	20.52	16.48	30.24	93.24	201.6		38764.3	10.86	15.35	23.49	30.79
20703	27.97	222	17.33	17.42	63.51	118.6	162.5		23957.3	56.72	91.23	15.38	15.27	67.63	197.1	131.2		27397.7	38.9	130.6	18.35	14.74	96.8	375.6	224.5		30618.7	35.26	28.28	18.71	13.19	175	480.7	152.9		34759	84.71	91.09	20.58	16.48	30.1	93.24	201.4		38764.7	10.92	15.43	23.49	30.65
20703.3	28.04	224.9	17.39	17.5	64.58	118.6	162.8		23957.7	56.93	91.36	15.31	15.26	67.11	196.7	130.8		27398	39.3	131.8	18.35	14.79	96.47	374	222.3		30619	34.95	28.99	18.62	13.14	174.8	482.5	153.6		34759.3	84.9	91.75	20.66	16.48	29.96	93.26	201.2		38765	10.98	15.48	23.49	30.5
20703.7	28.12	227.8	17.48	17.58	65.65	118.6	163.1		23958	57.12	91.59	15.23	15.24	66.59	196.4	130.4		27398.3	39.74	133	18.37	14.85	96.11	372.4	220		30619.3	34.63	29.77	18.56	13.08	174.6	484.4	154.3		34759.7	85.06	92.45	20.72	16.47	29.85	93.28	201.2		38765.3	11.04	15.56	23.49	30.36
20704	28.22	230.7	17.56	17.64	66.72	118.6	163.4		23958.3	57.3	91.96	15.15	15.22	66.09	196.3	130.1		27398.7	40.2	134.3	18.35	14.9	95.73	370.7	217.6		30619.7	34.33	30.63	18.48	13.03	174.3	486.3	154.9		34760	85.2	93.18	20.79	16.45	29.71	93.31	201.3		38765.7	11.1	15.64	23.49	30.23
20704.3	28.32	233.7	17.62	17.72	67.77	118.7	163.7		23958.7	57.46	92.4	15.08	15.19	65.6	196.3	129.9		27399	40.7	135.6	18.33	14.93	95.34	369.1	215.2		30620	33.7	32.56	18.35	12.89	173.4	490.2	156.4		34760.3	85.33	93.92	20.87	16.45	29.58	93.33	201.6		38766	11.15	15.69	23.49	30.07
20704.7	28.45	236.6	17.71	17.79	68.82	118.7	164.1		23959	57.6	92.92	15	15.16	65.1	196.4	129.7		27399.3	41.19	136.8	18.31	14.97	94.93	367.5	212.8		30620.3	33.4	33.61	18.27	12.82	172.9	492.2	157.2		34760.7	85.45	94.59	20.93	16.43	29.47	93.35	202.3		38766.3	11.23	15.74	23.49	29.92
20705	28.58	239.5	17.79	17.87	69.86	118.7	164.4		23959.3	57.72	93.5	14.92	15.13	64.61	196.6	129.6		27399.7	41.7	138.2	18.25	15	94.54	365.8	210.3		30620.7	33.11	34.71	18.21	12.76	172.3	494.2	158		34761	85.58	95.22	20.99	16.43	29.33	93.33	203.3		38766.7	11.28	15.8	23.47	29.78
20705.3	28.73	242.3	17.85	17.92	70.88	118.8	164.9		23959.7	57.82	94.12	14.83	15.1	64.11	197	129.5		27400	42.22	139.5	18.21	15.03	94.13	364.2	207.7		30621	32.82	35.88	18.14	12.68	171.6	496.1	158.9		34761.3	85.71	95.77	21.06	16.42	29.22	93.28	204.6		38767	11.36	15.82	23.47	29.61
20705.7	28.87	245	17.94	17.98	71.9	119	165.3		23960	57.98	95.51	14.69	15.01	63.17	197.5	129.5		27400.3	42.74	140.9	18.14	15.05	93.75	362.5	205.1		30621.3	32.54	37.08	18.08	12.61	170.8	498.1	159.8		34761.7	85.87	96.24	21.1	16.42	29.08	93.19	206.2		38767.3	11.43	15.87	23.45	29.45
20706	29.03	247.8	18.02	18.05	72.89	119.2	165.8		23960.3	58.05	96.29	14.61	14.97	62.71	197.8	129.6		27400.7	43.27	142.3	18.06	15.06	93.33	360.9	202.5		30621.7	32.27	38.34	18	12.53	170	500.1	160.7		34762	86.03	96.63	21.14	16.43	28.97	93.05	208.1		38767.7	11.52	15.9	23.45	29.29
20706.3	29.19	250.4	18.08	18.1	73.85	119.4	166.4		23960.7	58.11	97.13	14.54	14.92	62.24	198.1	129.8		27401	43.79	143.7	17.98	15.08	92.92	359.3	199.9		30622	32.01	39.64	17.94	12.45	169.1	502	161.6		34762.3	86.19	96.97	21.18	16.43	28.86	92.86	210.2		38768	11.59	15.93	23.43	29.13
20706.7	29.36	253	18.16	18.14	74.81	119.7	166.9		23961	58.17	98.07	14.46	14.85	61.8	198.4	130		27401.3	44.31	145.2	17.89	15.08	92.54	357.7	197.2		30622.3	31.76	40.97	17.89	12.37	168.2	504	162.5		34762.7	86.36	97.28	21.22	16.45	28.75	92.58	212.3		38768.3	11.66	15.95	23.41	28.97
20707	29.57	255.5	18.23	18.19	75.75	119.9	167.5		23961.3	58.23	99.09	14.4	14.8	61.33	198.9	130.2		27401.7	44.83	146.6	17.79	15.08	92.15	356.2	194.5		30622.7	31.53	42.33	17.83	12.29	167.3	506	163.4		34763	86.55	97.55	21.24	16.45	28.64	92.27	214.3		38768.7	11.73	15.98	23.41	28.79
20707.3	29.78	258	18.29	18.24	76.66	120.1	168.1		23961.7	58.28	100.1	14.31	14.74	60.86	199.4	130.4		27402	45.33	148	17.69	15.06	91.74	354.8	192		30623	31.29	43.72	17.77	12.21	166.3	508.1	164.4		34763.3	86.72	97.78	21.27	16.47	28.53	91.96	216.2		38769	11.81	16.01	23.41	28.65
20707.7	30.03	260.3	18.35	18.29	77.54	120.4	168.7		23962	58.34	101.3	14.25	14.68	60.42	199.9	130.6		27402.3	45.83	149.3	17.58	15.03	91.35	353.6	189.4		30623.3	31.08	45.13	17.71	12.13	165.2	510.2	165.3		34763.7	86.88	98.02	21.29	16.48	28.42	91.63	218		38769.3	11.89	16.03	23.41	28.49
20708	30.29	262.5	18.43	18.34	78.42	120.6	169.3		23962.3	58.4	102.5	14.17	14.6	59.98	200.3	130.7		27402.7	46.33	150.7	17.46	15	90.97	352.6	187		30623.7	30.87	46.56	17.66	12.05	164.2	512.4	166.2		34764	87.01	98.2	21.31	16.52	28.31	91.35	219.6		38769.7	11.97	16.06	23.41	28.34
20708.3	30.58	264.6	18.5	18.37	79.3	120.8	169.9		23962.7	58.46	103.8	14.09	14.5	59.54	200.4	130.8		27403	46.81	151.9	17.35	14.97	90.58	351.8	184.7		30624	30.67	48	17.6	11.97	163.1	514.7	167.2		34764.3	87.13	98.38	21.31	16.53	28.2	91.07	221		38770	12.05	16.11	23.41	28.21
20708.7	30.9	266.5	18.56	18.4	80.15	121	170.5		23963	58.53	105.1	14.02	14.4	59.13	200.1	130.9		27403.3	47.27	153	17.23	14.92	90.2	351.2	182.5		30624.3	30.51	49.49	17.56	11.88	162	516.9	168.1		34764.7	87.23	98.56	21.31	16.55	28.12	90.81	222.3		38770.3	12.14	16.14	23.43	28.08
20709	31.25	268.4	18.62	18.43	80.98	121.1	171.1		23963.3	58.59	106.5	13.94	14.3	58.74	199.4	131		27403.7	47.72	154	17.1	14.87	89.81	350.8	180.4		30624.7	30.37	50.98	17.52	11.8	160.9	519.1	169		34765	87.3	98.75	21.31	16.58	28.01	90.55	223.5		38770.7	12.23	16.16	23.47	27.95
20709.3	31.61	270.2	18.71	18.47	81.8	121.3	171.6		23963.7	58.66	107.8	13.88	14.21	58.39	198.6	131.1		27404	48.16	154.9	16.98	14.82	89.43	350.4	178.3		30625	30.26	52.47	17.48	11.72	159.8	521.1	169.9		34765.3	87.35	98.9	21.31	16.6	27.9	90.29	224.5		38771	12.31	16.19	23.49	27.86
20709.7	31.99	272	18.77	18.48	82.63	121.5	172.1		23964	58.73	109.3	13.81	14.11	58.06	197.5	131.2		27404.3	48.59	155.7	16.87	14.77	89.07	350.1	176.2		30625.3	30.18	53.95	17.44	11.64	158.6	523	170.8		34765.7	87.38	99.11	21.29	16.61	27.82	90.01	225.6		38771.3	12.42	16.21	23.53	27.74
20710	32.37	273.7	18.83	18.5	83.46	121.6	172.6		23964.3	58.79	110.7	13.75	14.01	57.78	196.5	131.4		27404.7	49	156.3	16.75	14.74	88.68	349.7	174.1		30625.7	30.13	55.44	17.39	11.56	157.5	524.6	171.8		34766	87.41	99.32	21.27	16.64	27.71	89.72	226.7		38771.7	12.5	16.24	23.55	27.66
20710.3	32.75	275.4	18.89	18.5	84.25	121.8	173.1		23964.7	58.85	112.2	13.69	13.9	57.51	195.4	131.5		27405	49.4	156.9	16.62	14.69	88.3	349.4	172		30626	30.12	56.93	17.37	11.48	156.3	526	172.8		34766.3	87.42	99.56	21.24	16.66	27.59	89.44	227.9		38772	12.59	16.27	23.6	27.57
20710.7	33.14	277.1	18.96	18.5	85.05	122	173.5		23965	58.89	113.6	13.63	13.82	57.29	194.2	131.7		27405.3	49.79	157.3	16.5	14.64	87.94	349.1	169.8		30626.3	30.15	58.42	17.35	11.4	155.1	527.3	173.9		34766.7	87.45	99.79	21.22	16.68	27.48	89.16	229.2		38772.3	12.68	16.29	23.64	27.49
20711	33.51	278.7	19.02	18.5	85.85	122.2	173.8		23965.3	58.94	115.1	13.56	13.72	57.07	193.1	131.8		27405.7	50.16	157.6	16.4	14.6	87.56	349	167.7		30626.7	30.22	59.91	17.33	11.34	154	528.2	175.1		34767	87.45	100	21.18	16.68	27.4	88.87	230.5		38772.7	12.76	16.32	23.7	27.42
20711.3	33.92	280.4	19.06	18.5	86.65	122.4	174.1		23965.7	58.97	116.6	13.52	13.64	56.85	192	132		27406	50.51	157.9	16.27	14.55	87.17	348.9	165.5		30627	30.34	61.4	17.31	11.27	152.8	528.9	176.3		34767.3	87.46	100.3	21.14	16.69	27.26	88.66	231.9		38773	12.85	16.34	23.74	27.36
20711.7	34.34	281.9	19.12	18.48	87.42	122.6	174.4		23966	58.99	118	13.48	13.58	56.65	190.9	132.2		27406.3	50.84	158	16.17	14.51	86.78	349.1	163.4		30627.3	30.51	62.89	17.29	11.19	151.6	529.3	177.6		34767.7	87.45	100.6	21.1	16.69	27.15	88.5	233.4		38773.3	12.94	16.37	23.78	27.29
20712	34.81	283.5	19.16	18.47	88.19	122.8	174.5		23966.3	59.02	119.4	13.44	13.51	56.46	189.8	132.4		27406.7	51.14	158.1	16.06	14.48	86.37	349.6	161.3		30627.7	30.73	64.38	17.29	11.13	150.4	529.3	178.9		34768	87.43	100.9	21.04	16.71	27.04	88.45	234.9		38773.7	13.03	16.4	23.85	27.23
20712.3	35.33	285.1	19.18	18.45	88.99	123	174.7		23966.7	59.05	120.8	13.4	13.45	56.27	188.7	132.7		27407	51.45	158.1	15.96	14.45	85.96	350.3	159.2		30628	30.97	65.84	17.27	11.06	149.2	529.1	180.2		34768.3	87.41	101.2	20.97	16.71	26.91	88.47	236.4		38774	13.11	16.42	23.89	27.18
20712.7	35.88	286.6	19.23	18.42	89.76	123.2	174.7		23967	59.08	122.2	13.36	13.39	56.05	187.7	133		27407.3	51.72	158.1	15.87	14.42	85.55	351.2	157.2		30628.3	31.25	67.3	17.25	11.01	148	528.6	181.4		34768.7	87.35	101.6	20.91	16.69	26.77	88.57	238.1		38774.3	13.2	16.45	23.95	27.13
20713	36.47	288.2	19.23	18.39	90.5	123.4	174.7		23967.3	59.14	123.5	13.32	13.34	55.83	186.6	133.3		27407.7	51.99	158	15.77	14.4	85.11	352	155.2		30628.7	31.56	68.74	17.25	10.95	146.7	528	182.6		34769	87.28	101.9	20.83	16.69	26.63	88.71	239.7		38774.7	13.27	16.5	24.01	27.08
20713.3	37.11	289.7	19.23	18.35	91.27	123.5	174.7		23967.7	59.21	124.8	13.27	13.29	55.58	185.6	133.7		27408	52.22	157.9	15.69	14.37	84.67	352.6	153.2		30629	31.86	70.17	17.23	10.9	145.5	527.2	183.8		34769.3	87.2	102.3	20.75	16.68	26.47	88.85	241.3		38775	13.36	16.53	24.08	27.05
20713.7	37.77	291.2	19.2	18.31	92.01	123.7	174.7		23968	59.33	126.2	13.21	13.26	55.33	184.5	134.1		27408.3	52.44	157.7	15.6	14.35	84.2	352.9	151.2		30629.3	32.18	71.58	17.21	10.85	144.2	526.4	184.9		34769.7	87.12	102.6	20.64	16.66	26.33	88.99	243		38775.3	13.43	16.53	24.14	27.03
20714	38.43	292.8	19.18	18.26	92.73	123.8	174.6		23968.3	59.47	127.5	13.15	13.22	55.06	183.3	134.6		27408.7	52.64	157.5	15.52	14.34	83.73	352.9	149.3		30629.7	32.51	72.99	17.19	10.8	143	525.4	186.1		34770	87.03	102.9	20.54	16.63	26.16	89.16	244.6		38775.7	13.5	16.55	24.22	27.02
20714.3	39.1	294.4	19.14	18.21	93.44	123.9	174.5		23968.7	59.65	128.7	13.07	13.19	54.78	182.2	135.2		27409	52.8	157.2	15.44	14.34	83.26	352.8	147.4		30630	32.85	74.35	17.17	10.77	141.7	524.5	187.3		34770.3	86.93	103.3	20.43	16.58	26	89.32	246.2		38776	13.56	16.58	24.28	27.02
20714.7	39.78	295.9	19.1	18.14	94.13	124	174.5		23969	59.86	130	13	13.16	54.51	181	135.9		27409.3	52.94	156.9	15.35	14.32	82.77	352.4	145.5		30630.3	33.18	75.71	17.12	10.74	140.4	523.6	188.5		34770.7	86.83	103.6	20.31	16.53	25.86	89.51	247.9		38776.3	13.62	16.61	24.37	27.02
20715	40.45	297.5	19.04	18.08	94.82	124.2	174.4		23969.3	60.13	131.2	12.92	13.14	54.23	179.8	136.6		27409.7	53.06	156.5	15.29	14.32	82.24	352.1	143.7		30630.7	33.51	77.04	17.1	10.69	139.2	522.6	189.8		34771	86.74	103.9	20.16	16.48	25.7	89.68	249.5		38776.7	13.68	16.61	24.45	27.05
20715.3	41.12	299.1	18.98	18.02	95.48	124.3	174.4		23969.7	60.43	132.5	12.82	13.13	53.96	178.7	137.4		27410	53.16	156.1	15.21	14.3	81.72	351.6	141.8		30631	33.85	78.35	17.06	10.66	137.9	521.7	191.3		34771.3	86.64	104.3	20.04	16.43	25.56	89.84	251.1		38777	13.72	16.63	24.55	27.08
20715.7	41.77	300.8	18.89	17.93	96.11	124.4	174.4		23970	60.75	133.7	12.73	13.13	53.68	177.4	138.1		27410.3	53.26	155.7	15.15	14.3	81.17	351.3	140		30631.3	34.2	79.63	17	10.63	136.7	520.8	193		34771.7	86.54	104.6	19.91	16.37	25.42	90.01	252.7		38777.3	13.75	16.63	24.66	27.13
20716	42.41	302.4	18.83	17.85	96.72	124.5	174.5		23970.3	61.1	135	12.65	13.11	53.41	176.2	138.9		27410.7	53.35	155.3	15.08	14.32	80.62	350.8	138.3		30631.7	34.54	80.88	16.94	10.59	135.5	519.9	195		34772	86.43	104.9	19.77	16.31	25.28	90.15	254.2		38777.7	13.78	16.66	24.76	27.21
20716.3	43.05	304	18.75	17.76	97.32	124.5	174.5		23970.7	61.48	136.2	12.54	13.09	53.13	175	139.8		27411	53.44	154.8	15.02	14.32	80.07	350.3	136.5		30632	34.89	82.14	16.87	10.56	134.3	519.1	197.3		34772.3	86.32	105.3	19.64	16.26	25.17	90.26	255.8		38778	13.79	16.66	24.87	27.29
20716.7	43.69	305.7	18.66	17.66	97.87	124.5	174.6		23971	61.87	137.4	12.46	13.09	52.91	173.8	140.6		27411.3	53.52	154.4	14.94	14.32	79.49	349.4	134.8		30632.3	35.24	83.34	16.81	10.53	133.2	518.1	199.6		34772.7	86.22	105.6	19.5	16.19	25.09	90.34	257.4		38778.3	13.81	16.68	24.99	27.39
20717	44.31	307.4	18.58	17.56	98.4	124.6	174.7		23971.3	62.29	138.6	12.36	13.09	52.72	172.6	141.4		27411.7	53.61	153.9	14.88	14.34	78.91	348.2	133.2		30632.7	35.59	84.51	16.73	10.5	132	516.9	202.1		34773	86.11	106	19.37	16.13	25.01	90.36	259		38778.7	13.82	16.71	25.12	27.49
20717.3	44.93	309.1	18.5	17.45	98.92	124.7	174.9		23971.7	62.72	139.8	12.27	13.09	52.61	171.3	142.3		27412	53.71	153.4	14.81	14.34	78.31	346.6	131.7		30633	35.94	85.66	16.62	10.45	130.9	515.2	204.6		34773.3	86.01	106.3	19.23	16.06	24.95	90.31	260.6		38779	13.84	16.71	25.24	27.6
20717.7	45.54	310.9	18.39	17.32	99.39	124.8	175		23972	63.19	141	12.19	13.09	52.55	170.1	143.2		27412.3	53.81	153	14.73	14.34	77.7	344.8	130.2		30633.3	36.29	86.81	16.54	10.4	129.7	513.1	207.1		34773.7	85.91	106.7	19.1	16	24.93	90.22	262.2		38779.3	13.84	16.74	25.37	27.71
20718	46.14	312.7	18.31	17.21	99.83	124.8	175.2		23972.3	63.65	142.1	12.11	13.09	52.55	168.9	144.1		27412.7	53.9	152.5	14.65	14.32	77.1	342.8	128.7		30633.7	36.63	87.93	16.42	10.35	128.5	510.8	209.5		34774	85.82	107.1	18.98	15.93	24.93	90.1	263.9		38779.7	13.85	16.74	25.49	27.84
20718.3	46.72	314.5	18.23	17.08	100.2	124.8	175.3		23972.7	64.13	143.3	12.02	13.11	52.66	167.7	144.9		27413	54	152.1	14.58	14.32	76.49	340.7	127.3		30634	37	89.03	16.31	10.29	127.4	508.3	211.9		34774.3	85.75	107.5	18.83	15.87	24.98	89.96	265.5		38780	13.85	16.76	25.62	27.97
20718.7	47.27	316.3	18.14	16.95	100.6	124.9	175.4		23973	64.61	144.4	11.96	13.11	52.83	166.4	145.8		27413.3	54.09	151.6	14.5	14.32	75.89	338.4	125.8		30634.3	37.34	90.1	16.19	10.22	126.2	505.8	214.2		34774.7	85.69	107.8	18.71	15.82	25.04	89.79	267.1		38780.3	13.87	16.74	25.74	28.11
20719	47.81	318.2	18.06	16.82	100.9	124.9	175.5		23973.3	65.09	145.4	11.9	13.13	53.08	165.2	146.6		27413.7	54.18	151.1	14.42	14.3	75.28	336.1	124.3		30634.7	37.71	91.17	16.06	10.16	125	503.4	216.5		34775	85.66	108.2	18.58	15.76	25.15	89.6	268.8		38780.7	13.87	16.74	25.86	28.26
20719.3	48.3	320.2	17.98	16.68	101.2	124.9	175.4		23973.7	65.57	146.5	11.84	13.14	53.41	164	147.5		27414	54.25	150.6	14.36	14.29	74.7	333.8	122.8		30635	38.07	92.24	15.92	10.09	123.8	501.1	218.8		34775.3	85.64	108.6	18.46	15.69	25.28	89.39	270.4		38781	13.88	16.71	25.99	28.4
20719.7	48.78	322.1	17.89	16.55	101.5	124.9	175.4		23974	66.05	147.5	11.8	13.16	53.82	162.7	148.3		27414.3	54.32	150.1	14.27	14.29	74.15	331.4	121.5		30635.3	38.43	93.29	15.79	10.03	122.6	498.9	221.2		34775.7	85.64	109	18.31	15.63	25.45	89.13	272.1		38781.3	13.9	16.71	26.11	28.55
20720	49.23	324.2	17.81	16.42	101.8	124.8	175.3		23974.3	66.54	148.5	11.75	13.18	54.29	161.5	149.1		27414.7	54.37	149.6	14.19	14.27	73.58	329	120.3		30635.7	38.81	94.31	15.67	9.953	121.3	496.7	223.5		34776	85.62	109.4	18.19	15.58	25.64	88.85	273.7		38781.7	13.93	16.68	26.24	28.7
20720.3	49.66	326.2	17.73	16.29	102	124.9	175.1		23974.7	67.02	149.5	11.71	13.19	54.81	160.3	150		27415	54.41	149	14.13	14.27	73.03	326.5	119.2		30636	39.2	95.33	15.54	9.889	120	494.6	225.9		34776.3	85.61	109.8	18.04	15.51	25.89	88.52	275.4		38782	13.95	16.66	26.36	28.86
20720.7	50.08	328.3	17.64	16.16	102.2	124.9	174.8		23975	67.5	150.5	11.69	13.21	55.39	159.1	150.8		27415.3	54.42	148.5	14.06	14.27	72.45	324	118.1		30636.3	39.59	96.32	15.42	9.808	118.7	492.5	228.3		34776.7	85.59	110.2	17.91	15.47	26.14	88.14	277		38782.3	14	16.63	26.49	29
20721	50.49	330.5	17.54	16.03	102.3	125	174.6		23975.3	67.99	151.5	11.67	13.22	55.99	157.8	151.6		27415.7	54.44	147.9	13.98	14.29	71.9	321.4	117.1		30636.7	39.99	97.31	15.31	9.728	117.3	490.4	230.6		34777	85.58	110.6	17.77	15.42	26.44	87.74	278.7		38782.7	14.04	16.63	26.61	29.16
20721.3	50.9	332.7	17.46	15.89	102.5	125.1	174.2		23975.7	68.48	152.5	11.67	13.26	56.65	156.6	152.5		27416	54.47	147.3	13.92	14.32	71.35	318.9	116.1		30637	40.39	98.28	15.21	9.647	115.9	488.4	233		34777.3	85.55	110.9	17.62	15.37	26.77	87.32	280.4		38783	14.1	16.61	26.74	29.32
20721.7	51.3	334.9	17.37	15.76	102.5	125.2	173.9		23976	69.01	153.4	11.67	13.27	57.31	155.4	153.3		27416.3	54.53	146.7	13.86	14.35	70.77	316.3	115.1		30637.3	40.81	99.24	15.1	9.566	114.5	486.3	235.4		34777.7	85.5	111.3	17.48	15.31	27.1	86.89	282		38783.3	14.16	16.61	26.86	29.5
20722	51.7	337.1	17.29	15.63	102.6	125.4	173.4		23976.3	69.53	154.4	11.65	13.29	58.03	154.2	154.2		27416.7	54.6	146.2	13.79	14.4	70.22	313.6	114.1		30637.7	41.23	100.1	15.02	9.502	113	484.2	237.8		34778	85.45	111.6	17.35	15.26	27.48	86.42	283.6		38783.7	14.23	16.61	26.99	29.66
20722.3	52.1	339.4	17.19	15.5	102.6	125.6	173		23976.7	70.07	155.4	11.65	13.32	58.74	153	155		27417	54.7	145.6	13.73	14.48	69.64	311	113.2		30638	41.67	101.1	14.94	9.421	111.6	482.2	240.3		34778.3	85.39	112	17.19	15.21	27.87	85.95	285.2		38784	14.3	16.61	27.09	29.82
20722.7	52.51	341.8	17.1	15.37	102.6	125.8	172.5		23977	70.63	156.3	11.65	13.34	59.46	151.8	155.9		27417.3	54.83	145	13.69	14.56	69.09	308.3	112.3		30638.3	42.12	102	14.88	9.357	110	480.1	242.8		34778.7	85.32	112.3	17.04	15.16	28.28	85.48	286.8		38784.3	14.39	16.61	27.2	29.99
20723	52.9	344.1	17	15.24	102.5	126	172		23977.3	71.21	157.2	11.67	13.37	60.18	150.6	156.8		27417.7	54.99	144.5	13.63	14.66	68.51	305.7	111.5		30638.7	42.57	103	14.81	9.292	108.5	478.1	245.3		34779	85.26	112.6	16.89	15.11	28.75	85	288.3		38784.7	14.48	16.63	27.3	30.13
20723.3	53.31	346.5	16.92	15.11	102.4	126.2	171.5		23977.7	71.81	158.1	11.67	13.4	60.89	149.4	157.6		27418	55.16	143.9	13.56	14.77	67.96	303	110.9		30639	43.02	103.9	14.75	9.244	107	476	247.7		34779.3	85.21	113	16.75	15.06	29.22	84.51	289.9		38785	14.58	16.66	27.38	30.28
20723.7	53.71	348.8	16.83	14.98	102.2	126.5	171.1		23978	72.42	159	11.67	13.42	61.61	148.1	158.5		27418.3	55.38	143.3	13.52	14.92	67.41	300.3	110.3		30639.3	43.45	104.8	14.71	9.179	105.5	474	250.1		34779.7	85.17	113.3	16.58	15.01	29.69	84.04	291.4		38785.3	14.67	16.68	27.47	30.42
20724	54.12	351	16.73	14.87	102	126.8	170.6		23978.3	73.03	159.9	11.67	13.45	62.29	146.9	159.4		27418.7	55.63	142.8	13.48	15.08	66.86	297.6	109.9		30639.7	43.9	105.7	14.65	9.131	103.9	471.9	252.3		34780	85.16	113.9	16.27	14.92	30.76	83.09	294.6		38785.7	14.78	16.74	27.53	30.55
20724.3	54.53	352.9	16.65	14.74	101.8	127	170.2		23978.7	73.64	160.8	11.67	13.5	62.95	145.7	160.4		27419	55.9	142.2	13.44	15.26	66.34	294.8	109.6		30640	44.35	106.6	14.61	9.082	102.4	469.8	254.5		34780.3	85.19	114.1	16.1	14.87	31.34	82.65	296.2		38786	14.9	16.76	27.59	30.68
20724.7	54.95	354.5	16.56	14.63	101.5	127.3	169.8		23979	74.24	161.7	11.67	13.53	63.62	144.5	161.4		27419.3	56.21	141.7	13.4	15.45	65.84	292.1	109.4		30640.3	44.79	107.5	14.58	9.034	100.9	467.7	256.5		34780.7	85.23	114.3	15.94	14.82	31.94	82.22	297.7		38786.3	15.03	16.82	27.63	30.79
20725	55.37	355.8	16.46	14.5	101.2	127.5	169.4		23979.3	74.87	162.6	11.67	13.56	64.28	143.3	162.4		27419.7	56.54	141.1	13.36	15.68	65.38	289.3	109.4		30640.7	45.24	108.3	14.54	9.002	99.5	465.6	258.2		34781	85.29	114.5	15.77	14.77	32.58	81.84	299.2		38786.7	15.14	16.87	27.7	30.91
20725.3	55.79	357	16.37	14.37	100.9	127.7	168.9		23979.7	75.48	163.5	11.67	13.61	64.91	142.1	163.4		27420	56.9	140.5	13.34	15.92	64.94	286.6	109.5		30641	45.69	109.2	14.52	8.969	98.04	463.4	259.9		34781.3	85.37	114.6	15.6	14.72	33.21	81.51	300.8		38787	15.29	16.95	27.74	31.02
20725.7	56.22	358.1	16.29	14.24	100.5	127.8	168.5		23980	76.1	164.4	11.67	13.64	65.51	140.8	164.4		27420.3	57.28	140	13.32	16.18	64.52	283.9	109.6		30641.3	46.15	110	14.5	8.937	96.64	461.3	261.4		34781.7	85.48	114.7	15.44	14.69	33.9	81.21	302.3		38787.3	15.42	17.02	27.78	31.13
20726	56.67	359	16.19	14.11	100	127.9	168.1		23980.3	76.76	165.3	11.67	13.68	66.12	139.5	165.3		27420.7	57.66	139.4	13.29	16.45	64.14	281.1	109.7		30641.7	46.62	110.8	14.48	8.921	95.26	459.1	262.9		34782	85.61	114.8	15.27	14.64	34.58	80.95	303.8		38787.7	15.56	17.1	27.8	31.23
20726.3	57.14	359.8	16.1	13.98	99.61	127.9	167.7		23980.7	77.44	166.1	11.67	13.72	66.72	138.2	166.1		27421	58.05	138.8	13.29	16.72	63.75	278.3	109.7		30642	47.08	111.6	14.46	8.905	93.94	457	264.4		34782.3	85.77	114.8	15.1	14.61	35.33	80.71	305.3		38788	15.72	17.18	27.84	31.32
20726.7	57.6	360.4	16.02	13.84	99.11	127.9	167.3		23981	78.15	167	11.67	13.76	67.33	136.8	166.9		27421.3	58.44	138.2	13.29	17	63.39	275.5	109.8		30642.3	47.56	112.4	14.44	8.889	92.62	454.8	265.8		34782.7	85.94	114.7	14.94	14.56	36.07	80.5	306.8		38788.3	15.87	17.26	27.86	31.42
20727	58.09	360.9	15.94	13.71	98.59	127.8	166.9		23981.3	78.92	167.9	11.67	13.8	67.91	135.4	167.7		27421.7	58.82	137.7	13.27	17.27	63.06	272.6	109.8		30642.7	48.02	113.1	14.42	8.889	91.35	452.6	267.3		34783	86.16	114.7	14.77	14.53	36.84	80.31	308.3		38788.7	16.03	17.36	27.88	31.5
20727.3	58.6	361.3	15.85	13.56	98.01	127.7	166.6		23981.7	79.73	168.8	11.67	13.85	68.51	133.9	168.3		27422	59.2	137.1	13.27	17.56	62.73	269.7	109.8		30643	48.5	113.9	14.42	8.889	90.11	450.3	268.7		34783.3	86.4	114.6	14.61	14.5	37.64	80.12	309.8		38789	16.19	17.47	27.9	31.58
20727.7	59.11	361.7	15.77	13.43	97.43	127.6	166.2		23982	80.6	169.6	11.67	13.89	69.12	132.3	168.9		27422.3	59.55	136.4	13.29	17.84	62.43	266.8	109.8		30643.3	48.97	114.5	14.4	8.889	88.9	447.9	270.2		34783.7	86.68	114.5	14.46	14.47	38.44	79.96	311.4		38789.3	16.35	17.57	27.9	31.65
20728	59.63	361.9	15.69	13.29	96.8	127.4	165.9		23982.3	81.53	170.4	11.67	13.93	69.72	130.8	169.5		27422.7	59.88	135.8	13.32	18.13	62.13	263.8	109.8		30643.7	49.43	115.2	14.4	8.889	87.75	445.4	271.6		34784	87.01	114.3	14.31	14.43	39.26	79.77	312.8		38789.7	16.51	17.68	27.9	31.71
20728.3	60.16	362.1	15.6	13.16	96.14	127.2	165.7		23982.7	82.52	171.3	11.67	13.97	70.33	129.2	170		27423	60.17	135.1	13.34	18.4	61.85	260.9	109.8		30644	49.88	115.8	14.38	8.905	86.62	442.7	273.1		34784.3	87.39	114.2	14.17	14.4	40.09	79.6	314.2		38790	16.67	17.81	27.9	31.76
20728.7	60.66	362.1	15.52	13.01	95.45	127	165.4		23983	83.56	172	11.67	14.01	70.93	127.5	170.4		27423.3	60.42	134.3	13.38	18.68	61.58	257.9	109.7		30644.3	50.33	116.3	14.38	8.905	85.55	440	274.5		34784.7	87.81	114	14.04	14.37	40.94	79.41	315.4		38790.3	16.83	17.91	27.88	31.81
20729	61.19	362.2	15.44	12.89	94.74	126.7	165.3		23983.3	84.66	172.8	11.69	14.06	71.51	125.9	170.6		27423.7	60.63	133.4	13.42	18.97	61.3	254.9	109.8		30644.7	50.77	116.8	14.36	8.921	84.53	437.2	276		34785	88.26	113.9	13.94	14.34	41.79	79.25	316.4		38790.7	16.99	18.04	27.88	31.84
20729.3	61.69	362.1	15.35	12.74	93.99	126.5	165.1		23983.7	85.8	173.6	11.71	14.11	72.09	124.3	170.8		27424	60.81	132.5	13.48	19.24	61.03	251.9	109.8		30645	51.2	117.3	14.33	8.937	83.57	434.4	277.3		34785.3	88.74	113.8	13.86	14.29	42.65	79.06	317		38791	17.13	18.17	27.86	31.87
20729.7	62.19	362.1	15.27	12.61	93.25	126.2	164.9		23984	86.96	174.3	11.73	14.16	72.67	122.6	171		27424.3	60.95	131.5	13.56	19.52	60.75	248.9	109.9		30645.3	51.62	117.7	14.33	8.969	82.66	431.5	278.6		34785.7	89.23	113.7	13.77	14.24	43.5	78.92	317.3		38791.3	17.29	18.3	27.84	31.91
20730	62.67	362	15.17	12.48	92.48	126	164.7		23984.3	88.15	175.1	11.75	14.21	73.22	121	171		27424.7	61.07	130.5	13.65	19.77	60.45	245.8	110		30645.7	52.04	118.1	14.31	8.985	81.8	428.6	279.9		34786	89.76	113.6	13.69	14.18	44.35	78.8	317.1		38791.7	17.42	18.43	27.82	31.94
20730.3	63.16	361.9	15.08	12.35	91.71	125.6	164.5		23984.7	89.35	175.9	11.77	14.26	73.74	119.4	171		27425	61.17	129.3	13.73	20.05	60.18	242.7	110.1		30646	52.46	118.4	14.29	9.002	81.01	425.6	281.1		34786.3	90.29	113.6	13.63	14.1	45.23	78.73	316.6		38792	17.57	18.59	27.8	31.95
20730.7	63.67	361.9	15	12.22	90.91	125.1	164.2		23985	90.55	176.6	11.82	14.3	74.26	117.8	170.9		27425.3	61.27	128	13.84	20.31	59.9	239.6	110.2		30646.3	52.9	118.8	14.27	9.034	80.29	422.7	282.2		34786.7	90.84	113.5	13.59	14.01	46.09	78.71	315.8		38792.3	17.7	18.72	27.78	31.99
20731	64.17	361.8	14.9	12.11	90.11	124.5	164		23985.3	91.74	177.3	11.86	14.35	74.79	116.2	170.7		27425.7	61.36	126.6	13.94	20.58	59.6	236.4	110.4		30646.7	53.34	119.1	14.27	9.066	79.6	419.7	283.4		34787	91.41	113.5	13.54	13.92	46.91	78.71	314.7		38792.7	17.83	18.88	27.76	32
20731.3	64.73	361.7	14.81	12	89.32	124	163.7		23985.7	92.93	178	11.9	14.4	75.28	114.6	170.4		27426	61.46	125.1	14.04	20.84	59.29	233.1	110.5		30647	53.79	119.3	14.25	9.082	78.97	416.7	284.5		34787.3	91.99	113.5	13.52	13.82	47.77	78.73	313.5		38793	17.96	19.04	27.74	32.03
20731.7	65.28	361.7	14.71	11.87	88.49	123.5	163.4		23986	94.1	178.7	11.96	14.45	75.78	113	170.1		27426.3	61.58	123.6	14.15	21.1	59.02	229.8	110.6		30647.3	54.25	119.6	14.25	9.115	78.36	413.6	285.7		34787.7	92.6	113.4	13.52	13.72	48.56	78.73	312.3		38793.3	18.09	19.19	27.72	32.05
20732	65.87	361.6	14.63	11.76	87.67	123.1	163.2		23986.3	95.26	179.4	12	14.5	76.27	111.2	169.9		27426.7	61.71	122.1	14.27	21.35	58.72	226.4	110.8		30647.7	54.74	119.8	14.27	9.147	77.79	410.4	286.8		34788	93.24	113.4	13.52	13.61	49.39	78.73	311.1		38793.7	18.22	19.35	27.7	32.07
20732.3	66.47	361.6	14.52	11.64	86.87	122.7	162.9		23986.7	96.39	180.1	12.07	14.55	76.8	109.5	169.6		27427	61.85	120.5	14.38	21.6	58.41	222.9	111		30648	55.25	120	14.29	9.195	77.26	407	287.9		34788.3	93.89	113.3	13.52	13.48	50.16	78.66	309.9		38794	18.35	19.56	27.65	32.07
20732.7	67.09	361.7	14.44	11.53	86.04	122.3	162.7		23987	97.52	180.7	12.15	14.6	77.32	107.6	169.4		27427.3	62.01	118.8	14.5	21.85	58.11	219.4	111.2		30648.3	55.77	120.1	14.33	9.227	76.74	403.5	289		34788.7	94.57	113.3	13.54	13.35	50.93	78.52	308.7		38794.3	18.48	19.79	27.61	32.07
20733	67.72	361.8	14.33	11.4	85.22	121.9	162.4		23987.3	98.64	181.4	12.21	14.66	77.84	105.8	169.2		27427.7	62.19	117.2	14.63	22.11	57.81	215.8	111.4		30648.7	56.34	120.3	14.4	9.276	76.25	399.9	290		34789	95.27	113.2	13.56	13.22	51.7	78.4	307.6		38794.7	18.63	20.03	27.55	32.05
20733.3	68.35	361.9	14.25	11.29	84.36	121.6	162.2		23987.7	99.74	182.1	12.3	14.72	78.39	104.3	169		27428	62.39	115.5	14.75	22.39	57.48	212.2	111.7		30649	56.92	120.5	14.48	9.308	75.78	396.1	290.9		34789.3	95.98	113.1	13.59	13.09	52.44	78.28	306.6		38795	18.76	20.31	27.49	32.02
20733.7	68.99	362	14.15	11.18	83.54	121.3	162.1		23988	100.8	182.8	12.38	14.79	78.94	103.1	168.8		27428.3	62.59	113.9	14.88	22.65	57.18	208.5	111.9		30649.3	57.53	120.6	14.54	9.357	75.31	392.3	291.8		34789.7	96.71	112.9	13.63	12.97	53.19	78.24	305.6		38795.3	18.87	20.65	27.41	31.97
20734	69.63	362.2	14.06	11.08	82.68	121	162		23988.3	101.9	183.5	12.46	14.87	79.52	102.3	168.5		27428.7	62.81	112.3	15	22.9	56.85	204.7	112.1		30649.7	58.18	120.8	14.63	9.405	74.84	388.4	292.7		34790	97.45	112.8	13.65	12.84	53.9	78.26	304.6		38795.7	19	21.02	27.3	31.91
20734.3	70.27	362.4	13.96	10.97	81.83	120.7	162		23988.7	103	184.1	12.52	14.93	80.1	101.7	168.2		27429	63.06	110.8	15.1	23.16	56.52	200.9	112.4		30650	58.86	121	14.71	9.453	74.4	384.5	293.6		34790.3	98.17	112.6	13.69	12.72	54.62	78.31	303.6		38796	19.13	21.41	27.2	31.81
20734.7	70.89	362.7	13.88	10.87	80.98	120.4	162		23989	104.1	184.9	12.61	15.01	80.68	101.2	167.9		27429.3	63.3	109.4	15.23	23.42	56.19	197	112.6		30650.3	59.57	121.2	14.79	9.502	73.96	380.7	294.4		34790.7	98.9	112.4	13.73	12.59	55.3	78.38	302.6		38796.3	19.25	21.86	27.09	31.71
20735	71.5	362.9	13.77	10.76	80.13	120.2	162.2		23989.3	105.2	185.6	12.69	15.08	81.25	100.7	167.5		27429.7	63.58	108.1	15.33	23.68	55.83	192.9	112.7		30650.7	60.31	121.6	14.9	9.566	73.52	376.9	295		34791	99.61	112.1	13.77	12.48	55.99	78.47	301.4		38796.7	19.37	22.35	26.97	31.6
20735.3	72.11	363.2	13.67	10.66	79.24	119.9	162.5		23989.7	106.4	186.4	12.77	15.14	81.83	100.2	167.1		27430	63.86	106.7	15.44	23.92	55.5	188.8	112.9		30651	61.08	121.9	14.98	9.615	73.11	373.2	295.6		34791.3	100.3	111.8	13.84	12.39	56.68	78.54	300.1		38797	19.5	22.85	26.84	31.47
20735.7	72.74	363.5	13.56	10.58	78.34	119.6	162.8		23990	107.5	187.2	12.86	15.19	82.44	99.84	166.7		27430.3	64.16	105.5	15.52	24.18	55.17	184.5	113		30651.3	61.85	122.4	15.08	9.679	72.67	369.5	296		34791.7	100.9	111.5	13.9	12.27	57.34	78.64	298.7		38797.3	19.61	23.34	26.7	31.34
20736	73.33	363.8	13.48	10.48	77.43	119.3	163.3		23990.3	108.6	188	12.92	15.24	83.07	99.37	166.3		27430.7	64.46	104.3	15.63	24.42	54.81	180.2	113.2		30651.7	62.64	122.9	15.17	9.744	72.26	365.9	296.4		34792	101.6	111.1	13.96	12.18	58.03	78.73	297.2		38797.7	19.73	23.89	26.57	31.18
20736.3	73.93	364.1	13.38	10.38	76.52	119	163.8		23990.7	109.8	188.9	12.98	15.29	83.68	98.87	165.9		27431	64.78	103.2	15.69	24.66	54.48	175.8	113.3		30652	63.42	123.6	15.27	9.808	71.82	362.5	296.7		34792.3	102.3	110.7	14.02	12.09	58.69	78.82	295.5		38798	19.86	24.44	26.43	31.02
20736.7	74.48	364.4	13.27	10.3	75.59	118.7	164.4		23991	110.9	189.9	13.04	15.31	84.31	98.43	165.5		27431.3	65.13	102.1	15.77	24.89	54.12	171.4	113.4		30652.3	64.19	124.3	15.38	9.873	71.38	359.3	296.9		34792.7	102.9	110.3	14.09	12	59.35	78.92	293.8		38798.3	19.99	25.02	26.28	30.86
20737	75	364.7	13.17	10.22	74.65	118.4	165		23991.3	112.1	190.9	13.11	15.34	84.94	98	165.2		27431.7	65.48	101.1	15.83	25.11	53.82	167	113.5		30652.7	64.93	125.1	15.48	9.937	70.93	356.3	297.1		34793	103.6	109.9	14.15	11.92	60.01	79.01	291.9		38798.7	20.12	25.62	26.14	30.68
20737.3	75.46	365	13.09	10.14	73.66	118.1	165.6		23991.7	113.2	191.9	13.17	15.34	85.6	97.65	164.8		27432	65.84	100	15.9	25.34	53.49	162.6	113.5		30653	65.65	126	15.58	10	70.49	353.5	297.3		34793.3	104.3	109.4	14.23	11.84	60.7	79.11	289.9		38799	20.27	26.24	25.97	30.49
20737.7	75.87	365.3	12.98	10.06	72.7	117.9	166.3		23992	114.3	193.1	13.23	15.34	86.23	97.34	164.4		27432.3	66.22	99.11	15.94	25.57	53.16	158.4	113.5		30653.3	66.37	127	15.69	10.05	70.05	350.9	297.5		34793.7	104.9	109	14.31	11.77	61.36	79.23	287.9		38799.3	20.41	26.9	25.82	30.31
20738	76.23	365.6	12.9	9.986	71.68	117.7	166.9		23992.3	115.4	194.2	13.29	15.34	86.89	97.11	164.1		27432.7	66.63	98.17	15.98	25.78	52.86	154.5	113.6		30653.7	67.06	128.1	15.77	10.11	69.64	348.4	297.7		34794	105.6	108.5	14.4	11.71	61.99	79.32	285.9		38799.7	20.57	27.58	25.68	30.1
20738.3	76.55	365.9	12.82	9.905	70.66	117.5	167.6		23992.7	116.4	195.4	13.36	15.32	87.56	96.92	163.7		27433	67.03	97.28	16.02	25.98	52.55	150.8	113.6		30654	67.74	129.2	15.9	10.16	69.2	346	297.9		34794.3	106.2	108	14.5	11.64	62.65	79.41	283.8		38800	20.74	28.28	25.51	29.91
20738.7	76.84	366.2	12.73	9.824	69.61	117.3	168.3		23993	117.4	196.7	13.42	15.31	88.22	96.8	163.3		27433.3	67.47	96.42	16.04	26.19	52.28	147.5	113.6		30654.3	68.43	130.4	16	10.19	68.76	343.6	298.2		34794.7	106.9	107.5	14.61	11.59	63.31	79.51	281.7		38800.3	20.9	28.99	25.34	29.7
20739	77.12	366.4	12.65	9.744	68.54	117.1	168.9		23993.3	118.4	198	13.5	15.29	88.85	96.7	163		27433.7	67.9	95.61	16.06	26.4	51.98	144.5	113.7		30654.7	69.09	131.7	16.1	10.24	68.32	341.3	298.4		34795	107.5	107	14.71	11.55	63.97	79.63	279.6		38800.7	21.09	29.69	25.2	29.49
20739.3	77.38	366.6	12.61	9.679	67.47	116.9	169.5		23993.7	119.3	199.3	13.56	15.26	89.48	96.66	162.6		27434	68.38	94.83	16.08	26.6	51.67	141.7	113.8		30655	69.76	133.1	16.21	10.27	67.88	338.9	298.6		34795.3	108.2	106.5	14.81	11.5	64.61	79.72	277.4		38801	21.28	30.42	25.03	29.28
20739.7	77.65	366.8	12.54	9.631	66.39	116.7	170.1		23994	120.1	200.7	13.65	15.21	90.11	96.59	162.4		27434.3	68.86	94.07	16.1	26.79	51.4	139.1	113.9		30655.3	70.41	134.5	16.31	10.32	67.47	336.5	298.9		34795.7	108.8	105.9	14.92	11.47	65.24	79.84	275.3		38801.3	21.47	31.13	24.87	29.07
20740	77.94	367	12.5	9.566	65.27	116.5	170.6		23994.3	121	202.1	13.73	15.18	90.72	96.47	162.1		27434.7	69.35	93.37	16.12	26.99	51.07	136.6	114		30655.7	71.07	136	16.44	10.37	67.03	334.1	299		34796	109.4	105.4	15.04	11.43	65.87	79.96	273.1		38801.7	21.67	31.83	24.72	28.86
20740.3	78.25	367.1	12.46	9.518	64.14	116.4	171.1		23994.7	121.7	203.5	13.81	15.13	91.35	96.3	161.8		27435	69.88	92.66	16.12	27.18	50.76	134.1	114.1		30656	71.69	137.6	16.54	10.43	66.61	331.6	299.1		34796.3	110.1	104.8	15.15	11.4	66.5	80.1	270.9		38802	21.88	32.54	24.55	28.65
20740.7	78.58	367.2	12.44	9.469	63.01	116.2	171.6		23995	122.5	205	13.88	15.06	91.96	96.11	161.4		27435.3	70.4	91.98	16.12	27.37	50.43	131.5	114.3		30656.3	72.33	139.2	16.67	10.5	66.17	329.1	298.9		34796.7	110.7	104.3	15.25	11.37	67.14	80.24	268.7		38802.3	22.08	33.22	24.41	28.44
20741	78.95	367.3	12.42	9.437	61.85	116.1	172		23995.3	123.2	206.4	13.96	15.01	92.56	95.9	161		27435.7	70.92	91.3	16.12	27.55	50.1	128.9	114.5		30656.7	72.94	140.8	16.79	10.58	65.79	326.5	298.4		34797	111.3	103.7	15.35	11.34	67.74	80.41	266.4		38802.7	22.3	33.87	24.24	28.21
20741.3	79.32	367.4	12.4	9.421	60.7	116	172.4		23995.7	123.9	207.9	14.04	14.95	93.14	95.69	160.6		27436	71.46	90.65	16.15	27.74	49.77	126.4	114.6		30657	73.55	142.5	16.89	10.67	65.38	323.6	297.6		34797.3	112	103.1	15.46	11.32	68.32	80.62	264.2		38803	22.53	34.52	24.08	27.99
20741.7	79.73	367.3	12.38	9.389	59.54	115.9	172.7		23996	124.6	209.4	14.11	14.9	93.69	95.45	160.1		27436.3	71.98	90	16.15	27.92	49.42	124.3	114.8		30657.3	74.14	144.2	17.02	10.77	64.99	320.8	296.5		34797.7	112.6	102.4	15.56	11.3	68.93	80.85	261.9		38803.3	22.76	35.18	23.93	27.76
20742	80.18	367.3	12.38	9.389	58.39	115.8	173		23996.3	125.2	210.9	14.19	14.84	94.19	95.19	159.5		27436.7	72.49	89.34	16.15	28.11	49.03	122.6	114.9		30657.7	74.74	145.9	17.14	10.88	64.63	318.1	295.4		34798	113.3	101.8	15.67	11.27	69.5	81.14	259.6		38803.7	22.99	35.8	23.78	27.53
20742.3	80.66	367.2	12.38	9.373	57.2	115.6	173.2		23996.7	125.9	212.4	14.25	14.77	94.63	94.94	159		27437	73.01	88.69	16.17	28.29	48.65	121.4	115.1		30658	75.32	147.6	17.25	11	64.28	315.6	294.1		34798.3	114	101.1	15.77	11.26	70.05	81.44	257.3		38804	23.23	36.4	23.62	27.31
20742.7	81.17	367	12.36	9.373	56.02	115.4	173.4		23997	126.5	214	14.33	14.69	94.98	94.7	158.5		27437.3	73.52	88.04	16.17	28.49	48.26	120.6	115.2		30658.3	75.88	149.3	17.39	11.13	63.92	313.3	292.9		34798.7	114.7	100.4	15.85	11.24	70.6	81.77	254.9		38804.3	23.47	37.03	23.47	27.1
20743	81.73	366.8	12.36	9.389	54.84	115.2	173.6		23997.3	127.1	215.5	14.4	14.61	95.29	94.44	158		27437.7	74.03	87.39	16.19	28.66	47.85	120	115.4		30658.7	76.46	151	17.52	11.27	63.62	311.2	291.6		34799	115.5	99.71	15.96	11.22	71.15	82.1	252.6		38804.7	23.71	37.61	23.33	26.87
20743.3	82.33	366.5	12.36	9.389	53.65	114.9	173.8		23997.7	127.7	217.1	14.46	14.51	95.51	94.2	157.5		27438	74.55	86.73	16.21	28.84	47.41	119.5	115.6		30659	77.03	152.7	17.64	11.43	63.31	308.9	290.3		34799.3	116.3	99.01	16.06	11.21	71.68	82.46	250.2		38805	23.95	38.21	23.2	26.65
20743.7	82.98	366.1	12.34	9.405	52.44	114.7	174		23998	128.2	218.6	14.52	14.43	95.67	93.99	157		27438.3	75.06	86.11	16.23	29.03	46.94	119.1	115.8		30659.3	77.6	154.4	17.79	11.59	63.04	306.6	289.1		34799.7	117.1	98.3	16.15	11.19	72.17	82.83	247.9		38805.3	24.2	38.78	23.06	26.42
20744	83.69	365.6	12.32	9.405	51.26	114.5	174.3		23998.3	128.8	220.2	14.58	14.34	95.78	93.78	156.5		27438.7	75.58	85.48	16.25	29.21	46.47	118.9	116		30659.7	78.16	156	17.91	11.77	62.82	304.2	287.8		34800	118	97.6	16.25	11.18	72.64	83.21	245.5		38805.7	24.43	39.35	22.91	26.21
20744.3	84.47	365	12.3	9.405	50.08	114.2	174.6		23998.7	129.4	221.8	14.65	14.24	95.84	93.57	155.9		27439	76.09	84.88	16.27	29.39	46	118.6	116.2		30660	78.74	157.5	18.06	11.97	62.6	301.6	286.5		34800.3	118.9	96.89	16.35	11.18	73.11	83.64	243.1		38806	24.66	39.93	22.78	25.98
20744.7	85.3	364.3	12.27	9.421	48.89	114	174.9		23999	130	223.4	14.71	14.13	95.84	93.38	155.4		27439.3	76.61	84.28	16.29	29.57	45.51	118.4	116.6		30660.3	79.34	159.1	18.19	12.16	62.43	299	285.1		34800.7	119.9	96.21	16.48	11.18	73.58	84.06	240.8		38806.3	24.88	40.48	22.64	25.76
20745	86.22	363.6	12.23	9.421	47.68	113.8	175.3		23999.3	130.6	225	14.77	14.03	95.81	93.19	155		27439.7	77.13	83.68	16.31	29.74	44.99	118.3	116.9		30660.7	79.93	160.7	18.29	12.37	62.29	296.3	283.7		34801	120.9	95.56	16.6	11.16	73.99	84.51	238.4		38806.7	25.1	41.03	22.49	25.53
20745.3	87.2	362.7	12.21	9.437	46.5	113.6	175.8		23999.7	131.2	226.6	14.81	13.92	95.76	93.02	154.5		27440	77.67	83.13	16.31	29.92	44.49	118.1	117.3		30661	80.56	162.2	18.41	12.58	62.18	293.6	282.2		34801.3	122	94.91	16.73	11.16	74.4	84.98	236		38807	25.32	41.55	22.37	25.31
20745.7	88.26	361.7	12.19	9.437	45.32	113.3	176.2		24000	131.7	228.2	14.88	13.8	95.67	92.86	154		27440.3	78.19	82.58	16.33	30.08	43.97	118.1	117.7		30661.3	81.18	163.7	18.52	12.8	62.1	290.8	280.7		34801.7	123.1	94.31	16.87	11.14	74.81	85.45	233.6		38807.3	25.5	42.1	22.22	25.08
20746	89.42	360.6	12.17	9.453	44.13	113.1	176.7		24000.3	132.4	229.8	14.92	13.69	95.56	92.72	153.5		27440.7	78.71	82.03	16.35	30.23	43.47	118	118.1		30661.7	81.85	165.3	18.62	13.01	62.07	288.1	279.2		34802	124.3	93.73	17.02	11.14	75.17	85.97	231.1		38807.7	25.69	42.62	22.06	24.84
20746.3	90.66	359.4	12.15	9.469	42.98	112.9	177.2		24000.7	133	231.5	14.96	13.58	95.48	92.6	153		27441	79.22	81.51	16.37	30.37	42.98	118	118.5		30662	82.53	166.7	18.73	13.24	62.05	285.3	277.7		34802.3	125.6	93.18	17.19	11.14	75.53	86.47	228.7		38808	25.87	43.14	21.91	24.61
20746.7	91.98	358.1	12.13	9.469	41.82	112.7	177.7		24001	133.6	233.1	15	13.45	95.37	92.53	152.6		27441.3	79.69	81.01	16.37	30.5	42.48	118	118.9		30662.3	83.24	168.2	18.83	13.45	62.05	282.5	276.1		34802.7	126.9	92.66	17.35	11.14	75.86	86.96	226.3		38808.3	26.01	43.66	21.74	24.37
20747	93.37	356.7	12.13	9.486	40.67	112.4	178.1		24001.3	134.1	234.6	15.06	13.34	95.26	92.51	152.1		27441.7	80.12	80.52	16.4	30.62	42.01	118	119.3		30662.7	83.98	169.7	18.91	13.66	62.1	279.7	274.3		34803	128.2	92.17	17.52	11.13	76.19	87.46	223.8		38808.7	26.16	44.16	21.58	24.13
20747.3	94.84	355.2	12.13	9.502	39.54	112.2	178.5		24001.7	134.7	236.2	15.1	13.21	95.15	92.51	151.6		27442	80.51	80.02	16.4	30.71	41.55	118	119.6		30663	84.76	171.2	19.02	13.87	62.16	276.8	272.4		34803.3	129.5	91.7	17.69	11.13	76.47	87.93	221.4		38809	26.29	44.68	21.41	23.87
20747.7	96.36	353.5	12.11	9.518	38.44	111.9	179		24002	135.3	237.8	15.15	13.09	95.07	92.53	151.1		27442.3	80.88	79.55	16.42	30.79	41.11	118	119.8		30663.3	85.58	172.6	19.1	14.08	62.21	273.9	270.5		34803.7	130.9	91.25	17.87	11.13	76.74	88.4	219		38809.3	26.4	45.18	21.24	23.61
20748	97.94	351.8	12.11	9.534	37.34	111.7	179.4		24002.3	135.8	239.4	15.19	12.97	94.96	92.55	150.7		27442.7	81.2	79.11	16.42	30.86	40.69	118	120		30663.7	86.42	174.1	19.18	14.29	62.29	271	268.3		34804	132.2	90.81	18.06	11.13	76.99	88.87	216.5		38809.7	26.51	45.68	21.06	23.36
20748.3	99.57	349.9	12.09	9.55	36.29	111.4	179.7		24002.7	136.3	240.9	15.23	12.85	94.87	92.62	150.2		27443	81.47	78.66	16.42	30.91	40.31	118	120.1		30664	87.3	175.6	19.27	14.48	62.38	268.1	266.1		34804.3	133.5	90.39	18.25	11.14	77.24	89.34	214		38810	26.61	46.2	20.87	23.1
20748.7	101.2	347.9	12.07	9.566	35.24	111.1	180.1		24003	136.8	242.5	15.27	12.72	94.79	92.69	149.7		27443.3	81.7	78.24	16.42	30.92	39.92	117.9	120.2		30664.3	88.22	177	19.35	14.68	62.46	265.2	263.8		34804.7	134.8	90	18.43	11.14	77.43	89.79	211.5		38810.3	26.68	46.69	20.7	22.84
20749	102.9	345.9	12.05	9.599	34.25	110.9	180.5		24003.3	137.3	244	15.31	12.59	94.71	92.79	149.3		27443.7	81.89	77.83	16.42	30.94	39.56	117.8	120.2		30664.7	89.15	178.4	19.43	14.87	62.54	262.4	261.5		34805	136.1	89.61	18.64	11.14	77.59	90.22	208.9		38810.7	26.77	47.19	20.52	22.56
20749.3	104.7	343.9	12.02	9.615	33.29	110.6	180.9		24003.7	137.8	245.5	15.35	12.48	94.63	92.91	149		27444	82.04	77.44	16.42	30.91	39.21	117.7	120.3		30665	90.08	179.9	19.5	15.05	62.62	259.7	259.1		34805.3	137.4	89.21	18.85	11.14	77.76	90.62	206.3		38811	26.84	47.69	20.33	22.31
20749.7	106.5	342	12	9.647	32.36	110.3	181.4		24004	138.2	247	15.4	12.35	94.54	93.02	148.8		27444.3	82.15	77.04	16.42	30.86	38.9	117.4	120.4		30665.3	91	181.3	19.58	15.22	62.68	257	256.8		34805.7	138.6	88.87	19.06	11.14	77.87	90.95	203.7		38811.3	26.9	48.18	20.14	22.03
20750	108.3	340.1	11.98	9.679	31.45	110.1	181.9		24004.3	138.6	248.5	15.44	12.22	94.46	93.17	148.7		27444.7	82.23	76.65	16.4	30.79	38.6	117.1	120.4		30665.7	91.93	182.7	19.64	15.39	62.73	254.5	254.6		34806	139.8	88.54	19.27	11.16	77.95	91.23	201.1		38811.7	26.96	48.65	19.95	21.76
20750.3	110.2	338.2	11.96	9.711	30.59	109.8	182.5		24004.7	139	249.9	15.5	12.09	94.38	93.31	148.8		27445	82.27	76.26	16.4	30.71	38.3	116.7	120.5		30666	92.85	184.1	19.7	15.55	62.76	252	252.4		34806.3	141	88.22	19.48	11.16	78.01	91.44	198.4		38812	27.01	49.15	19.75	21.48
20750.7	112	336.3	11.94	9.744	29.77	109.6	183		24005	139.3	251.3	15.54	11.98	94.32	93.45	149.1		27445.3	82.28	75.87	16.37	30.6	38.02	116.2	120.7		30666.3	93.73	185.5	19.77	15.71	62.79	249.6	250.2		34806.7	142.2	87.91	19.68	11.18	78.03	91.61	195.7		38812.3	27.07	49.62	19.56	21.21
20751	113.9	334.4	11.92	9.76	28.97	109.4	183.7		24005.3	139.6	252.7	15.58	11.85	94.24	93.64	149.6		27445.7	82.27	75.42	16.35	30.47	37.78	115.7	120.8		30666.7	94.62	186.9	19.83	15.87	62.82	247.1	248.1		34807	143.3	87.65	19.89	11.18	78.03	91.7	192.9		38812.7	27.12	50.12	19.35	20.92
20751.3	115.7	332.4	11.88	9.792	28.2	109.2	184.3		24005.7	139.9	254.1	15.63	11.74	94.19	93.83	150.3		27446	82.25	74.95	16.35	30.34	37.53	115.2	121		30667	95.49	188.3	19.89	16.01	62.82	244.6	245.9		34807.3	144.4	87.39	20.1	11.19	77.98	91.77	190		38813	27.17	50.59	19.16	20.63
20751.7	117.5	330.5	11.86	9.824	27.51	109.1	184.9		24006	140	255.5	15.67	11.61	94.1	94.02	151.2		27446.3	82.23	74.41	16.35	30.2	37.31	114.8	121.2		30667.3	96.37	189.7	19.98	16.18	62.82	242	243.7		34807.7	145.5	87.18	20.31	11.21	77.92	91.77	187.1		38813.3	27.2	51.06	18.96	20.35
20752	119.3	328.5	11.82	9.857	26.85	109	185.5		24006.3	140.2	256.8	15.71	11.51	94.05	94.25	152.1		27446.7	82.2	73.86	16.33	30.05	37.12	114.3	121.4		30667.7	97.27	191.1	20.04	16.32	62.82	239.5	241.4		34808	146.5	86.97	20.52	11.21	77.81	91.77	184.1		38813.7	27.25	51.53	18.77	20.06
20752.3	121	326.6	11.77	9.873	26.22	109	186.1		24006.7	140.2	258.1	15.77	11.4	93.99	94.46	153.1		27447	82.17	73.28	16.33	29.91	36.92	113.8	121.7		30668	98.17	192.5	20.1	16.47	62.82	237	239.1		34808.3	147.5	86.76	20.75	11.22	77.7	91.75	181.1		38814	27.27	52	18.58	19.77
20752.7	122.8	324.6	11.75	9.905	25.67	108.9	186.6		24007	140.2	259.3	15.81	11.32	93.94	94.7	154.2		27447.3	82.15	72.68	16.33	29.74	36.76	113.3	121.9		30668.3	99.1	194	20.18	16.63	62.82	234.6	236.7		34808.7	148.5	86.58	20.95	11.22	77.54	91.7	178.1		38814.3	27.3	52.47	18.41	19.48
20753	124.5	322.6	11.71	9.921	25.15	108.9	187.1		24007.3	140.1	260.5	15.85	11.24	93.91	94.94	155.2		27447.7	82.17	72.05	16.35	29.58	36.62	112.8	122.2		30668.7	100	195.4	20.27	16.77	62.82	232.3	234.3		34809	149.4	86.42	21.16	11.24	77.37	91.66	175.2		38814.7	27.33	52.94	18.25	19.21
20753.3	126.2	320.6	11.69	9.937	24.68	109	187.5		24007.7	139.9	261.6	15.92	11.16	93.86	95.17	156.3		27448	82.23	71.45	16.35	29.41	36.48	112.3	122.4		30669	101	196.9	20.35	16.93	62.84	230.1	231.8		34809.3	150.3	86.24	21.37	11.24	77.15	91.63	172.3		38815	27.36	53.38	18.08	18.93
20753.7	127.9	318.6	11.65	9.953	24.24	109.1	187.9		24008	139.7	262.7	15.96	11.08	93.83	95.45	157.4		27448.3	82.37	70.91	16.35	29.24	36.37	111.8	122.7		30669.3	102	198.3	20.45	17.1	62.87	228	229.3		34809.7	151.2	86.05	21.54	11.26	76.91	91.59	169.5		38815.3	27.38	53.85	17.91	18.66
20754	129.6	316.5	11.63	9.953	23.83	109.2	188.2		24008.3	139.5	263.8	16	11.01	93.83	95.76	158.5		27448.7	82.57	70.36	16.37	29.08	36.26	111.2	122.9		30669.7	103	199.8	20.54	17.26	62.9	225.9	226.8		34810	152	85.87	21.7	11.27	76.66	91.56	167		38815.7	27.41	54.32	17.77	18.39
20754.3	131.3	314.5	11.63	9.97	23.44	109.3	188.5		24008.7	139.1	264.8	16.04	10.95	93.83	96.14	159.6		27449	82.85	69.86	16.37	28.91	36.15	110.7	123.1		30670	104	201.3	20.64	17.4	62.93	223.7	224.3		34810.3	152.7	85.69	21.87	11.29	76.36	91.54	164.8		38816	27.43	54.79	17.6	18.11
20754.7	132.9	312.4	11.61	9.97	23.11	109.5	188.8		24009	138.8	265.7	16.06	10.88	93.86	96.56	160.8		27449.3	83.18	69.44	16.37	28.74	36.07	110.2	123.3		30670.3	105	202.7	20.75	17.55	62.95	221.7	221.8		34810.7	153.4	85.51	21.99	11.32	76.05	91.52	162.9		38816.3	27.46	55.23	17.46	17.85
20755	134.5	310.3	11.61	9.953	22.78	109.7	189		24009.3	138.5	266.6	16.08	10.82	93.91	97.08	162		27449.7	83.57	69.08	16.37	28.57	35.99	109.7	123.4		30670.7	106.1	204.2	20.85	17.71	63.01	219.6	219.4		34811	154.1	85.35	22.12	11.35	75.75	91.49	161.3		38816.7	27.49	55.7	17.31	17.58
20755.3	136.1	308.2	11.61	9.953	22.48	109.9	189.4		24009.7	138.1	267.4	16.1	10.77	93.97	97.65	163.2		27450	84.02	68.79	16.37	28.4	35.91	109.3	123.6		30671	107.1	205.6	20.95	17.85	63.04	217.5	217		34811.3	154.7	85.19	22.24	11.4	75.42	91.47	160.1		38817	27.52	56.17	17.17	17.31
20755.7	137.7	306.1	11.59	9.937	22.17	110.2	189.8		24010	137.8	268.1	16.1	10.71	94.02	98.26	164.4		27450.3	84.5	68.61	16.35	28.23	35.82	108.8	123.8		30671.3	108.2	207	21.06	18	63.04	215.4	214.6		34811.7	155.3	85.06	22.35	11.45	75.06	91.44	159.2		38817.3	27.55	56.62	17.02	17.03
20756	139.3	303.9	11.59	9.921	21.9	110.6	190.2		24010.3	137.5	268.8	16.1	10.66	94.1	98.92	165.6		27450.7	85.01	68.5	16.35	28.07	35.77	108.4	124		30671.7	109.2	208.5	21.16	18.14	63.06	213.4	212.1		34812	155.9	84.96	22.43	11.51	74.73	91.42	158.4		38817.7	27.59	57.09	16.87	16.76
20756.3	140.7	301.8	11.61	9.905	21.6	110.9	190.9		24010.7	137.2	269.5	16.1	10.61	94.19	99.65	166.8		27451	85.56	68.45	16.33	27.89	35.69	108.1	124.2		30672	110.1	209.9	21.27	18.29	63.09	211.4	209.6		34812.3	156.4	84.85	22.53	11.56	74.37	91.4	157.8		38818	27.62	57.53	16.73	16.48
20756.7	142.2	299.6	11.61	9.873	21.32	111.1	191.6		24011	136.9	270.1	16.1	10.56	94.27	100.4	167.9		27451.3	86.13	68.42	16.33	27.73	35.63	107.8	124.4		30672.3	111.1	211.3	21.35	18.43	63.09	209.4	207.1		34812.7	156.9	84.77	22.6	11.63	74.02	91.4	157.2		38818.3	27.67	58	16.58	16.19
20757	143.6	297.4	11.63	9.857	21.05	111.4	192.6		24011.3	136.6	270.6	16.1	10.51	94.38	101.2	169.1		27451.7	86.71	68.42	16.31	27.55	35.57	107.6	124.7		30672.7	112	212.7	21.43	18.58	63.12	207.5	204.6		34813	157.4	84.77	22.68	11.69	73.66	91.44	156.6		38818.7	27.71	58.45	16.44	15.92
20757.3	144.9	295.2	11.63	9.841	20.77	111.5	193.5		24011.7	136.4	271.1	16.08	10.47	94.46	102.1	170.3		27452	87.33	68.45	16.31	27.37	35.52	107.4	125		30673	112.9	214	21.47	18.73	63.12	205.7	202		34813.3	157.8	84.83	22.74	11.76	73.3	91.49	156.1		38819	27.75	58.89	16.31	15.64
20757.7	146.2	293	11.67	9.824	20.5	111.6	194.6		24012	136.2	271.5	16.06	10.42	94.54	103	171.5		27452.3	87.96	68.5	16.29	27.19	35.49	107.2	125.4		30673.3	113.8	215.4	21.52	18.85	63.12	204	199.5		34813.7	158.3	84.98	22.78	11.84	72.94	91.56	155.5		38819.3	27.8	59.31	16.17	15.39
20758	147.5	290.7	11.69	9.824	20.22	111.7	195.6		24012.3	136	271.9	16.06	10.37	94.63	103.9	172.7		27452.7	88.62	68.58	16.29	27.02	35.46	107	125.7		30673.7	114.6	216.7	21.54	19	63.12	202.5	197.1		34814	158.7	85.17	22.85	11.9	72.61	91.63	155		38819.7	27.84	59.73	16.04	15.13
20758.3	148.7	288.4	11.71	9.808	19.95	111.8	196.6		24012.7	135.8	272.2	16.06	10.32	94.68	104.8	174.1		27453	89.32	68.66	16.27	26.84	35.44	106.8	126.1		30674	115.3	218	21.56	19.13	63.15	201	194.7		34814.3	159.1	85.43	22.91	11.97	72.26	91.61	154.4		38820	27.9	60.14	15.94	14.87
20758.7	149.9	286.1	11.75	9.792	19.64	111.8	197.6		24013	135.6	272.4	16.08	10.27	94.74	105.7	175.5		27453.3	90.05	68.76	16.27	26.65	35.44	106.6	126.6		30674.3	116	219.2	21.56	19.26	63.15	199.6	192.4		34814.7	159.5	85.77	22.97	12.01	71.9	91.49	153.9		38820.3	27.96	60.54	15.83	14.64
20759	151.1	283.8	11.77	9.792	19.37	111.7	198.5		24013.3	135.3	272.5	16.12	10.24	94.76	106.6	177.1		27453.7	90.8	68.87	16.25	26.45	35.46	106.4	127		30674.7	116.7	220.4	21.56	19.4	63.12	198.3	190.1		34815	159.9	86.11	23.03	12.06	71.54	91.28	153.4		38820.7	28.01	60.9	15.75	14.43
20759.3	152.2	281.5	11.82	9.776	19.06	111.7	199.2		24013.7	135.1	272.6	16.19	10.21	94.76	107.5	178.7		27454	91.57	68.97	16.25	26.26	35.49	106.2	127.5		30675	117.2	221.6	21.56	19.53	63.12	197.1	188		34815.3	160.3	86.52	23.12	12.11	71.21	91.02	152.9		38821	28.07	61.24	15.67	14.24
20759.7	153.3	279.1	11.86	9.776	18.76	111.7	199.9		24014	134.9	272.6	16.27	10.19	94.74	108.4	180.4		27454.3	92.37	69.08	16.23	26.05	35.52	106	127.9		30675.3	117.7	222.6	21.56	19.66	63.12	196.1	186.1		34815.7	160.7	86.94	23.18	12.16	70.85	90.71	152.5		38821.3	28.13	61.56	15.6	14.06
20760	154.4	276.7	11.88	9.76	18.46	111.7	200.5		24014.3	134.7	272.6	16.35	10.16	94.71	109.3	182.1		27454.7	93.18	69.18	16.23	25.86	35.57	105.9	128.4		30675.7	118.2	223.6	21.56	19.79	63.12	195.1	184.3		34816	161.1	87.39	23.24	12.19	70.49	90.43	152.1		38821.7	28.2	61.87	15.54	13.9
20760.3	155.5	274.3	11.92	9.744	18.16	111.7	200.9		24014.7	134.4	272.5	16.44	10.14	94.65	110.2	184		27455	94.01	69.31	16.23	25.65	35.63	105.7	128.8		30676	118.6	224.5	21.54	19.92	63.09	194.3	182.7		34816.3	161.5	87.86	23.33	12.21	70.14	90.15	151.9		38822	28.28	62.16	15.48	13.76
20760.7	156.6	271.9	11.94	9.744	17.85	111.8	201.2		24015	134.2	272.3	16.54	10.14	94.57	111.1	185.9		27455.3	94.84	69.44	16.25	25.44	35.71	105.6	129.3		30676.3	119	225.2	21.52	20.05	63.09	193.6	181.3		34816.7	161.9	88.38	23.41	12.22	69.75	89.84	151.8		38822.3	28.33	62.47	15.44	13.64
20761	157.7	269.4	11.96	9.728	17.55	111.8	201.4		24015.3	133.9	272	16.65	10.14	94.46	112	187.9		27455.7	95.66	69.63	16.25	25.23	35.8	105.5	129.7		30676.7	119.3	225.9	21.49	20.18	63.06	192.9	179.9		34817	162.3	88.9	23.47	12.24	69.39	89.56	151.9		38822.7	28.41	62.76	15.4	13.53
20761.3	158.7	267	12	9.711	17.25	111.9	201.6		24015.7	133.5	271.6	16.77	10.16	94.32	112.8	190		27456	96.47	69.81	16.27	25.02	35.85	105.4	130		30677	119.6	226.4	21.47	20.31	63.06	192.2	178.6		34817.3	162.7	89.48	23.55	12.24	69.01	89.25	152		38823	28.46	63.04	15.33	13.43
20761.7	159.8	264.5	12.05	9.711	16.95	111.9	201.8		24016	133.2	271.1	16.89	10.17	94.16	113.6	192.1		27456.3	97.29	70.04	16.29	24.81	35.93	105.3	130.4		30677.3	119.9	226.9	21.45	20.44	63.06	191.5	177.4		34817.7	163.1	90.08	23.64	12.24	68.62	88.92	152.3		38823.3	28.52	63.31	15.31	13.34
20762	160.9	262	12.07	9.711	16.64	111.8	202		24016.3	132.8	270.6	17.02	10.21	93.99	114.3	194.1		27456.7	98.09	70.3	16.29	24.6	36.02	105.2	130.7		30677.7	120.2	227.2	21.43	20.58	63.06	190.8	176.1		34818	163.5	90.7	23.72	12.24	68.24	88.61	152.6		38823.7	28.58	63.59	15.27	13.27
20762.3	161.9	259.5	12.11	9.695	16.37	111.8	202.4		24016.7	132.4	270	17.14	10.26	93.77	115.1	196		27457	98.87	70.59	16.31	24.37	36.1	105.1	131.1		30678	120.5	227.4	21.39	20.71	63.09	190	174.9		34818.3	163.9	91.36	23.78	12.22	67.83	88.28	153		38824	28.61	63.83	15.23	13.21
20762.7	163	256.9	12.17	9.695	16.09	111.9	202.9		24017	132.1	269.3	17.29	10.3	93.55	115.8	198		27457.3	99.64	70.88	16.33	24.16	36.15	105	131.4		30678.3	120.7	227.5	21.37	20.85	63.09	189.2	173.8		34818.7	164.3	92.06	23.87	12.21	67.44	87.98	153.4		38824.3	28.65	64.04	15.19	13.14
20763	164.1	254.4	12.21	9.695	15.85	111.9	203.5		24017.3	131.7	268.5	17.42	10.35	93.31	116.5	199.8		27457.7	100.3	71.22	16.35	23.94	36.24	104.9	131.8		30678.7	121	227.5	21.35	21.02	63.12	188.4	172.7		34819	164.7	92.74	23.95	12.19	67.03	87.67	153.8		38824.7	28.68	64.25	15.17	13.09
20763.3	165.1	251.8	12.25	9.695	15.6	112.1	204.2		24017.7	131.3	267.7	17.54	10.4	93.06	117.3	201.7		27458	101.1	71.58	16.37	23.73	36.35	104.8	132.1		30679	121.3	227.4	21.33	21.16	63.15	187.7	171.7		34819.3	165.2	93.45	24.03	12.18	66.59	87.36	154.3		38825	28.71	64.4	15.13	13.05
20763.7	166.2	249.2	12.32	9.695	15.38	112.3	205		24018	131	266.8	17.66	10.47	92.78	118	203.4		27458.3	101.8	71.95	16.37	23.5	36.48	104.7	132.5		30679.3	121.5	227.2	21.29	21.31	63.17	187.2	170.9		34819.7	165.6	94.18	24.12	12.18	66.17	87.08	154.7		38825.3	28.74	64.56	15.1	13
20764	167.3	246.7	12.38	9.711	15.18	112.5	205.9		24018.3	130.7	265.8	17.77	10.53	92.51	118.6	205.1		27458.7	102.5	72.37	16.4	23.27	36.68	104.6	132.8		30679.7	121.8	226.9	21.27	21.47	63.2	186.8	170.1		34820	166	94.88	24.18	12.16	65.73	86.77	155.2		38825.7	28.77	64.72	15.06	12.95
20764.3	168.4	244.1	12.44	9.711	15.02	112.7	206.9		24018.7	130.3	264.8	17.89	10.59	92.21	119.3	206.6		27459	103.1	72.81	16.42	23.05	36.95	104.5	133.2		30680	122.1	226.6	21.24	21.61	63.26	186.6	169.3		34820.3	166.4	95.59	24.26	12.14	65.29	86.49	155.6		38826	28.81	64.85	15.02	12.92
20764.7	169.4	241.5	12.5	9.728	14.88	113	208		24019	130	263.6	18.02	10.66	91.9	120	208.1		27459.3	103.8	73.28	16.44	22.82	37.31	104.4	133.5		30680.3	122.4	226.1	21.2	21.74	63.31	186.4	168.7		34820.7	166.8	96.29	24.35	12.13	64.85	86.21	156.1		38826.3	28.86	64.95	15	12.87
20765	170.4	239	12.54	9.728	14.74	113.1	209.1		24019.3	129.8	262.5	18.14	10.74	91.6	120.6	209.6		27459.7	104.4	73.78	16.46	22.58	37.83	104.3	133.9		30680.7	122.7	225.6	21.18	21.87	63.37	186.2	168.1		34821	167.2	97	24.43	12.13	64.39	85.88	156.6		38826.7	28.91	65.06	14.96	12.82
20765.3	171.4	236.4	12.61	9.744	14.63	113.3	210.2		24019.7	129.5	261.2	18.25	10.82	91.27	121.4	211.1		27460	105.1	74.3	16.46	22.36	38.49	104.1	134.2		30681	123	224.9	21.16	22	63.42	186.1	167.6		34821.3	167.6	97.73	24.51	12.11	63.95	85.55	157.1		38827	28.96	65.16	14.92	12.79
20765.7	172.4	233.9	12.67	9.744	14.58	113.4	211.3		24020	129.2	259.9	18.37	10.88	90.94	122.1	212.6		27460.3	105.7	74.88	16.48	22.11	39.37	104	134.6		30681.3	123.3	224.2	21.14	22.11	63.51	186	167.4		34821.7	168	98.46	24.57	12.11	63.48	85.17	157.6		38827.3	29.02	65.26	14.9	12.74
20766	173.3	231.4	12.73	9.76	14.52	113.6	212.4		24020.3	129	258.5	18.5	10.95	90.58	122.8	214.1		27460.7	106.3	75.5	16.48	21.87	40.47	103.9	135		30681.7	123.7	223.5	21.12	22.23	63.59	186.1	167.5		34822	168.4	99.22	24.66	12.09	63.01	84.77	158.1		38827.7	29.06	65.37	14.86	12.69
20766.3	174.3	228.8	12.79	9.76	14.5	113.7	213.6		24020.7	128.8	257	18.6	11.03	90.22	123.5	215.8		27461	107	76.16	16.5	21.63	41.77	103.8	135.4		30682	124	222.7	21.1	22.34	63.67	186.3	167.9		34822.3	168.8	99.97	24.74	12.09	62.54	84.34	158.6		38828	29.12	65.47	14.83	12.66
20766.7	175.1	226.4	12.86	9.76	14.52	113.9	214.7		24021	128.5	255.5	18.75	11.09	89.89	124.3	217.5		27461.3	107.6	76.83	16.5	21.39	43.25	103.7	135.9		30682.3	124.4	221.8	21.08	22.42	63.73	186.6	168.5		34822.7	169.2	100.7	24.82	12.08	62.05	83.9	159.1		38828.3	29.15	65.58	14.79	12.61
20767	176	224	12.9	9.76	14.58	114.1	215.8		24021.3	128.3	254	18.87	11.18	89.54	125.1	219.2		27461.7	108.3	77.57	16.5	21.13	44.88	103.6	136.3		30682.7	124.8	220.9	21.06	22.5	63.81	187.2	169.3		34823	169.5	101.5	24.89	12.08	61.58	83.45	159.6		38828.7	29.18	65.71	14.73	12.56
20767.3	176.8	221.6	12.96	9.76	14.63	114.4	217		24021.7	128.1	252.4	19.02	11.26	89.23	125.9	221		27462	109	78.35	16.5	20.89	46.58	103.5	136.7		30683	125.1	220	21.04	22.58	63.89	188	170		34823.3	169.8	102.3	24.97	12.08	61.08	82.98	160.1		38829	29.2	65.86	14.69	12.51
20767.7	177.6	219.3	13.02	9.776	14.74	114.7	218.1		24022	128	250.8	19.16	11.34	88.93	126.8	222.9		27462.3	109.6	79.18	16.48	20.61	48.37	103.4	137.2		30683.3	125.5	219.1	20.99	22.63	63.95	189	170.8		34823.7	170	103.1	25.03	12.06	60.59	82.5	160.7		38829.3	29.22	66	14.63	12.45
20768	178.3	217	13.07	9.776	14.88	115	219.3		24022.3	127.8	249.1	19.33	11.43	88.68	127.6	224.7		27462.7	110.4	80.05	16.48	20.35	50.21	103.3	137.6		30683.7	125.9	218.1	20.97	22.68	64	190.2	171.6		34824	170.2	103.9	25.09	12.06	60.12	82.03	161.3		38829.7	29.22	66.15	14.54	12.39
20768.3	179	214.8	13.13	9.776	15.07	115.4	220.5		24022.7	127.8	247.4	19.5	11.53	88.46	128.4	226.6		27463	111.1	80.96	16.46	20.08	52.06	103.2	137.9		30684	126.3	217.2	20.95	22.73	64.03	191.6	172.3		34824.3	170.3	104.7	25.16	12.06	59.63	81.54	161.9		38830	29.23	66.31	14.48	12.32
20768.7	179.6	212.7	13.19	9.792	15.29	115.9	221.7		24023	127.7	245.7	19.68	11.63	88.27	129.2	228.6		27463.3	111.9	81.93	16.46	19.81	53.9	103.1	138.3		30684.3	126.6	216.2	20.91	22.74	64.06	193.1	173.1		34824.7	170.3	105.6	25.22	12.06	59.16	81.04	162.5		38830.3	29.22	66.49	14.4	12.26
20769	180.1	210.6	13.25	9.808	15.54	116.4	222.9		24023.3	127.8	244	19.89	11.72	88.11	130	230.5		27463.7	112.8	82.92	16.46	19.52	55.69	103.1	138.6		30684.7	127	215.3	20.89	22.76	64.06	194.7	173.8		34825	170.2	106.4	25.28	12.05	58.69	80.57	163.1		38830.7	29.22	66.65	14.31	12.18
20769.3	180.6	208.6	13.32	9.808	15.85	116.9	224.1		24023.7	127.9	242.2	20.1	11.82	87.97	130.8	232.5		27464	113.7	83.96	16.46	19.24	57.45	103	138.9		30685	127.3	214.4	20.87	22.76	64.03	196.5	174.6		34825.3	170.1	107.3	25.32	12.05	58.22	80.08	163.6		38831	29.22	66.83	14.23	12.09
20769.7	181.1	206.6	13.38	9.841	16.18	117.5	225.5		24024	128.1	240.4	20.31	11.92	87.86	131.6	234.5		27464.3	114.7	85.01	16.46	18.95	59.16	102.9	139.2		30685.3	127.6	213.4	20.83	22.74	64	198.3	175.5		34825.7	169.8	108.2	25.34	12.05	57.75	79.58	164		38831.3	29.2	66.99	14.13	12.03
20770	181.5	204.7	13.44	9.857	16.56	118.2	226.9		24024.3	128.4	238.7	20.56	12.01	87.78	132.3	236.4		27464.7	115.7	86.11	16.46	18.66	60.84	102.8	139.4		30685.7	127.9	212.5	20.81	22.71	63.95	200.1	176.4		34826	169.5	109	25.37	12.05	57.31	79.08	164.4		38831.7	29.2	67.17	14.04	11.95
20770.3	181.8	202.8	13.5	9.873	17	118.9	228.6		24024.7	128.8	236.9	20.81	12.11	87.69	133.1	238.3		27465	116.8	87.23	16.48	18.37	62.46	102.7	139.6		30686	128.2	211.6	20.81	22.68	63.86	202	177.3		34826.3	169	109.9	25.37	12.05	56.9	78.57	164.7		38832	29.2	67.35	13.94	11.85
20770.7	182	201.1	13.54	9.905	17.47	119.7	230.4		24025	129.3	235.1	21.08	12.22	87.64	133.8	240.2		27465.3	117.9	88.38	16.5	18.08	64.08	102.7	139.8		30686.3	128.5	210.7	20.79	22.63	63.75	203.9	178.2		34826.7	168.4	110.8	25.37	12.05	56.49	78.05	165.1		38832.3	29.22	67.54	13.86	11.77
20771	182.1	199.4	13.59	9.937	17.96	120.6	232.4		24025.3	129.9	233.2	21.35	12.32	87.61	134.5	242.1		27465.7	119.1	89.55	16.52	17.79	65.68	102.6	139.9		30686.7	128.7	209.8	20.77	22.58	63.64	205.8	179.1		34827	167.7	111.7	25.34	12.05	56.1	77.5	165.5		38832.7	29.22	67.72	13.77	11.69
20771.3	182.1	197.7	13.63	9.986	18.51	121.5	234.6		24025.7	130.6	231.4	21.66	12.42	87.56	135.2	243.9		27466	120.4	90.73	16.56	17.52	67.3	102.5	140		30687	128.9	208.9	20.75	22.53	63.48	207.7	180		34827.3	167	112.6	25.32	12.06	55.75	76.99	165.9		38833	29.25	67.93	13.69	11.61
20771.7	182	196.2	13.65	10.03	19.09	122.4	237		24026	131.4	229.6	21.95	12.53	87.5	135.8	245.7		27466.3	121.7	91.9	16.58	17.24	68.95	102.3	140.1		30687.3	129	208	20.7	22.48	63.31	209.5	181		34827.7	166.1	113.5	25.28	12.06	55.39	76.44	166.2		38833.3	29.26	68.11	13.63	11.53
20772	181.8	194.7	13.69	10.09	19.7	123.3	239.4		24026.3	132.2	227.8	22.29	12.63	87.47	136.4	247.5		27466.7	123.1	93.11	16.62	16.97	70.66	102.2	140.2		30687.7	129.1	207	20.68	22.42	63.12	211.4	182		34828	165.2	114.3	25.24	12.06	55.08	75.92	166.6		38833.7	29.31	68.32	13.56	11.47
20772.3	181.5	193.3	13.71	10.16	20.33	124.2	241.9		24026.7	133.2	226.1	22.6	12.72	87.45	137	249.3		27467	124.6	94.26	16.65	16.71	72.42	102	140.2		30688	129.2	206.1	20.66	22.37	62.9	213.2	183.3		34828.3	164.2	115.1	25.2	12.06	54.81	75.4	166.8		38834	29.35	68.53	13.52	11.4
20772.7	181.1	192	13.73	10.22	21.02	125.1	244.4		24027	134.2	224.4	22.93	12.82	87.39	137.6	251.1		27467.3	126.1	95.4	16.69	16.47	74.26	101.7	140.3		30688.3	129.2	205.1	20.64	22.31	62.68	215	184.7		34828.7	163.1	115.9	25.14	12.06	54.53	74.89	167		38834.3	29.39	68.74	13.5	11.34
20773	180.6	190.8	13.77	10.27	21.73	125.9	246.8		24027.3	135.3	222.7	23.24	12.93	87.36	138.1	252.9		27467.7	127.7	96.53	16.73	16.22	76.22	101.5	140.4		30688.7	129.2	204.1	20.62	22.24	62.43	216.8	186.3		34829	162.1	116.6	25.07	12.06	54.31	74.37	167.2		38834.7	29.45	68.95	13.48	11.29
20773.3	180.1	189.7	13.79	10.34	22.48	126.8	249.3		24027.7	136.4	221.1	23.58	13.03	87.31	138.6	254.6		27468	129.4	97.6	16.77	16.01	78.28	101.2	140.6		30689	129.2	203.2	20.6	22.18	62.21	218.6	188.1		34829.3	161	117.4	24.99	12.05	54.12	73.85	167.3		38835	29.51	69.16	13.48	11.26
20773.7	179.4	188.6	13.84	10.38	23.27	127.7	251.8		24028	137.7	219.5	23.91	13.13	87.25	139.1	256.4		27468.3	131.1	98.64	16.81	15.81	80.46	100.9	140.7		30689.3	129.1	202.2	20.58	22.13	61.96	220.2	190.1		34829.7	159.8	118.2	24.93	12.05	53.96	73.35	167.4		38835.3	29.57	69.36	13.46	11.21
20774	178.7	187.7	13.88	10.43	24.1	128.7	254.3		24028.3	138.9	218	24.22	13.21	87.22	139.6	258		27468.7	132.9	99.66	16.85	15.63	82.71	100.7	140.9		30689.7	129.1	201.3	20.56	22.06	61.72	221.6	192.2		34830	158.7	118.9	24.82	12.03	53.82	72.9	167.5		38835.7	29.63	69.57	13.48	11.18
20774.3	177.9	186.7	13.92	10.48	24.95	129.7	256.9		24028.7	140.2	216.5	24.55	13.3	87.17	140.1	259.6		27469	134.8	100.6	16.92	15.45	85.05	100.5	140.9		30690	129.2	200.4	20.54	22.02	61.47	222.8	194.4		34830.3	157.6	119.6	24.72	12.03	53.74	72.46	167.7		38836	29.68	69.78	13.48	11.14
20774.7	176.9	185.8	13.96	10.51	25.83	130.7	259.6		24029	141.5	215.1	24.87	13.4	87.14	140.6	261		27469.3	136.6	101.5	16.98	15.32	87.47	100.3	141		30690.3	129.4	199.5	20.52	21.95	61.25	223.6	196.7		34830.7	156.5	120.4	24.62	12.01	53.68	72.06	167.8		38836.3	29.74	69.99	13.5	11.11
20775	175.9	185	14	10.56	26.71	131.8	262.3		24029.3	142.8	213.7	25.2	13.48	87.09	141.1	262.3		27469.7	138.6	102.5	17.06	15.21	89.98	100.2	140.9		30690.7	129.7	198.6	20.52	21.9	61.03	224.2	198.9		34831	155.4	121.1	24.51	12.01	53.65	71.7	168		38836.7	29.78	70.2	13.52	11.09
20775.3	174.9	184.1	14.06	10.59	27.65	132.9	265.2		24029.7	144.2	212.3	25.51	13.58	87.06	141.5	263.4		27470	140.5	103.4	17.14	15.11	92.51	100.2	140.9		30691	130.2	197.7	20.5	21.85	60.84	224.6	201.2		34831.3	154.3	121.8	24.39	12	53.65	71.37	168.2		38837	29.83	70.41	13.54	11.08
20775.7	173.8	183.4	14.13	10.63	28.56	134	268.1		24030	145.5	211	25.8	13.66	87.03	141.9	264.3		27470.3	142.5	104.3	17.23	15.01	95.09	100.2	140.8		30691.3	130.9	196.8	20.47	21.81	60.67	224.9	203.5		34831.7	153.2	122.6	24.26	11.97	53.68	71.09	168.3		38837.3	29.87	70.62	13.56	11.06
20776	172.6	182.6	14.19	10.66	29.52	135.1	271		24030.3	146.8	209.7	26.11	13.76	86.98	142.4	265		27470.7	144.5	105.3	17.33	14.95	97.68	100.3	140.6		30691.7	131.7	195.9	20.47	21.76	60.53	225.3	205.8		34832	152.2	123.3	24.14	11.95	53.74	70.85	168.6		38837.7	29.93	70.83	13.59	11.06
20776.3	171.3	181.9	14.25	10.71	30.48	136.2	273.8		24030.7	148.2	208.5	26.43	13.82	86.95	142.8	265.6		27471	146.6	106.2	17.44	14.89	100.2	100.4	140.5		30692	132.7	194.9	20.45	21.71	60.4	225.6	208		34832.3	151.1	124	23.99	11.92	53.85	70.64	168.9		38838	29.97	71.01	13.61	11.06
20776.7	170.1	181.3	14.33	10.74	31.45	137.3	276.7		24031	149.5	207.3	26.72	13.9	86.89	143.3	266		27471.3	148.6	107.1	17.56	14.82	102.8	100.6	140.4		30692.3	133.8	194	20.45	21.66	60.31	225.9	210.3		34832.7	150.1	124.7	23.85	11.88	53.96	70.47	169.1		38838.3	30.03	71.22	13.65	11.08
20777	168.8	180.6	14.4	10.79	32.44	138.4	279.5		24031.3	150.9	206.2	27.01	13.95	86.84	143.9	266.4		27471.7	150.7	108.1	17.69	14.77	105.3	100.7	140.2		30692.7	135	192.9	20.41	21.6	60.23	226.2	212.5		34833	149.1	125.4	23.68	11.87	54.09	70.31	169.4		38838.7	30.09	71.4	13.67	11.09
20777.3	167.4	180	14.48	10.84	33.43	139.4	282.3		24031.7	152.2	205.1	27.3	14	86.78	144.4	266.7		27472	152.7	109	17.79	14.71	107.7	100.9	140		30693	136.3	191.9	20.39	21.55	60.18	226.5	214.8		34833.3	148.1	126.1	23.51	11.84	54.26	70.19	169.5		38839	30.15	71.61	13.67	11.13
20777.7	166	179.5	14.54	10.87	34.39	140.5	285.1		24032	153.6	204.1	27.57	14.01	86.73	145.1	267		27472.3	154.7	110	17.91	14.64	110.1	101.1	139.9		30693.3	137.6	190.8	20.35	21.48	60.12	226.8	217		34833.7	147.1	126.8	23.35	11.82	54.42	70.05	169.5		38839.3	30.22	71.82	13.69	11.16
20778	164.6	179	14.61	10.92	35.38	141.5	287.9		24032.3	155	203.1	27.86	14.03	86.65	145.7	267.2		27472.7	156.7	111	18.04	14.56	112.4	101.4	139.7		30693.7	139	189.7	20.29	21.42	60.09	227	219.2		34834	146.1	127.5	23.16	11.79	54.64	69.93	169.5		38839.7	30.31	72.03	13.71	11.19
20778.3	163.1	178.5	14.67	10.97	36.37	142.6	290.7		24032.7	156.3	202.2	28.13	14.03	86.56	146.3	267.5		27473	158.6	112	18.16	14.48	114.8	101.6	139.6		30694	140.3	188.6	20.22	21.34	60.09	227.2	221.4		34834.3	145.2	128.2	22.97	11.76	54.86	69.84	169.3		38840	30.39	72.24	13.71	11.24
20778.7	161.7	178	14.71	11.01	37.34	143.6	293.5		24033	157.7	201.4	28.4	14.03	86.43	146.9	267.7		27473.3	160.5	113	18.29	14.4	117	101.8	139.4		30694.3	141.7	187.5	20.14	21.27	60.09	227.4	223.6		34834.7	144.2	128.9	22.78	11.72	55.11	69.77	169.1		38840.3	30.5	72.45	13.73	11.29
20779	160.1	177.6	14.75	11.06	38.33	144.6	296.3		24033.3	159	200.7	28.7	14.01	86.29	147.5	268		27473.7	162.2	114	18.41	14.32	119.2	102	139.3		30694.7	143	186.3	20.08	21.19	60.09	227.6	225.8		34835	143.3	129.6	22.6	11.71	55.39	69.67	168.9		38840.7	30.6	72.68	13.73	11.35
20779.3	158.6	177.2	14.79	11.11	39.29	145.6	299.1		24033.7	160.3	200	28.97	14.01	86.12	148	268.3		27474	164	114.9	18.56	14.22	121.4	102.2	139.1		30695	144.3	185.1	19.98	21.11	60.12	227.8	227.9		34835.3	142.4	130.3	22.43	11.68	55.64	69.58	168.7		38841	30.7	72.92	13.73	11.4
20779.7	157.1	176.8	14.83	11.16	40.25	146.5	301.9		24034	161.6	199.4	29.24	14	85.93	148.5	268.7		27474.3	165.6	115.9	18.68	14.13	123.5	102.5	139		30695.3	145.6	183.9	19.89	21.03	60.12	227.9	230		34835.7	141.5	131	22.26	11.63	55.94	69.48	168.6		38841.3	30.8	73.15	13.71	11.47
20780	155.5	176.5	14.86	11.22	41.19	147.4	304.7		24034.3	162.8	198.9	29.51	13.97	85.71	149	269		27474.7	167.2	116.9	18.83	14.03	125.6	102.7	138.9		30695.7	146.8	182.7	19.81	20.95	60.15	228	232.1		34836	140.6	131.8	22.1	11.59	56.21	69.39	168.5		38841.7	30.9	73.39	13.71	11.51
20780.3	153.9	176.1	14.88	11.29	42.12	148.3	307.4		24034.7	164	198.4	29.78	13.95	85.46	149.4	269.4		27475	168.7	117.9	18.98	13.93	127.7	102.8	138.7		30696	148.1	181.4	19.7	20.89	60.18	228.1	234.2		34836.3	139.7	132.6	21.95	11.56	56.52	69.34	168.6		38842	30.99	73.62	13.71	11.58
20780.7	152.3	175.7	14.9	11.34	43.06	149.1	310.1		24035	165.2	198.1	30.07	13.92	85.19	149.9	269.7		27475.3	170.2	118.9	19.12	13.82	129.9	102.9	138.5		30696.3	149.3	180.2	19.6	20.81	60.2	228.1	236.4		34836.7	138.8	133.5	21.79	11.53	56.79	69.32	168.8		38842.3	31.09	73.88	13.69	11.64
20781	150.7	175.3	14.92	11.42	43.97	149.9	312.7		24035.3	166.3	197.7	30.34	13.9	84.86	150.3	270.1		27475.7	171.6	119.9	19.29	13.72	132.1	103	138.4		30696.7	150.5	178.9	19.5	20.73	60.26	228	238.6		34837	138	134.4	21.64	11.5	57.09	69.37	169.2		38842.7	31.18	74.12	13.69	11.69
20781.3	149.1	174.9	14.94	11.48	44.88	150.7	315.2		24035.7	167.3	197.5	30.59	13.87	84.53	150.8	270.6		27476	173	120.9	19.43	13.61	134.3	103	138.1		30697	151.7	177.6	19.37	20.65	60.29	228	240.9		34837.3	137.1	135.5	21.49	11.47	57.4	69.44	169.7		38843	31.28	74.35	13.67	11.76
20781.7	147.5	174.4	14.94	11.55	45.76	151.4	317.5		24036	168.4	197.2	30.86	13.84	84.14	151.2	271		27476.3	174.3	121.9	19.6	13.51	136.7	103	137.8		30697.3	152.8	176.3	19.27	20.55	60.31	228	243.2		34837.7	136.3	136.6	21.35	11.43	57.7	69.55	170.4		38843.3	31.35	74.59	13.67	11.8
20782	145.9	174	14.94	11.61	46.64	152.1	319.6		24036.3	169.4	197.1	31.13	13.8	83.76	151.5	271.4		27476.7	175.6	122.9	19.75	13.4	139.2	103	137.5		30697.7	154	174.9	19.16	20.47	60.37	228	245.5		34838	135.4	137.7	21.2	11.42	58	69.67	171.1		38843.7	31.44	74.82	13.65	11.85
20782.3	144.3	173.6	14.94	11.68	47.49	152.8	321.6		24036.7	170.4	197	31.38	13.79	83.32	151.8	271.8		27477	176.8	123.9	19.89	13.32	141.7	103	137.1		30698	155.2	173.6	19.08	20.37	60.4	228	247.9		34838.3	134.6	138.9	21.06	11.38	58.3	69.81	171.8		38844	31.5	75.03	13.65	11.92
20782.7	142.7	173.1	14.94	11.72	48.34	153.5	323.5		24037	171.4	196.9	31.61	13.76	82.88	152.1	272.2		27477.3	178	124.8	20.04	13.22	144.3	103	136.6		30698.3	156.4	172.3	18.98	20.29	60.45	228	250.2		34838.7	133.8	140.2	20.91	11.37	58.61	69.98	172.6		38844.3	31.57	75.27	13.65	11.97
20783	141.1	172.6	14.94	11.79	49.17	154.3	325.4		24037.3	172.3	197	31.84	13.74	82.41	152.4	272.5		27477.7	179.1	125.8	20.2	13.14	147	103	136.1		30698.7	157.5	170.9	18.89	20.19	60.51	228	252.4		34839	132.9	141.4	20.77	11.37	58.91	70.14	173.3		38844.7	31.61	75.48	13.65	12.01
20783.3	139.5	172.2	14.92	11.84	49.99	155.1	327.3		24037.7	173.3	197	32.07	13.71	81.94	152.7	272.8		27478	180.1	126.8	20.37	13.08	149.7	103	135.7		30699	158.7	169.5	18.81	20.1	60.53	228	254.6		34839.3	132.1	142.8	20.62	11.35	59.24	70.36	174		38845	31.66	75.66	13.65	12.06
20783.7	137.9	171.7	14.9	11.88	50.79	155.9	329.2		24038	174.2	197.1	32.25	13.68	81.47	153	272.9		27478.3	181.2	127.8	20.52	13.01	152.5	103.1	135.3		30699.3	160	168.1	18.73	19.98	60.59	228	256.6		34839.7	131.2	144.3	20.47	11.35	59.54	70.69	174.6		38845.3	31.7	75.87	13.65	12.11
20784	136.3	171.3	14.9	11.93	51.59	156.8	331.1		24038.3	175.2	197.4	32.42	13.64	80.98	153.4	272.9		27478.7	182.2	128.7	20.68	12.97	155.2	103.1	135		30699.7	161.2	166.7	18.64	19.89	60.67	227.9	258.6		34840	130.4	145.8	20.33	11.34	59.87	71.16	175.2		38845.7	31.73	76.08	13.65	12.14
20784.3	134.7	170.8	14.88	11.98	52.39	157.6	333.1		24038.7	176.1	197.6	32.57	13.59	80.51	154	272.8		27479	183.2	129.7	20.85	12.93	157.9	103.2	134.8		30700	162.4	165.4	18.56	19.77	60.73	227.7	260.4		34840.3	129.5	147.6	20.16	11.32	60.23	71.75	175.9		38846	31.76	76.29	13.65	12.18
20784.7	133.1	170.4	14.86	12.03	53.16	158.4	335.2		24039	177	197.9	32.71	13.55	80.02	154.7	272.7		27479.3	184.2	130.7	21.02	12.9	160.6	103.2	134.7		30700.3	163.7	164.1	18.48	19.66	60.81	227.5	262.1		34840.7	128.7	149.6	20	11.32	60.56	72.48	176.5		38846.3	31.79	76.49	13.65	12.21
20785	131.5	170	14.86	12.08	53.93	159.2	337.2		24039.3	177.9	198.2	32.82	13.5	79.55	155.5	272.5		27479.7	185.2	131.6	21.18	12.87	163.2	103.3	134.7		30700.7	164.9	162.7	18.41	19.55	60.89	227.2	263.7		34841	127.9	151.9	19.85	11.3	60.92	73.4	177.1		38846.7	31.82	76.7	13.65	12.22
20785.3	129.9	169.6	14.83	12.13	54.67	159.9	339.3		24039.7	178.9	198.7	32.94	13.45	79.08	156.3	272.2		27480	186.4	132.6	21.35	12.85	165.8	103.3	134.8		30701	166.2	161.5	18.33	19.42	60.97	226.8	265.2		34841.3	127.2	154.4	19.68	11.29	61.28	74.53	177.9		38847	31.85	76.86	13.63	12.22
20785.7	128.3	169.1	14.83	12.18	55.44	160.7	341.4		24040	179.8	199.2	33.05	13.39	78.64	157.3	271.9		27480.3	187.6	133.5	21.54	12.85	168.4	103.4	135		30701.3	167.5	160.3	18.27	19.29	61.06	226.5	266.8		34841.7	126.5	157.2	19.52	11.27	61.63	75.88	178.9		38847.3	31.86	77.02	13.63	12.24
20786	126.7	168.7	14.83	12.22	56.16	161.4	343.5		24040.3	180.8	199.7	33.13	13.32	78.17	158.3	271.4		27480.7	188.8	134.3	21.7	12.85	170.9	103.4	135.3		30701.7	168.8	159.1	18.21	19.16	61.17	226.2	268.3		34842	125.8	160.1	19.33	11.26	61.99	77.39	180.2		38847.7	31.89	77.15	13.63	12.22
20786.3	125	168.3	14.81	12.26	56.9	162.1	345.6		24040.7	181.7	200.4	33.21	13.26	77.76	159.3	270.9		27481	190.2	135.2	21.89	12.87	173.3	103.5	135.6		30702	170.1	158	18.12	19.02	61.28	225.8	269.9		34842.3	125.1	163	19.16	11.26	62.38	78.97	181.8		38848	31.92	77.28	13.61	12.22
20786.7	123.3	167.8	14.81	12.3	57.62	162.8	347.6		24041	182.7	201.2	33.29	13.19	77.32	160.3	270.4		27481.3	191.6	136	22.06	12.89	175.8	103.5	136		30702.3	171.4	157	18.06	18.85	61.41	225.6	271.5		34842.7	124.5	166	19	11.24	62.73	80.55	183.7		38848.3	31.95	77.36	13.61	12.21
20787	121.7	167.4	14.79	12.35	58.33	163.5	349.5		24041.3	183.7	202.1	33.36	13.13	76.93	161.3	269.8		27481.7	193.1	136.7	22.24	12.9	178.2	103.5	136.5		30702.7	172.8	156	18	18.69	61.55	225.3	273.1		34843	123.9	169.1	18.83	11.24	63.12	82.08	185.8		38848.7	31.98	77.44	13.59	12.18
20787.3	120	167	14.79	12.39	59.05	164.1	351.3		24041.7	184.7	203.1	33.44	13.05	76.52	162.3	269.3		27482	194.6	137.5	22.43	12.92	180.7	103.6	137		30703	174.2	155.1	17.94	18.52	61.72	225	274.7		34843.3	123.3	172.1	18.66	11.22	63.51	83.59	188		38849	32.02	77.49	13.56	12.16
20787.7	118.3	166.6	14.79	12.43	59.76	164.6	353		24042	185.7	204.1	33.52	12.98	76.14	163.1	268.8		27482.3	196.3	138.2	22.64	12.95	183.2	103.7	137.5		30703.3	175.6	154.2	17.87	18.32	61.91	224.7	276.2		34843.7	122.8	175.2	18.48	11.22	63.89	85.08	190.3		38849.3	32.05	77.54	13.56	12.13
20788	116.6	166.1	14.79	12.48	60.48	165	354.5		24042.3	186.8	205.3	33.59	12.92	75.78	163.9	268.3		27482.7	197.9	138.9	22.83	12.98	185.7	103.7	138.1		30703.7	177.1	153.4	17.81	18.13	62.16	224.3	277.6		34844	122.2	178.3	18.31	11.21	64.25	86.54	192.7		38849.7	32.06	77.57	13.54	12.09
20788.3	114.8	165.6	14.79	12.51	61.19	165.4	356		24042.7	187.8	206.5	33.67	12.84	75.42	164.7	267.8		27483	199.6	139.5	23.01	13	188.3	103.8	138.8		30704	178.6	152.7	17.75	17.92	62.4	223.7	278.9		34844.3	121.6	181.5	18.12	11.19	64.63	87.98	195		38850	32.08	77.62	13.54	12.06
20788.7	113	165.2	14.79	12.56	61.91	165.7	357.3		24043	188.9	207.8	33.73	12.77	75.06	165.6	267.3		27483.3	201.4	140.1	23.22	13.03	190.9	103.9	139.4		30704.3	180.2	152	17.69	17.72	62.71	222.8	280		34844.7	121.1	184.6	17.96	11.18	65.02	89.39	197.3		38850.3	32.09	77.64	13.54	12.03
20789	111.2	164.7	14.79	12.59	62.6	166	358.5		24043.3	189.9	209.2	33.82	12.71	74.73	166.4	266.9		27483.7	203.2	140.7	23.41	13.06	193.5	104	140		30704.7	181.8	151.4	17.62	17.52	63.06	221.7	281		34845	120.5	187.7	17.77	11.16	65.38	90.78	199.5		38850.7	32.09	77.7	13.54	12
20789.3	109.4	164.3	14.79	12.63	63.31	166.3	359.6		24043.7	191	210.7	33.9	12.63	74.4	167.3	266.5		27484	205	141.2	23.62	13.09	196.1	104.1	140.6		30705	183.5	150.8	17.58	17.31	63.48	220.3	281.9		34845.3	120	190.9	17.58	11.13	65.76	92.15	201.8		38851	32.08	77.75	13.54	11.97
20789.7	107.5	163.7	14.77	12.68	64.03	166.5	360.6		24044	192.1	212.2	33.96	12.56	74.07	168.2	266.1		27484.3	206.9	141.7	23.83	13.13	198.7	104.2	141.2		30705.3	185.2	150.3	17.52	17.1	63.95	218.9	282.8		34845.7	119.4	194.1	17.39	11.11	66.12	93.52	204		38851.3	32.08	77.83	13.56	11.93
20790	105.6	163.2	14.77	12.71	64.74	166.8	361.6		24044.3	193.1	213.9	34.04	12.48	73.77	169.1	265.8		27484.7	208.8	142.1	24.01	13.16	201.4	104.4	141.8		30705.7	187.1	149.8	17.48	16.89	64.47	217.4	283.7		34846	118.9	197.3	17.23	11.09	66.5	94.86	206.2		38851.7	32.08	77.91	13.56	11.9
20790.3	103.8	162.6	14.77	12.76	65.46	167.1	362.6		24044.7	194.2	215.7	34.13	12.42	73.47	170.1	265.3		27485	210.7	142.5	24.22	13.19	204	104.6	142.5		30706	189	149.4	17.44	16.68	65.07	215.9	284.6		34846.3	118.4	200.5	17.04	11.06	66.86	96.16	208.3		38852	32.08	77.98	13.56	11.87
20790.7	101.9	161.9	14.77	12.8	66.17	167.4	363.5		24045	195.3	217.5	34.19	12.35	73.16	171.1	264.8		27485.3	212.6	142.8	24.43	13.24	206.7	104.8	143.2		30706.3	191	149.1	17.42	16.47	65.73	214.3	285.5		34846.7	117.8	203.7	16.83	11.05	67.22	97.48	210.5		38852.3	32.12	78.04	13.56	11.85
20791	100	161.2	14.77	12.85	66.89	167.8	364.4		24045.3	196.3	219.5	34.27	12.29	72.89	172	264.3		27485.7	214.5	143.1	24.64	13.27	209.2	105.1	144		30706.7	193.1	148.8	17.39	16.26	66.48	212.8	286.3		34847	117.3	206.9	16.65	11.05	67.58	98.8	212.7		38852.7	32.18	78.11	13.56	11.84
20791.3	98.14	160.5	14.77	12.92	67.61	168.1	365.4		24045.7	197.4	221.5	34.34	12.21	72.61	173.1	263.7		27486	216.3	143.3	24.82	13.32	211.7	105.3	144.9		30707	195.3	148.5	17.42	16.05	67.27	211.2	287.1		34847.3	116.7	210.2	16.46	11.03	67.94	100.1	214.8		38853	32.27	78.19	13.56	11.82
20791.7	96.26	159.6	14.77	12.97	68.32	168.4	366.4		24046	198.5	223.5	34.4	12.14	72.37	174.2	262.9		27486.3	218.2	143.4	25.03	13.37	214.1	105.6	146		30707.3	197.6	148.3	17.48	15.84	68.13	209.6	287.8		34847.7	116.2	213.4	16.27	11.03	68.29	101.4	216.8		38853.3	32.38	78.24	13.56	11.8
20792	94.37	158.7	14.77	13.01	69.01	168.6	367.3		24046.3	199.6	225.6	34.46	12.06	72.09	175.3	262		27486.7	220	143.6	25.24	13.42	216.5	105.9	147.2		30707.7	200	148.1	17.54	15.63	69.06	207.9	288.6		34848	115.6	216.7	16.08	11.03	68.65	102.7	218.9		38853.7	32.54	78.27	13.56	11.8
20792.3	92.48	157.7	14.79	13.08	69.72	168.9	368.3		24046.7	200.7	227.7	34.5	11.98	71.84	176.4	261		27487	221.8	143.6	25.43	13.48	218.8	106.2	148.6		30708	202.5	148	17.64	15.43	70.03	206.2	289.3		34848.3	115.1	219.9	15.87	11.03	68.98	104	220.9		38854	32.75	78.32	13.59	11.8
20792.7	90.63	156.5	14.79	13.13	70.44	169.1	369.3		24047	201.7	229.9	34.54	11.9	71.57	177.6	259.9		27487.3	223.6	143.6	25.64	13.55	221.1	106.4	150.1		30708.3	205	147.9	17.75	15.24	71.07	204.6	290		34848.7	114.7	223.1	15.69	11.05	69.34	105.3	222.8		38854.3	32.96	78.35	13.61	11.8
20793	88.77	155.4	14.81	13.19	71.13	169.2	370.3		24047.3	202.8	232	34.56	11.82	71.29	178.7	258.6		27487.7	225.3	143.5	25.84	13.61	223.3	106.6	151.6		30708.7	207.7	147.8	17.85	15.06	72.15	202.9	290.7		34849	114.2	226.3	15.5	11.06	69.67	106.6	224.6		38854.7	33.22	78.4	13.63	11.82
20793.3	86.94	154.1	14.83	13.24	71.84	169.3	371.3		24047.7	203.7	234.2	34.59	11.74	71.02	179.9	257.2		27488	226.9	143.3	26.05	13.68	225.5	106.8	153.2		30709	210.5	147.8	17.98	14.89	73.25	201.3	291.5		34849.3	113.8	229.5	15.31	11.08	69.97	107.9	226.3		38855	33.5	78.43	13.67	11.84
20793.7	85.14	152.8	14.86	13.3	72.53	169.3	372.2		24048	204.6	236.3	34.56	11.64	70.69	181	255.7		27488.3	228.5	143.1	26.24	13.74	227.7	107	154.8		30709.3	213.3	147.7	18.1	14.71	74.4	199.6	292.3		34849.7	113.5	232.6	15.13	11.11	70.27	109.1	228		38855.3	33.79	78.45	13.71	11.87
20794	83.37	151.5	14.88	13.37	73.19	169.3	373.2		24048.3	205.4	238.5	34.54	11.56	70.36	182.2	254.1		27488.7	230	142.7	26.45	13.8	229.8	107.2	156.4		30709.7	216.3	147.7	18.23	14.55	75.56	197.9	293.1		34850	113.2	235.7	14.94	11.14	70.58	110.4	229.7		38855.7	34.09	78.45	13.75	11.88
20794.3	81.63	150.1	14.9	13.42	73.88	169.2	374.1		24048.7	206.1	240.6	34.52	11.48	70	183.4	252.5		27489	231.4	142.3	26.63	13.87	231.9	107.4	158		30710	219.3	147.7	18.35	14.4	76.77	196.2	294		34850.3	113	238.6	14.77	11.18	70.85	111.6	231.4		38856	34.41	78.48	13.79	11.92
20794.7	79.96	148.7	14.92	13.48	74.54	169	374.9		24049	206.6	242.8	34.46	11.4	69.61	184.6	250.8		27489.3	232.8	141.8	26.8	13.95	234	107.6	159.5		30710.3	222.5	147.7	18.5	14.26	77.98	194.5	294.9		34850.7	112.9	241.6	14.61	11.22	71.13	112.9	233.1		38856.3	34.73	78.48	13.84	11.93
20795	78.35	147.4	14.94	13.53	75.17	168.8	375.5		24049.3	207	244.9	34.38	11.32	69.2	185.8	249.2		27489.7	234.2	141.3	26.99	14.01	236.1	107.8	161.1		30710.7	225.7	147.8	18.62	14.13	79.24	192.7	295.7		34851	112.8	244.4	14.46	11.26	71.38	114.1	234.8		38856.7	35.07	78.48	13.9	11.97
20795.3	76.81	146	14.96	13.58	75.81	168.4	375.9		24049.7	207.3	247	34.29	11.22	68.73	187.1	247.5		27490	235.4	140.7	27.16	14.08	238.2	108.1	162.7		30711	229	147.8	18.77	14	80.51	190.9	296.6		34851.3	112.8	247.2	14.31	11.3	71.62	115.4	236.6		38857	35.41	78.48	13.94	12
20795.7	75.36	144.6	15	13.61	76.41	168	376		24050	207.5	249.1	34.17	11.14	68.29	188.5	245.9		27490.3	236.6	140.1	27.32	14.14	240.2	108.3	164.2		30711.3	232.4	147.8	18.91	13.89	81.78	189	297.5		34851.7	112.9	250	14.19	11.35	71.82	116.6	238.3		38857.3	35.75	78.45	14	12.03
20796	74.01	143.2	15.04	13.63	76.99	167.5	375.9		24050.3	207.5	251.2	34.02	11.06	67.8	189.9	244.2		27490.7	237.8	139.3	27.49	14.22	242.2	108.5	165.7		30711.7	235.8	147.9	19.08	13.76	83.07	187.2	298.4		34852	113	252.6	14.06	11.38	72.01	117.9	240		38857.7	36.1	78.43	14.04	12.06
20796.3	72.76	141.8	15.06	13.64	77.57	167	375.5		24050.7	207.3	253.3	33.88	10.97	67.3	191.5	242.6		27491	238.9	138.6	27.65	14.29	244.1	108.7	167.2		30712	239.3	148	19.23	13.64	84.36	185.3	299.3		34852.3	113.1	255.2	13.96	11.43	72.17	119.1	241.7		38858	36.46	78.4	14.09	12.08
20796.7	71.62	140.4	15.1	13.63	78.12	166.4	375		24051	207.1	255.3	33.69	10.87	66.75	192.9	240.9		27491.3	240	137.7	27.82	14.37	246	108.9	168.7		30712.3	242.8	148.1	19.39	13.55	85.66	183.4	300.2		34852.7	113.4	257.8	13.86	11.47	72.31	120.3	243.4		38858.3	36.81	78.35	14.13	12.11
20797	70.6	139	15.15	13.61	78.64	165.9	374.5		24051.3	206.7	257.3	33.5	10.79	66.2	194.4	239.3		27491.7	241	136.9	27.99	14.45	247.9	109.2	170.1		30712.7	246.4	148.2	19.56	13.43	86.95	181.6	301		34853	113.6	260.3	13.77	11.51	72.45	121.5	245.1		38858.7	37.17	78.27	14.15	12.13
20797.3	69.69	137.6	15.21	13.59	79.13	165.3	373.8		24051.7	206.2	259.3	33.29	10.69	65.65	195.9	237.6		27492	242	136	28.15	14.55	249.6	109.4	171.6		30713	250	148.3	19.73	13.35	88.24	179.6	301.6		34853.3	113.9	262.8	13.71	11.55	72.53	122.7	246.7		38859	37.55	78.19	14.17	12.14
20797.7	68.9	136.2	15.25	13.56	79.6	164.8	373.2		24052	205.6	261.2	33.07	10.59	65.05	197.3	235.9		27492.3	242.9	135.1	28.32	14.63	251.3	109.7	173.1		30713.3	253.5	148.5	19.89	13.26	89.54	177.8	302.2		34853.7	114.2	265.3	13.65	11.59	72.61	123.9	248.4		38859.3	37.91	78.11	14.17	12.16
20798	68.24	134.7	15.29	13.55	80.04	164.2	372.7		24052.3	204.9	263.1	32.84	10.5	64.44	198.7	234.2		27492.7	243.8	134.1	28.49	14.72	252.9	110	174.5		30713.7	257.1	148.6	20.06	13.16	90.8	175.9	302.6		34854	114.6	267.7	13.61	11.63	72.67	125.1	250		38859.7	38.29	78.04	14.17	12.18
20798.3	67.69	133.3	15.35	13.51	80.46	163.7	372.1		24052.7	204.1	264.8	32.61	10.42	63.84	200.1	232.4		27493	244.7	133.3	28.63	14.82	254.3	110.2	175.9		30714	260.6	148.8	20.2	13.08	92.04	174	302.9		34854.3	114.9	270.2	13.59	11.68	72.67	126.2	251.7		38860	38.65	77.93	14.17	12.19
20798.7	67.27	131.9	15.4	13.5	80.81	163.1	371.6		24053	203.2	266.5	32.36	10.32	63.2	201.5	230.7		27493.3	245.5	132.4	28.78	14.92	255.6	110.6	177.4		30714.3	264	148.9	20.37	13	93.28	172.2	303.1		34854.7	115.3	272.6	13.56	11.72	72.67	127.3	253.3		38860.3	39.01	77.85	14.17	12.21
20799	66.98	130.6	15.46	13.47	81.14	162.4	371		24053.3	202.3	268.2	32.11	10.22	62.54	202.9	229		27493.7	246.4	131.6	28.92	15	256.9	110.9	178.9		30714.7	267.4	149	20.54	12.9	94.49	170.6	303.2		34855	115.7	274.9	13.59	11.77	72.67	128.4	255		38860.7	39.38	77.75	14.17	12.22
20799.3	66.83	129.2	15.52	13.45	81.45	161.6	370.3		24053.7	201.3	269.7	31.84	10.11	61.88	204.3	227.3		27494	247.2	130.7	29.05	15.1	258	111.3	180.4		30715	270.6	149	20.7	12.82	95.67	169.1	303.3		34855.3	116.1	277.3	13.61	11.82	72.61	129.4	256.6		38861	39.74	77.64	14.19	12.26
20799.7	66.8	128	15.58	13.43	81.72	160.7	369.5		24054	200.3	271.3	31.59	10.01	61.22	205.6	225.6		27494.3	248	129.9	29.17	15.19	259	111.6	182		30715.3	273.7	149	20.87	12.72	96.83	167.8	303.3		34855.7	116.5	279.6	13.65	11.87	72.53	130.5	258.2		38861.3	40.1	77.54	14.19	12.3
20800	66.89	126.7	15.65	13.42	81.97	159.8	368.6		24054.3	199.2	272.8	31.32	9.921	60.53	207	224		27494.7	248.8	129.2	29.28	15.27	259.9	112	183.6		30715.7	276.7	149	21.02	12.64	97.96	166.7	303.3		34856	116.9	282	13.71	11.92	72.45	131.5	259.7		38861.7	40.46	77.41	14.23	12.35
20800.3	67.09	125.6	15.71	13.4	82.16	158.9	367.4		24054.7	198.1	274.2	31.05	9.824	59.85	208.4	222.5		27495	249.6	128.5	29.4	15.37	260.8	112.3	185.2		30716	279.4	148.9	21.18	12.55	99.06	165.7	303.2		34856.3	117.2	284.3	13.77	11.98	72.37	132.5	261.3		38862	40.81	77.3	14.25	12.42
20800.7	67.38	124.5	15.77	13.39	82.33	157.9	366.1		24055	197	275.6	30.78	9.728	59.13	209.8	221		27495.3	250.4	127.8	29.49	15.47	261.5	112.6	186.8		30716.3	282	148.8	21.35	12.45	100.1	164.7	303.2		34856.7	117.5	286.6	13.86	12.03	72.23	133.6	262.9		38862.3	41.18	77.17	14.29	12.48
20801	67.77	123.5	15.83	13.37	82.46	156.9	364.7		24055.3	195.9	276.9	30.51	9.631	58.44	211.1	219.6		27495.7	251.1	127.1	29.57	15.55	262.2	112.8	188.3		30716.7	284.4	148.8	21.54	12.35	101.1	163.7	303.2		34857	117.8	288.8	13.94	12.09	72.09	134.5	264.5		38862.7	41.52	77.04	14.33	12.55
20801.3	68.22	122.6	15.9	13.34	82.57	155.9	363.3		24055.7	194.8	278.2	30.24	9.534	57.73	212.5	218.3		27496	251.9	126.4	29.63	15.63	262.8	113.1	189.9		30717	286.6	148.7	21.7	12.26	102.1	162.8	303.1		34857.3	118.1	291.1	14.04	12.16	71.95	135.5	266		38863	41.87	76.91	14.4	12.63
20801.7	68.75	121.8	15.96	13.32	82.66	154.9	361.8		24056	193.6	279.4	29.96	9.437	57.01	213.7	217		27496.3	252.6	125.8	29.69	15.71	263.4	113.3	191.4		30717.3	288.7	148.7	21.87	12.14	103.1	161.8	303.1		34857.7	118.3	293.4	14.17	12.22	71.82	136.5	267.6		38863.3	42.22	76.76	14.48	12.71
20802	69.33	121	16.04	13.29	82.68	153.9	360.4		24056.3	192.5	280.6	29.67	9.357	56.27	215	215.7		27496.7	253.3	125.2	29.74	15.81	263.9	113.5	192.9		30717.7	290.7	148.8	22.06	12.05	104.1	160.7	303.1		34858	118.5	295.6	14.31	12.27	71.62	137.4	269.2		38863.7	42.55	76.63	14.54	12.8
20802.3	69.95	120.2	16.1	13.27	82.71	152.9	358.9		24056.7	191.4	281.7	29.4	9.308	55.55	216.2	214.5		27497	254.1	124.6	29.78	15.9	264.5	113.7	194.4		30718	292.5	148.8	22.22	11.97	105.1	159.7	303.1		34858.3	118.8	297.8	14.46	12.34	71.46	138.4	270.7		38864	42.87	76.47	14.63	12.9
20802.7	70.62	119.4	16.21	13.24	82.71	151.9	357.4		24057	190.3	282.7	29.11	9.26	54.84	217.3	213.2		27497.3	254.8	124	29.82	16	265	113.9	195.9		30718.3	294.3	148.8	22.43	11.87	106	158.6	303.1		34858.7	119	300	14.65	12.4	71.26	139.4	272.3		38864.3	43.18	76.29	14.71	12.98
20803	71.31	118.7	16.29	13.22	82.68	150.8	355.9		24057.3	189.2	283.7	28.82	9.227	54.12	218.4	212		27497.7	255.5	123.4	29.84	16.1	265.6	114.1	197.4		30718.7	296.1	149	22.62	11.79	106.9	157.6	303.1		34859	119.3	302.2	14.83	12.47	71.07	140.3	273.9		38864.7	43.48	76.08	14.81	13.08
20803.3	72.02	118	16.4	13.19	82.63	149.8	354.5		24057.7	188.1	284.7	28.53	9.211	53.41	219.5	210.7		27498	256.3	122.8	29.88	16.21	266.1	114.3	198.9		30719	297.8	149.1	22.83	11.71	107.9	156.6	303.1		34859.3	119.5	304.3	15.02	12.53	70.85	141.3	275.5		38865	43.76	75.87	14.9	13.18
20803.7	72.75	117.4	16.5	13.18	82.57	148.9	352.9		24058	187	285.6	28.22	9.211	52.72	220.6	209.5		27498.3	257.1	122.2	29.9	16.32	266.7	114.5	200.4		30719.3	299.5	149.2	23.06	11.64	108.8	155.5	303.1		34859.7	119.8	306.5	15.23	12.59	70.63	142.3	277.2		38865.3	44.03	75.63	15	13.27
20804	73.49	116.8	16.62	13.16	82.49	147.9	351.4		24058.3	186	286.5	27.93	9.211	52.03	221.8	208.3		27498.7	257.9	121.6	29.94	16.43	267.2	114.8	201.9		30719.7	301.2	149.3	23.28	11.58	109.7	154.5	303.1		34860	120.1	308.6	15.44	12.64	70.41	143.4	278.7		38865.7	44.31	75.4	15.1	13.37
20804.3	74.22	116.1	16.73	13.13	82.38	146.9	349.9		24058.7	184.9	287.3	27.61	9.211	51.34	223	207		27499	258.7	121	29.96	16.55	267.7	115	203.4		30720	302.9	149.5	23.51	11.51	110.6	153.4	303.1		34860.3	120.5	310.7	15.65	12.71	70.16	144.4	280.3		38866	44.57	75.11	15.21	13.47
20804.7	74.94	115.5	16.85	13.11	82.27	146	348.3		24059	183.9	288.1	27.3	9.211	50.68	224.2	205.8		27499.3	259.5	120.4	29.96	16.66	268.3	115.1	204.9		30720.3	304.6	149.7	23.74	11.45	111.5	152.3	303.1		34860.7	120.8	312.7	15.83	12.77	69.94	145.4	281.8		38866.3	44.83	74.85	15.31	13.56
20805	75.68	114.8	16.98	13.09	82.13	145.1	346.7		24059.3	182.9	288.9	26.99	9.227	50.05	225.3	204.5		27499.7	260.4	119.8	29.99	16.77	268.8	115.3	206.4		30720.7	306.3	149.9	23.97	11.38	112.4	151.3	302.9		34861	121.1	314.7	16.02	12.84	69.7	146.3	283.1		38866.7	45.09	74.56	15.42	13.68
20805.3	76.39	114.2	17.1	13.08	82.02	144.2	345		24059.7	181.9	289.6	26.68	9.244	49.42	226.3	203.2		27500	262.2	118.5	29.99	17.02	269.7	115.7	209.4		30721	308	150.1	24.2	11.32	113.3	150.3	302.7		34861.3	121.5	316.6	16.23	12.9	69.45	147.2	284.4		38867	45.35	74.25	15.52	13.77
20805.7	77.1	113.6	17.23	13.05	81.89	143.4	343.3		24060	180.9	290.4	26.36	9.26	48.81	227.3	202		27500.3	263.1	117.8	29.96	17.13	270	115.9	210.9		30721.3	309.7	150.3	24.43	11.26	114.2	149.4	302.3		34861.7	121.9	318.4	16.42	12.97	69.2	148.1	285.5		38867.3	45.62	73.94	15.63	13.87
20806	77.81	113.1	17.35	13.03	81.72	142.5	341.5		24060.3	179.9	291.1	26.05	9.276	48.23	228.2	200.6		27500.7	264.1	117.2	29.96	17.24	270.3	116.2	212.4		30721.7	311.4	150.6	24.64	11.18	115.2	148.4	301.8		34862	122.3	320.2	16.62	13.03	68.95	148.8	286.4		38867.7	45.89	73.6	15.73	13.98
20806.3	78.53	112.5	17.48	13	81.58	141.8	339.8		24060.7	178.9	291.8	25.72	9.292	47.68	229.1	199.3		27501	265.1	116.4	29.96	17.35	270.4	116.5	214		30722	313.1	150.8	24.87	11.11	116.1	147.3	301.2		34862.3	122.7	321.9	16.81	13.08	68.71	149.6	287.2		38868	46.17	73.26	15.85	14.08
20806.7	79.22	112	17.6	12.97	81.45	141.1	338.1		24061	177.9	292.5	25.41	9.324	47.16	230	198		27501.3	266	115.7	29.94	17.47	270.3	116.8	215.5		30722.3	314.9	151.1	25.09	11.06	117.1	146.2	300.5		34862.7	123	323.5	17.02	13.13	68.46	150.3	287.9		38868.3	46.47	72.94	15.96	14.18
20807	79.93	111.6	17.73	12.95	81.31	140.3	336.4		24061.3	177	293.2	25.09	9.34	46.64	230.9	196.6		27501.7	267	114.9	29.94	17.58	270.1	117	217.1		30722.7	316.6	151.4	25.3	11	118.1	144.9	299.7		34863	123.4	325.1	17.23	13.18	68.21	151	288.5		38868.7	46.78	72.66	16.04	14.27
20807.3	80.63	111.1	17.85	12.93	81.17	139.6	334.8		24061.7	175.9	293.9	24.8	9.34	46.17	231.8	195.2		27502	268.1	114.2	29.92	17.66	269.8	117.3	218.6		30723	318.3	151.8	25.51	10.93	119.1	143.6	298.8		34863.3	123.8	326.5	17.44	13.21	67.96	151.7	289		38869	47.11	72.39	16.15	14.39
20807.7	81.3	110.6	17.98	12.92	81.06	138.9	333.3		24062	174.9	294.5	24.49	9.357	45.7	232.7	193.8		27502.3	269.1	113.4	29.92	17.76	269.4	117.5	220.1		30723.3	320	152.1	25.7	10.88	120.2	142.3	298		34863.7	124.2	327.9	17.64	13.22	67.69	152.4	289.5		38869.3	47.46	72.19	16.23	14.48
20808	81.95	110.1	18.1	12.9	80.92	138	331.7		24062.3	173.8	295.2	24.22	9.357	45.26	233.6	192.4		27502.7	270.1	112.6	29.9	17.82	268.9	117.7	221.5		30723.7	321.7	152.4	25.91	10.85	121.2	141	297.2		34864	124.6	329.1	17.85	13.24	67.44	153.1	290		38869.7	47.81	72	16.33	14.58
20808.3	82.59	109.7	18.21	12.9	80.81	137.1	330.1		24062.7	172.7	295.9	23.95	9.357	44.85	234.5	191.1		27503	271.2	111.8	29.88	17.89	268.3	117.8	222.8		30724	323.3	152.8	26.09	10.8	122.3	139.6	296.5		34864.3	125	330.3	18.06	13.27	67.19	153.8	290.6		38870	48.16	71.87	16.42	14.68
20808.7	83.2	109.1	18.33	12.89	80.7	136.1	328.3		24063	171.5	296.6	23.68	9.357	44.44	235.3	189.8		27503.3	272.2	111	29.84	17.93	267.6	118	224		30724.3	325	153.1	26.3	10.77	123.4	138.3	295.9		34864.7	125.4	331.3	18.27	13.29	66.94	154.6	291.2		38870.3	48.52	71.79	16.5	14.77
20809	83.78	108.6	18.43	12.89	80.59	135.1	326.5		24063.3	170.4	297.3	23.45	9.373	44.05	236	188.7		27503.7	273.1	110.2	29.8	17.98	266.9	118.1	225		30724.7	326.7	153.5	26.49	10.74	124.5	137.1	295.3		34865	125.8	332.2	18.46	13.3	66.7	155.3	291.8		38870.7	48.88	71.79	16.6	14.87
20809.3	84.36	108	18.54	12.89	80.51	134.1	324.7		24063.7	169.2	298	23.2	9.389	43.67	236.5	187.5		27504	274	109.4	29.76	18.02	266.2	118.2	226		30725	328.3	153.9	26.68	10.72	125.7	135.9	294.7		34865.3	126.2	332.9	18.66	13.34	66.48	155.9	292.4		38871	49.24	71.87	16.69	14.98
20809.7	84.92	107.3	18.66	12.87	80.46	133.1	322.8		24064	168	298.6	22.99	9.421	43.31	236.9	186.4		27504.3	274.8	108.5	29.72	18.05	265.5	118.4	226.8		30725.3	330	154.2	26.88	10.71	126.8	134.7	294.1		34865.7	126.5	333.3	18.85	13.37	66.23	156.4	292.9		38871.3	49.59	72	16.77	15.08
20810	85.46	106.7	18.77	12.87	80.37	132.2	320.9		24064.3	166.7	299.3	22.76	9.469	42.92	237.1	185.2		27504.7	275.5	107.7	29.65	18.06	264.8	118.6	227.5		30725.7	331.6	154.6	27.07	10.72	127.9	133.6	293.4		34866	126.7	333.5	19.04	13.4	66.01	156.7	293.4		38871.7	49.95	72.24	16.85	15.19
20810.3	85.97	106.1	18.87	12.89	80.35	131.2	319.1		24064.7	165.5	299.9	22.56	9.502	42.56	237.2	184		27505	276	106.9	29.59	18.06	264.1	118.7	228.1		30726	333.3	155	27.28	10.76	129.1	132.6	292.6		34866.3	126.9	333.4	19.23	13.43	65.82	156.9	293.7		38872	50.3	72.55	16.94	15.31
20810.7	86.48	105.5	18.98	12.89	80.32	130.2	317.2		24065	164.2	300.6	22.35	9.566	42.21	237.2	182.7		27505.3	276.4	106.2	29.51	18.06	263.4	118.9	228.7		30726.3	335	155.4	27.49	10.8	130.2	131.5	291.7		34866.7	126.9	333.1	19.39	13.47	65.62	156.8	293.7		38872.3	50.64	72.99	17.02	15.42
20811	86.94	104.8	19.08	12.89	80.29	129.2	315.3		24065.3	162.8	301.1	22.16	9.615	41.85	237.2	181.3		27505.7	276.7	105.4	29.42	18.05	262.8	119.1	229.2		30726.7	336.6	155.7	27.68	10.87	131.3	130.5	290.8		34867	126.9	332.6	19.58	13.5	65.46	156.5	293.4		38872.7	50.98	73.54	17.1	15.53
20811.3	87.38	104.1	19.2	12.89	80.26	128.2	313.4		24065.7	161.4	301.7	21.97	9.663	41.49	237.2	179.9		27506	276.9	104.7	29.36	18.05	262.1	119.2	229.7		30727	338.3	156.1	27.88	10.95	132.3	129.4	289.8		34867.3	126.8	331.9	19.75	13.55	65.29	156.1	292.7		38873	51.32	74.2	17.19	15.64
20811.7	87.78	103.4	19.31	12.89	80.26	127.3	311.6		24066	160	302.1	21.81	9.728	41.11	237.1	178.6		27506.3	276.9	104	29.26	18.05	261.4	119.4	230.1		30727.3	340	156.6	28.07	11.05	133.4	128.4	288.7		34867.7	126.7	331.1	19.91	13.59	65.18	155.7	291.6		38873.3	51.65	74.95	17.27	15.76
20812	88.17	102.7	19.41	12.9	80.26	126.3	309.8		24066.3	158.5	302.5	21.64	9.776	40.75	237.1	177.2		27506.7	276.8	103.4	29.17	18.03	260.6	119.6	230.4		30727.7	341.6	156.9	28.28	11.16	134.4	127.3	287.6		34868	126.6	330.2	20.08	13.64	65.07	155.3	290.3		38873.7	51.97	75.82	17.33	15.87
20812.3	88.54	102	19.54	12.92	80.26	125.5	308.1		24066.7	157	302.8	21.45	9.841	40.36	237.2	176		27507	276.7	102.7	29.09	18.03	259.8	119.8	230.7		30728	343.2	157.3	28.47	11.29	135.4	126.3	286.4		34868.3	126.4	329.2	20.25	13.69	64.99	155	288.7		38874	52.32	76.81	17.42	16
20812.7	88.89	101.2	19.64	12.92	80.26	124.6	306.5		24067	155.4	303	21.29	9.905	39.98	237.2	174.9		27507.3	276.4	102.1	28.99	18.03	258.9	120	231		30728.3	344.9	157.7	28.65	11.42	136.4	125.3	285.2		34868.7	126.2	328	20.43	13.74	64.94	154.6	286.9		38874.3	52.67	77.85	17.5	16.11
20813	89.23	100.5	19.75	12.93	80.26	123.8	304.9		24067.3	153.8	303.2	21.12	9.97	39.62	237.3	173.8		27507.7	276.1	101.5	28.9	18.03	257.9	120.2	231.2		30728.7	346.5	158.1	28.84	11.58	137.2	124.4	284.1		34869	126.1	326.8	20.6	13.79	64.94	154.1	285.1		38874.7	53.05	78.98	17.58	16.24
20813.3	89.55	99.84	19.85	12.95	80.26	123.1	303.4		24067.7	152.2	303.3	20.97	10.03	39.23	237.3	172.7		27508	275.6	101	28.8	18.03	256.9	120.3	231.4		30729	348.1	158.5	29.03	11.74	138.1	123.8	283.1		34869.3	126	325.6	20.79	13.85	64.94	153.7	283.3		38875	53.47	80.2	17.66	16.35
20813.7	89.87	99.11	19.95	12.97	80.24	122.4	301.9		24068	150.5	303.3	20.81	10.09	38.85	237.4	171.6		27508.3	275.2	100.6	28.7	18.03	255.7	120.5	231.7		30729.3	349.6	158.8	29.22	11.92	138.9	123.3	282.1		34869.7	125.9	324.2	20.97	13.9	64.96	153.3	281.5		38875.3	53.96	81.46	17.77	16.48
20814	90.18	98.38	20.06	12.98	80.21	121.7	300.5		24068.3	148.7	303.2	20.66	10.16	38.46	237.4	170.5		27508.7	274.6	100.1	28.59	18.03	254.5	120.7	231.9		30729.7	351.1	159.2	29.38	12.13	139.7	123.2	281.2		34870	125.9	322.7	21.16	13.97	65.02	152.8	279.6		38875.7	54.55	82.79	17.87	16.61
20814.3	90.48	97.65	20.16	13	80.15	121	299.2		24068.7	147	303.1	20.5	10.21	38.11	237.3	169.4		27509	273.9	99.77	28.49	18.05	253.1	121.1	232.1		30730	352.6	159.5	29.55	12.34	140.4	123.2	280.2		34870.3	125.9	321.2	21.35	14.01	65.1	152.3	277.8		38876	55.28	84.17	17.98	16.76
20814.7	90.79	96.95	20.27	13	80.1	120.3	297.8		24069	145.2	302.8	20.35	10.27	37.72	237.3	168.3		27509.3	273.2	99.4	28.38	18.06	251.7	121.6	232.4		30730.3	354	159.7	29.72	12.56	141.1	123.3	279.3		34870.7	125.9	319.6	21.54	14.08	65.21	151.8	275.9		38876.3	56.12	85.58	18.1	16.89
20815	91.09	96.24	20.35	13.01	80.04	119.6	296.6		24069.3	143.3	302.4	20.2	10.34	37.34	237.2	167.2		27509.7	272.5	99.09	28.28	18.08	250.2	122.2	232.6		30730.7	355.3	160	29.88	12.79	141.7	123.5	278.2		34871	125.9	317.9	21.74	14.13	65.35	151.4	273.9		38876.7	57.11	87.02	18.23	17.03
20815.3	91.43	95.61	20.45	13.01	79.93	118.8	295.3		24069.7	141.4	302	20.04	10.4	36.98	237.1	166.1		27510	271.7	98.8	28.2	18.11	248.6	122.8	232.8		30731	356.5	160.2	30.03	13.01	142.4	123.6	277.1		34871.3	125.9	316.1	21.95	14.19	65.49	150.9	272		38877	58.2	88.54	18.37	17.18
20815.7	91.76	94.99	20.56	13.01	79.82	118.1	294.1		24070	139.4	301.4	19.89	10.47	36.59	236.9	165.1		27510.3	270.9	98.56	28.11	18.13	246.9	123.4	232.8		30731.3	357.6	160.4	30.17	13.22	142.9	123.8	276		34871.7	126	314.2	22.18	14.24	65.65	150.4	270.1		38877.3	59.37	90.08	18.5	17.31
20816	92.09	94.44	20.64	13.01	79.69	117.3	292.8		24070.3	137.4	300.8	19.75	10.53	36.21	236.6	164.1		27510.7	270	98.36	28.03	18.16	245.2	124	232.6		30731.7	358.6	160.5	30.3	13.45	143.4	124	274.9		34872	126.1	312.2	22.39	14.27	65.82	149.9	268.2		38877.7	60.61	91.67	18.64	17.45
20816.3	92.46	93.92	20.75	13.01	79.55	116.5	291.5		24070.7	135.3	300	19.58	10.61	35.82	236.3	163.2		27511	269.2	98.2	27.97	18.18	243.5	124.4	232.3		30732	359.5	160.6	30.4	13.66	143.9	124.2	273.8		34872.3	126.3	310.1	22.62	14.32	66.04	149.4	266.3		38878	61.88	93.31	18.79	17.58
20816.7	92.82	93.45	20.83	13	79.38	115.7	290.1		24071	133.1	299.2	19.43	10.67	35.44	235.8	162.4		27511.3	268.4	98.07	27.9	18.19	241.7	125	231.7		30732.3	360.3	160.6	30.49	13.87	144.3	124.5	272.8		34872.7	126.5	308	22.87	14.35	66.23	148.9	264.4		38878.3	63.16	94.99	18.93	17.71
20817	93.18	93.05	20.93	12.98	79.19	115	288.7		24071.3	131	298.4	19.29	10.76	35.05	235.3	161.7		27511.7	267.6	98.02	27.82	18.21	240	125.5	230.9		30732.7	360.9	160.6	30.55	14.08	144.7	124.7	271.7		34873	126.7	305.7	23.1	14.37	66.48	148.4	262.6		38878.7	64.44	96.71	19.08	17.84
20817.3	93.54	92.69	21.02	12.97	78.97	114.2	287.3		24071.7	128.7	297.5	19.16	10.84	34.67	234.6	161.2		27512	266.8	97.99	27.78	18.23	238.2	126	230		30733	361.4	160.5	30.59	14.29	145	124.9	270.6		34873.3	127	303.3	23.35	14.39	66.72	147.8	260.7		38879	65.68	98.46	19.2	17.97
20817.7	93.89	92.37	21.1	12.95	78.75	113.5	285.9		24072	126.4	296.5	19.02	10.93	34.31	233.9	160.8		27512.3	266.1	98.04	27.72	18.24	236.4	126.6	229		30733.3	361.8	160.4	30.61	14.51	145.3	125	269.6		34873.7	127.4	300.8	23.6	14.39	66.97	147.3	259		38879.3	66.92	100.2	19.35	18.08
20818	94.23	92.11	21.18	12.93	78.47	112.8	284.4		24072.3	124.1	295.4	18.91	11.01	33.98	233.2	160.5		27512.7	265.4	98.17	27.65	18.26	234.6	127.1	228		30733.7	362	160.3	30.63	14.72	145.6	125.1	268.5		34874	127.7	298.3	23.85	14.39	67.25	146.8	257.2		38879.7	68.12	102	19.5	18.21
20818.3	94.56	91.88	21.24	12.9	78.23	112.2	282.9		24072.7	121.8	294.4	18.79	11.09	33.65	232.4	160.3		27513	264.8	98.33	27.61	18.26	232.7	127.7	226.9		30734	362.1	160.1	30.63	14.93	145.9	125.2	267.3		34874.3	128.1	295.7	24.1	14.37	67.52	146.3	255.4		38880	70.46	105.7	19.75	18.45
20818.7	94.88	91.7	21.33	12.87	77.92	111.6	281.4		24073	119.4	293.2	18.71	11.19	33.37	231.6	160.2		27513.3	264.2	98.56	27.55	18.27	230.9	128.3	225.8		30734.3	362	159.9	30.63	15.14	146.1	125.2	266.1		34874.7	128.5	293	24.35	14.34	67.83	145.7	253.7		38880.3	71.57	107.6	19.87	18.58
20819	95.18	91.54	21.41	12.84	77.62	111.1	279.7		24073.3	117.2	292	18.62	11.27	33.15	230.7	160.2		27513.7	263.6	98.83	27.53	18.27	229	128.9	224.8		30734.7	361.8	159.8	30.65	15.35	146.3	125.2	264.8		34875	129	290.4	24.6	14.3	68.13	145.2	252		38880.7	72.68	109.5	20	18.69
20819.3	95.46	91.41	21.49	12.82	77.32	110.6	278.1		24073.7	114.9	290.7	18.54	11.35	32.99	229.9	160.3		27514	263.2	99.17	27.51	18.27	227.1	129.4	223.7		30735	361.5	159.7	30.63	15.56	146.5	125.3	263.5		34875.3	129.5	287.6	24.87	14.27	68.46	144.6	250.2		38881	73.77	111.5	20.12	18.81
20819.7	95.72	91.23	21.58	12.79	77.02	110.1	276.4		24074	112.8	289.4	18.48	11.43	32.85	229	160.4		27514.3	262.7	99.56	27.49	18.29	225.2	130.1	222.6		30735.3	361	159.6	30.63	15.77	146.6	125.4	262.1		34875.7	129.9	284.9	25.12	14.21	68.79	144	248.5		38881.3	74.81	113.5	20.22	18.92
20820	95.95	91.04	21.66	12.77	76.69	109.8	274.9		24074.3	110.7	288	18.43	11.51	32.77	228.2	160.5		27514.7	262.2	99.97	27.47	18.29	223.3	130.7	221.5		30735.7	360.3	159.5	30.63	15.97	146.7	125.5	260.6		34876	130.4	282.1	25.37	14.16	69.15	143.4	246.8		38881.7	75.84	115.5	20.35	19.03
20820.3	96.17	90.86	21.74	12.76	76.36	109.4	273.5		24074.7	108.7	286.5	18.41	11.59	32.77	227.3	160.7		27515	261.7	100.4	27.47	18.31	221.3	131.3	220.4		30736	359.5	159.5	30.61	16.16	146.7	125.6	259.1		34876.3	130.9	279.3	25.62	14.1	69.48	142.7	245.1		38882	76.84	117.6	20.45	19.14
20820.7	96.36	90.68	21.83	12.74	76.03	109.1	272.3		24075	106.9	285	18.41	11.69	32.8	226.1	160.9		27515.3	261.3	100.9	27.47	18.31	219.4	131.9	219.4		30736.3	358.6	159.3	30.59	16.35	146.8	125.7	257.6		34876.7	131.5	276.5	25.84	14.03	69.83	142.1	243.6		38882.3	77.84	119.7	20.56	19.24
20821	96.52	90.49	21.91	12.74	75.72	108.8	271.2		24075.3	105.2	283.5	18.43	11.79	32.88	224.9	161.1		27515.7	260.8	101.5	27.47	18.31	217.4	132.5	218.3		30736.7	357.5	159.2	30.57	16.53	146.8	125.8	256.1		34877	132	273.6	26.09	13.97	70.22	141.4	242.1		38882.7	78.83	121.8	20.68	19.35
20821.3	96.68	90.31	21.99	12.76	75.39	108.5	270.3		24075.7	103.6	281.8	18.46	11.88	33.02	223.5	161.3		27516	260.3	102.1	27.47	18.31	215.5	133.1	217.3		30737	356.2	159.1	30.53	16.72	146.8	125.8	254.6		34877.3	132.6	270.8	26.32	13.9	70.6	140.8	240.8		38883	79.8	123.9	20.79	19.47
20821.7	96.82	90.1	22.08	12.79	75.09	108.1	269.4		24076	102.1	280.1	18.5	11.98	33.21	222.2	161.6		27516.3	259.8	102.7	27.47	18.31	213.5	133.8	216.3		30737.3	354.9	158.9	30.51	16.9	146.8	125.7	253.1		34877.7	133.2	267.9	26.53	13.84	70.99	140.1	239.7		38883.3	80.77	126	20.91	19.58
20822	96.95	89.92	22.14	12.82	74.81	107.8	268.6		24076.3	100.8	278.4	18.56	12.08	33.43	220.8	161.8		27516.7	259.3	103.4	27.47	18.29	211.6	134.5	215.2		30737.7	353.4	158.7	30.46	17.06	146.7	125.7	251.7		34878	133.8	265	26.74	13.76	71.4	139.4	238.7		38883.7	81.76	128.2	21.04	19.69
20822.3	97.07	89.71	22.22	12.85	74.54	107.4	267.7		24076.7	99.65	276.5	18.64	12.18	33.73	219.5	162		27517	258.8	104	27.45	18.26	209.7	135.1	214.2		30738	351.9	158.5	30.42	17.22	146.7	125.5	250.3		34878.3	134.4	262.1	26.95	13.69	71.82	138.8	237.8		38884	82.76	130.4	21.18	19.82
20822.7	97.19	89.53	22.31	12.9	74.29	107.1	266.7		24077	98.56	274.6	18.73	12.27	34.03	218.1	162.3		27517.3	258.1	104.6	27.45	18.24	207.9	135.8	213.2		30738.3	350.3	158.2	30.38	17.39	146.7	125.3	249		34878.7	135.1	259.1	27.13	13.63	72.23	138.1	237		38884.3	83.78	132.6	21.31	19.94
20823	97.3	89.29	22.37	12.93	74.1	106.7	265.8		24077.3	97.62	272.7	18.81	12.37	34.39	216.8	162.5		27517.7	257.5	105.2	27.45	18.21	206.1	136.5	212.1		30738.7	348.7	157.9	30.34	17.55	146.7	125	247.8		34879	135.7	256.1	27.32	13.55	72.67	137.4	236.3		38884.7	84.81	134.9	21.45	20.05
20823.3	97.4	89.08	22.43	12.97	73.91	106.4	264.7		24077.7	96.78	270.7	18.91	12.47	34.78	215.4	162.8		27518	256.8	105.8	27.45	18.16	204.4	137.1	211.1		30739	347	157.6	30.3	17.69	146.7	124.7	246.6		34879.3	136.2	253.1	27.49	13.48	73.11	136.8	235.6		38885	85.85	137.2	21.58	20.16
20823.7	97.52	88.87	22.49	13.01	73.77	106	263.6		24078	96.04	268.7	19.02	12.56	35.22	214.1	163.1		27518.3	255.9	106.3	27.45	18.13	202.7	137.7	210		30739.3	345.3	157.2	30.26	17.84	146.7	124.3	245.4		34879.7	136.8	250	27.65	13.42	73.55	136.1	235		38885.3	86.93	139.6	21.7	20.26
20824	97.62	88.67	22.53	13.05	73.66	105.7	262.5		24078.3	95.37	266.6	19.12	12.66	35.66	212.7	163.4		27518.7	255	106.7	27.47	18.1	201	138.3	209		30739.7	343.6	156.9	30.21	18	146.8	123.9	244.3		34880	137.2	246.9	27.8	13.35	74.02	135.4	234.3		38885.7	88	141.9	21.81	20.35
20824.3	97.71	88.46	22.58	13.09	73.58	105.5	261.2		24078.7	94.76	264.5	19.23	12.77	36.13	211.3	163.7		27519	254.1	107.2	27.49	18.06	199.4	138.9	208.1		30740	341.9	156.5	30.17	18.14	146.8	123.4	243		34880.3	137.7	243.8	27.93	13.3	74.48	134.8	233.7		38886	89.07	144.3	21.91	20.44
20824.7	97.77	88.27	22.62	13.13	73.55	105.2	259.8		24079	94.2	262.3	19.33	12.87	36.59	209.9	164		27519.3	253	107.5	27.49	18.05	197.9	139.5	207.4		30740.3	340.2	156.2	30.11	18.29	146.9	122.9	241.7		34880.7	138.1	240.6	28.05	13.24	74.95	134.1	233		38886.3	90.18	146.7	22.01	20.52
20825	97.81	88.07	22.64	13.16	73.58	105	258.5		24079.3	93.67	260.1	19.45	12.97	37.09	208.5	164.3		27519.7	251.9	107.9	27.51	18.02	196.4	140.2	206.8		30740.7	338.6	155.9	30.07	18.45	147.1	122.4	240.3		34881	138.5	237.4	28.18	13.19	75.45	133.5	232.3		38886.7	91.27	149.2	22.1	20.58
20825.3	97.81	87.83	22.64	13.19	73.63	104.8	257.2		24079.7	93.15	257.8	19.56	13.08	37.61	207.1	164.6		27520	250.6	108.2	27.53	18	194.9	140.8	206.5		30741	337	155.6	30.01	18.61	147.3	121.8	238.9		34881.3	138.9	234.1	28.28	13.14	75.94	132.8	231.6		38887	92.35	151.7	22.18	20.65
20825.7	97.8	87.54	22.64	13.24	73.74	104.6	255.9		24080	92.66	255.5	19.68	13.18	38.13	205.6	165		27520.3	249.4	108.4	27.55	18	193.5	141.3	206.4		30741.3	335.5	155.3	29.94	18.77	147.6	121.3	237.4		34881.7	139.3	230.8	28.38	13.08	76.44	132.2	230.9		38887.3	93.44	154.2	22.24	20.69
20826	97.75	87.18	22.64	13.27	73.91	104.5	254.8		24080.3	92.17	253.1	19.79	13.27	38.66	204.2	165.3		27520.7	248	108.7	27.59	18	192.1	141.9	206.5		30741.7	334.1	155	29.88	18.93	147.9	120.8	235.9		34882	139.7	227.4	28.47	13.03	76.93	131.5	230.2		38887.7	94.52	156.7	22.31	20.73
20826.3	97.69	86.73	22.62	13.3	74.1	104.3	253.8		24080.7	91.67	250.7	19.91	13.37	39.21	202.7	165.8		27521	246.6	108.9	27.63	18	190.7	142.4	206.6		30742	332.7	154.8	29.8	19.1	148.2	120.2	234.4		34882.3	140	223.9	28.55	12.98	77.43	130.9	229.5		38888	95.58	159.1	22.37	20.76
20826.7	97.62	86.24	22.58	13.35	74.35	104.1	252.9		24081	91.16	248.3	20.04	13.47	39.76	201.2	166.3		27521.3	245.2	109	27.65	18	189.3	143.1	206.7		30742.3	331.4	154.5	29.74	19.26	148.6	119.7	232.9		34882.7	140.4	220.4	28.61	12.92	77.92	130.2	228.9		38888.3	96.63	161.6	22.39	20.77
20827	97.55	85.71	22.53	13.4	74.62	104	252.2		24081.3	90.66	245.8	20.18	13.55	40.34	199.8	166.8		27521.7	243.7	109.2	27.7	18.02	187.9	143.8	206.9		30742.7	330.1	154.3	29.67	19.42	149	119.2	231.3		34883	140.7	216.8	28.67	12.87	78.42	129.6	228.4		38888.7	97.68	164.1	22.43	20.79
20827.3	97.46	85.19	22.49	13.45	74.95	103.8	251.6		24081.7	90.13	243.4	20.31	13.63	40.89	198.4	167.3		27522	242.2	109.3	27.74	18.03	186.5	144.6	207		30743	328.8	154.2	29.59	19.58	149.4	118.7	229.7		34883.3	141.1	213.1	28.74	12.82	78.91	129	228.1		38889	98.72	166.6	22.45	20.79
20827.7	97.39	84.62	22.43	13.5	75.31	103.6	251		24082	89.61	240.9	20.45	13.71	41.44	197.1	167.9		27522.3	240.7	109.5	27.78	18.05	185.1	145.5	207.1		30743.3	327.6	154	29.51	19.74	149.9	118.3	228.2		34883.7	141.4	209.4	28.78	12.76	79.41	128.2	227.9		38889.3	99.75	169.1	22.47	20.79
20828	97.32	83.99	22.35	13.55	75.7	103.5	250.4		24082.3	89.07	238.4	20.6	13.77	41.96	195.9	168.4		27522.7	239.1	109.6	27.8	18.08	183.7	146.4	207.4		30743.7	326.3	154	29.42	19.9	150.4	117.8	226.5		34884	141.7	205.7	28.82	12.71	79.91	127.5	227.9		38889.7	100.7	171.5	22.49	20.77
20828.3	97.26	83.34	22.29	13.59	76.14	103.3	249.8		24082.7	88.51	236	20.75	13.84	42.51	194.8	169		27523	237.4	109.8	27.82	18.13	182.2	147.3	207.7		30744	325	154	29.32	20.05	150.9	117.4	224.8		34884.3	141.9	201.8	28.84	12.66	80.4	126.6	228		38890	101.7	173.9	22.49	20.76
20828.7	97.2	82.66	22.2	13.66	76.58	103.1	249.2		24083	87.94	233.4	20.89	13.9	43.03	193.6	169.5		27523.3	235.7	109.9	27.84	18.16	180.7	148.2	208.2		30744.3	323.7	154	29.22	20.21	151.4	117	223.1		34884.7	142.2	198	28.86	12.59	80.9	125.7	228.3		38890.3	102.7	176.3	22.49	20.73
20829	97.16	81.98	22.1	13.71	77.04	102.9	248.7		24083.3	87.36	230.9	21.04	13.95	43.55	192.3	170		27523.7	234	110.1	27.86	18.21	179.3	149	208.7		30744.7	322.3	154.2	29.11	20.34	152	116.5	221.4		34885	142.3	194	28.88	12.55	81.39	124.7	228.6		38890.7	103.7	178.7	22.51	20.69
20829.3	97.1	81.27	22.01	13.76	77.54	102.7	248.3		24083.7	86.77	228.4	21.18	14.01	44.05	191	170.5		27524	232.2	110.2	27.88	18.24	177.8	149.9	209.3		30745	320.9	154.4	28.99	20.48	152.5	116.1	219.7		34885.3	142.5	190	28.9	12.48	81.89	123.7	229.1		38891	104.7	181.1	22.51	20.66
20829.7	97.06	80.62	21.93	13.8	78.03	102.4	248.1		24084	86.16	225.9	21.31	14.06	44.55	189.7	170.9		27524.3	230.4	110.5	27.9	18.29	176.3	150.7	209.8		30745.3	319.5	154.6	28.86	20.63	153.1	115.7	218		34885.7	142.6	186	28.95	12.43	82.35	122.7	229.6		38891.3	105.7	183.4	22.51	20.63
20830	97	79.97	21.83	13.85	78.56	102.2	248.1		24084.3	85.52	223.4	21.45	14.11	45.04	188.5	171.3		27524.7	228.5	110.7	27.93	18.32	174.8	151.6	210.4		30745.7	318.1	154.9	28.76	20.77	153.6	115.2	216.4		34886	142.8	181.9	28.95	12.37	82.82	121.7	230.1		38891.7	106.8	185.7	22.51	20.6
20830.3	96.94	79.32	21.72	13.92	79.11	101.8	248.3		24084.7	84.88	220.8	21.58	14.18	45.54	187.3	171.7		27525	226.6	111	27.97	18.35	173.4	152.4	211		30746	316.6	155.1	28.63	20.92	154.1	114.8	214.9		34886.3	142.9	177.7	28.97	12.3	83.29	120.7	230.7		38892	107.8	187.9	22.53	20.56
20830.7	96.9	78.69	21.64	13.97	79.63	101.5	248.5		24085	84.23	218.2	21.7	14.22	46.03	186.2	172		27525.3	224.7	111.3	27.99	18.39	172	153.1	211.6		30746.3	315.1	155.5	28.53	21.06	154.6	114.3	213.4		34886.7	143	173.5	28.99	12.26	83.73	119.7	231.4		38892.3	108.9	190.2	22.53	20.53
20831	96.85	78.04	21.54	14.01	80.18	101.1	248.8		24085.3	83.57	215.7	21.83	14.29	46.5	185	172.3		27525.7	222.7	111.7	28.03	18.43	170.6	153.8	212.2		30746.7	313.6	155.9	28.4	21.21	155.1	113.9	212		34887	143.1	169.3	29.01	12.21	84.2	118.8	232.2		38892.7	110	192.4	22.56	20.52
20831.3	96.82	77.41	21.43	14.06	80.7	100.7	249.2		24085.7	82.91	213	21.95	14.34	46.99	183.9	172.5		27526	220.7	112.1	28.05	18.47	169.4	154.5	212.9		30747	312.1	156.3	28.28	21.35	155.5	113.5	210.7		34887.3	143.2	165.1	29.03	12.14	84.61	117.8	233.1		38893	111.1	194.6	22.58	20.48
20831.7	96.78	76.78	21.33	14.1	81.23	100.3	249.6		24086	82.25	210.4	22.06	14.4	47.46	182.8	172.8		27526.3	218.7	112.5	28.09	18.5	168.3	155.2	213.7		30747.3	310.5	156.8	28.18	21.48	155.9	113.2	209.4		34887.7	143.3	160.8	29.03	12.11	85.05	116.9	234		38893.3	112.2	196.7	22.58	20.47
20832	96.75	76.16	21.22	14.14	81.72	99.91	250		24086.3	81.62	207.7	22.14	14.47	47.9	181.8	173.2		27526.7	216.6	112.9	28.13	18.55	167.3	155.9	214.5		30747.7	308.9	157.3	28.07	21.63	156.2	113	208.2		34888	143.4	156.6	29.05	12.06	85.46	115.9	234.9		38893.7	113.4	198.8	22.62	20.45
20832.3	96.71	75.55	21.14	14.18	82.24	99.51	250.4		24086.7	80.99	205	22.2	14.53	48.37	180.7	173.6		27527	214.5	113.3	28.15	18.58	166.4	156.6	215.3		30748	307.4	157.8	27.95	21.76	156.5	112.8	207		34888.3	143.4	152.3	29.07	12.03	85.85	115	235.9		38894	114.6	200.8	22.64	20.44
20832.7	96.68	74.93	21.04	14.21	82.71	99.16	250.8		24087	80.41	202.3	22.26	14.6	48.81	179.8	174.2		27527.3	212.4	113.7	28.2	18.63	165.5	157.4	216.1		30748.3	305.8	158.3	27.84	21.9	156.8	112.7	205.8		34888.7	143.5	148	29.07	12	86.23	114	236.9		38894.3	115.7	202.8	22.66	20.42
20833	96.63	74.35	20.93	14.24	83.18	98.85	251.2		24087.3	79.87	199.5	22.29	14.66	49.22	179.1	174.8		27527.7	210.2	114.1	28.24	18.68	164.8	158.2	217		30748.7	304.1	158.8	27.74	22.03	157	112.5	204.4		34889	143.6	143.8	29.07	11.97	86.59	112.9	237.9		38894.7	116.9	204.8	22.68	20.4
20833.3	96.61	73.78	20.85	14.27	83.65	98.61	251.6		24087.7	79.38	196.7	22.33	14.72	49.66	178.5	175.6		27528	208	114.6	28.28	18.74	164.1	159.1	218.1		30749	302.5	159.3	27.65	22.16	157.1	112.4	202.8		34889.3	143.7	139.6	29.09	11.93	86.95	111.7	238.8		38895	118.1	206.6	22.72	20.39
20833.7	96.58	73.26	20.75	14.3	84.06	98.4	252.1		24088	78.92	193.8	22.35	14.8	50.08	177.9	176.5		27528.3	205.9	115	28.32	18.79	163.5	160.1	219.2		30749.3	300.9	159.9	27.55	22.29	157.2	112.2	201.1		34889.7	143.8	135.4	29.09	11.9	87.25	110.5	239.7		38895.3	119.3	208.5	22.76	20.39
20834	96.55	72.79	20.64	14.32	84.47	98.21	252.7		24088.3	78.48	190.9	22.37	14.87	50.49	177.5	177.4		27528.7	203.7	115.5	28.36	18.85	162.8	161.1	220.6		30749.7	299.3	160.5	27.45	22.42	157.3	112	199.3		34890	144	131.3	29.09	11.88	87.56	109.2	240.6		38895.7	120.4	210.3	22.81	20.4
20834.3	96.5	72.34	20.56	14.34	84.83	98.03	253.2		24088.7	78.09	188	22.39	14.93	50.9	177.2	178.5		27529	201.6	115.9	28.4	18.93	162.2	162.1	222		30750	297.6	161.2	27.34	22.55	157.3	111.8	197.6		34890.3	144.2	127.3	29.11	11.85	87.8	107.9	241.4		38896	121.6	212	22.85	20.4
20834.7	96.49	71.95	20.45	14.35	85.19	97.81	253.8		24089	77.71	185	22.41	15	51.29	176.9	179.7		27529.3	199.5	116.4	28.47	19	161.5	163.1	223.6		30750.3	295.9	161.9	27.22	22.66	157.3	111.5	195.9		34890.7	144.4	123.5	29.11	11.82	88.05	106.7	242.3		38896.3	122.7	213.6	22.91	20.42
20835	96.47	71.56	20.37	14.37	85.52	97.62	254.4		24089.3	77.38	182	22.41	15.06	51.67	176.8	180.9		27529.7	197.5	116.8	28.53	19.08	160.8	164.2	225.2		30750.7	294.2	162.6	27.09	22.76	157.3	111.3	194.4		34891	144.7	120	29.13	11.79	88.24	105.6	243.3		38896.7	123.9	215.3	22.95	20.44
20835.3	96.46	71.19	20.27	14.39	85.82	97.44	255		24089.7	77.09	179	22.43	15.11	52.06	176.8	182.3		27530	195.6	117.2	28.59	19.16	160	165.2	226.7		30751	292.4	163.4	26.95	22.86	157.3	111	192.9		34891.3	145.1	116.9	29.13	11.76	88.41	104.6	244.5		38897	125	216.8	23.01	20.45
20835.7	96.47	70.85	20.16	14.39	86.1	97.25	255.5		24090	76.83	175.9	22.43	15.16	52.44	176.8	183.7		27530.3	193.7	117.5	28.65	19.24	159.3	166.2	228.4		30751.3	290.6	164.3	26.8	22.94	157.4	110.6	191.5		34891.7	145.6	114	29.15	11.72	88.55	103.8	245.9		38897.3	126.1	218.3	23.08	20.47
20836	96.5	70.57	20.06	14.4	86.34	97.13	256.1		24090.3	76.62	172.8	22.43	15.21	52.83	177	185.2		27530.7	192	117.9	28.72	19.31	158.5	167.2	230		30751.7	288.7	165.1	26.63	23	157.4	110.3	190.2		34892	146.1	111.3	29.17	11.69	88.66	103.1	247.6		38897.7	127.2	219.8	23.14	20.48
20836.3	96.55	70.33	19.95	14.42	86.59	97.03	256.6		24090.7	76.49	169.7	22.43	15.26	53.21	177.4	186.7		27531	190.2	118.2	28.78	19.37	157.6	168.1	231.8		30752	286.8	166	26.49	23.06	157.4	110	188.9		34892.3	146.6	108.8	29.19	11.66	88.71	102.5	249.5		38898	128.4	221.1	23.22	20.5
20836.7	96.61	70.15	19.83	14.43	86.78	96.99	257.1		24091	76.42	166.6	22.43	15.31	53.6	178.1	188.1		27531.3	188.6	118.4	28.84	19.42	156.7	169.1	233.7		30752.3	284.7	166.9	26.34	23.11	157.5	109.7	187.6		34892.7	147.2	106.5	29.19	11.61	88.74	102	251.6		38898.3	129.5	222.5	23.28	20.52
20837	96.68	70.02	19.7	14.45	86.98	96.96	257.6		24091.3	76.44	163.5	22.43	15.34	53.98	179.2	189.4		27531.7	187	118.7	28.9	19.47	155.8	170	235.6		30752.7	282.6	167.9	26.2	23.16	157.6	109.4	186.3		34893	147.8	104.3	29.22	11.56	88.71	101.4	253.9		38898.7	130.6	223.7	23.35	20.55
20837.3	96.76	69.89	19.58	14.45	87.14	96.94	258		24091.7	76.55	160.5	22.43	15.39	54.37	180.5	190.5		27532	185.6	118.9	28.95	19.52	154.9	170.9	237.6		30753	280.5	168.9	26.03	23.21	157.8	109.1	185.1		34893.3	148.3	102.3	29.22	11.51	88.66	100.8	256.2		38899	131.7	225	23.43	20.58
20837.7	96.87	69.81	19.45	14.47	87.31	96.87	258.5		24092	76.73	157.4	22.41	15.42	54.73	181.9	191.5		27532.3	184.1	119.1	29.01	19.56	154	171.8	239.6		30753.3	278.2	170	25.89	23.24	158	108.7	183.9		34893.7	148.9	100.4	29.22	11.45	88.55	100.3	258.7		38899.3	132.8	226.2	23.49	20.6
20838	96.98	69.76	19.31	14.48	87.47	96.82	258.9		24092.3	76.99	154.4	22.39	15.45	55.11	183.4	192.3		27532.7	182.7	119.2	29.07	19.61	153.2	172.8	241.5		30753.7	275.8	171.1	25.74	23.26	158.2	108.4	182.8		34894	149.4	98.7	29.22	11.4	88.41	99.82	261.1		38899.7	133.9	227.3	23.53	20.63
20838.3	97.11	69.7	19.18	14.48	87.64	96.78	259.3		24092.7	77.29	151.3	22.39	15.48	55.5	184.9	193.2		27533	181.3	119.3	29.13	19.66	152.3	173.7	243.5		30754	273.3	172.3	25.59	23.26	158.5	108	181.6		34894.3	149.8	97.02	29.22	11.35	88.22	99.39	263.6		38900	135	228.4	23.58	20.66
20838.7	97.24	69.65	19.06	14.5	87.8	96.78	259.7		24093	77.64	148.3	22.37	15.51	55.86	186.5	194		27533.3	180.1	119.4	29.19	19.69	151.4	174.7	245.5		30754.3	270.7	173.5	25.45	23.24	158.8	107.7	180.5		34894.7	150.1	95.46	29.19	11.29	88	99.04	266.1		38900.3	136	229.5	23.6	20.68
20839	97.37	69.63	18.93	14.51	87.97	96.78	260.2		24093.3	78.05	145.3	22.35	15.55	56.21	188.2	194.9		27533.7	178.8	119.5	29.26	19.73	150.6	175.6	247.4		30754.7	268.1	174.7	25.3	23.21	159.1	107.3	179.5		34895	150.5	93.99	29.15	11.24	87.72	98.73	268.7		38900.7	137	230.5	23.62	20.68
20839.3	97.5	69.57	18.81	14.53	88.13	96.8	260.6		24093.7	78.51	142.3	22.33	15.58	56.6	189.8	195.8		27534	177.6	119.6	29.3	19.76	149.7	176.4	249.3		30755	265.4	175.9	25.16	23.16	159.4	107	178.5		34895.3	150.8	92.66	29.13	11.18	87.42	98.43	271.3		38901	137.8	231.5	23.6	20.68
20839.7	97.61	69.55	18.68	14.55	88.3	96.85	261.1		24094	79	139.4	22.31	15.6	56.96	191.5	196.7		27534.3	176.4	119.6	29.34	19.77	148.8	176.9	251.3		30755.3	262.6	177.2	25.01	23.1	159.7	106.7	177.5		34895.7	151	91.46	29.09	11.13	87.11	98.14	273.9		38901.3	138.6	232.5	23.6	20.68
20840	97.71	69.47	18.43	14.6	88.66	96.94	262		24094.3	79.51	136.5	22.29	15.63	57.31	193.3	197.5		27534.7	175.3	119.7	29.38	19.77	148	177.2	253.1		30755.7	259.7	178.5	24.87	23.03	160.1	106.3	176.6		34896	151.3	90.39	29.05	11.06	86.76	97.86	276.5		38901.7	139.4	233.4	23.55	20.68
20840.3	97.69	69.42	18.31	14.63	88.88	97.01	262.5		24094.7	80.05	133.7	22.29	15.66	57.64	195	198.4		27535	174.2	119.8	29.4	19.77	147.2	177.5	255		30756	256.8	179.8	24.72	22.97	160.4	105.9	175.7		34896.3	151.5	89.45	28.99	11	86.37	97.6	279.1		38902	140	234.3	23.53	20.68
20840.7	97.62	69.39	18.19	14.66	89.07	97.11	263		24095	80.59	130.9	22.26	15.68	58	196.8	199.3		27535.3	173.1	119.8	29.4	19.76	146.3	177.8	257		30756.3	253.9	181.1	24.57	22.9	160.8	105.5	174.8		34896.7	151.7	88.67	28.92	10.95	85.96	97.36	281.5		38902.3	140.7	235.2	23.49	20.66
20841	97.52	69.34	18.06	14.69	89.32	97.25	263.7		24095.3	81.15	128.2	22.26	15.71	58.33	198.6	200.1		27535.7	172.1	119.9	29.4	19.74	145.5	178.1	258.9		30756.7	251	182.5	24.41	22.84	161.1	105	173.9		34897	151.9	88.07	28.84	10.92	85.52	97.13	283.9		38902.7	141.4	236.1	23.45	20.66
20841.3	97.39	69.31	17.94	14.74	89.54	97.44	264.5		24095.7	81.73	125.4	22.24	15.72	58.66	200.4	201		27536	171	120	29.4	19.73	144.6	178.3	261		30757	248	183.8	24.24	22.77	161.4	104.6	173.1		34897.3	152.1	87.59	28.76	10.88	85.05	96.92	286.2		38903	142	236.9	23.39	20.65
20841.7	97.24	69.29	17.79	14.79	89.81	97.7	265.5		24096	82.34	122.7	22.24	15.74	58.99	202.4	201.8		27536.3	169.9	120.2	29.4	19.69	143.8	178.6	263		30757.3	245.1	185.2	24.08	22.71	161.7	104.2	172.2		34897.7	152.2	87.28	28.65	10.87	84.56	96.7	288.5		38903.3	142.7	237.7	23.33	20.63
20842	97.07	69.29	17.66	14.84	90.06	98.03	266.7		24096.3	82.95	120	22.24	15.76	59.32	204.3	202.6		27536.7	168.7	120.3	29.38	19.68	142.9	178.9	265.2		30757.7	242.2	186.6	23.93	22.65	162	103.8	171.4		34898	152.2	87.15	28.55	10.85	84.03	96.52	290.7		38903.7	143.5	238.5	23.28	20.61
20842.3	96.91	69.29	17.54	14.9	90.36	98.4	268.1		24096.7	83.56	117.3	22.22	15.77	59.65	206.4	203.4		27537	167.4	120.5	29.36	19.66	141.9	179.2	267.3		30758	239.4	188.1	23.78	22.58	162.3	103.4	170.5		34898.3	152.2	87.18	28.42	10.85	83.51	96.33	292.8		38904	144.3	239.2	23.22	20.58
20842.7	96.75	69.31	17.39	14.97	90.64	98.8	269.6		24097	84.18	114.6	22.22	15.77	59.96	208.4	204.2		27537.3	166.1	120.6	29.34	19.63	141	179.5	269.5		30758.3	236.6	189.5	23.66	22.5	162.6	103	169.7		34898.7	152.2	87.33	28.28	10.87	82.96	96.16	294.9		38904.3	145.2	239.9	23.16	20.56
20843	96.59	69.31	17.27	15.03	90.94	99.23	271.3		24097.3	84.81	111.9	22.22	15.77	60.26	210.5	204.9		27537.7	164.6	120.8	29.3	19.61	140	179.8	271.7		30758.7	233.8	190.9	23.53	22.42	162.9	102.7	168.9		34899	152	87.59	28.15	10.88	82.38	96.02	297		38904.7	146.2	240.6	23.08	20.53
20843.3	96.42	69.34	17.12	15.1	91.24	99.63	273		24097.7	85.45	109.2	22.22	15.77	60.56	212.6	205.7		27538	163	121	29.28	19.6	139	180	273.9		30759	231.2	192.3	23.41	22.32	163.1	102.3	168.2		34899.3	151.9	87.96	28.01	10.93	81.8	95.88	299.1		38905	147.2	241.3	23.01	20.5
20843.7	96.26	69.34	16.96	15.16	91.55	100	274.8		24098	86.09	106.5	22.22	15.77	60.86	214.7	206.4		27538.3	161.3	121.2	29.24	19.58	138	180.2	276.1		30759.3	228.7	193.6	23.31	22.23	163.3	101.9	167.5		34899.7	151.7	88.4	27.84	10.98	81.23	95.76	301.1		38905.3	148.3	241.9	22.95	20.47
20844	96.1	69.36	16.79	15.21	91.88	100.4	276.6		24098.3	86.72	103.9	22.22	15.77	61.14	216.7	207		27538.7	159.6	121.5	29.19	19.55	137	180.4	278.2		30759.7	226.3	194.8	23.18	22.15	163.6	101.5	167		34900	151.5	88.9	27.68	11.05	80.59	95.62	303.2		38905.7	149.5	242.5	22.89	20.44
20844.3	95.94	69.39	16.62	15.26	92.18	100.8	278.5		24098.7	87.36	101.3	22.22	15.77	61.41	218.7	207.6		27539	157.7	121.8	29.13	19.53	135.9	180.6	280.4		30760	224.2	195.9	23.08	22.05	163.9	101.1	166.4		34900.3	151.3	89.48	27.51	11.11	79.99	95.5	305.2		38906	150.8	243.1	22.83	20.4
20844.7	95.79	69.47	16.46	15.31	92.51	101.2	280.4		24099	87.99	98.83	22.22	15.77	61.66	220.6	208.1		27539.3	155.7	122.1	29.07	19.52	134.9	180.7	282.6		30760.3	222.2	196.9	22.99	21.95	164.2	100.7	166		34900.7	151.1	90.05	27.34	11.18	79.36	95.41	307.1		38906.3	152.2	243.7	22.78	20.37
20845	95.66	69.52	16.27	15.35	92.81	101.6	282.3		24099.3	88.6	96.29	22.22	15.76	61.91	222.5	208.6		27539.7	153.8	122.4	28.99	19.5	133.8	180.9	284.8		30760.7	220.6	197.9	22.91	21.87	164.5	100.3	165.6		34901	150.9	90.68	27.16	11.26	78.69	95.36	309		38906.7	153.6	244.3	22.72	20.35
20845.3	95.55	69.63	16.08	15.4	93.09	102.1	284.2		24099.7	89.16	93.78	22.22	15.76	62.13	224.3	208.9		27540	151.8	122.7	28.88	19.47	132.7	181.1	287		30761	219.1	198.9	22.83	21.77	164.8	100	165.2		34901.3	150.7	91.33	26.97	11.34	78.06	95.34	310.7		38907	155.1	244.8	22.66	20.32
20845.7	95.44	69.73	15.9	15.43	93.39	102.6	286.2		24100	89.7	91.3	22.22	15.74	62.32	226.2	209.3		27540.3	149.9	123	28.78	19.44	131.6	181.2	289.3		30761.3	218	199.8	22.76	21.69	165.2	99.7	164.9		34901.7	150.6	92.04	26.78	11.42	77.4	95.34	312.3		38907.3	156.6	245.3	22.6	20.29
20846	95.37	69.83	15.71	15.47	93.66	103.1	288.4		24100.3	90.19	88.87	22.22	15.71	62.51	228.1	209.6		27540.7	147.9	123.4	28.67	19.4	130.5	181.4	291.6		30761.7	217.1	200.8	22.72	21.6	165.5	99.42	164.5		34902	150.5	92.74	26.59	11.51	76.74	95.36	313.6		38907.7	158.1	245.7	22.56	20.26
20846.3	95.31	69.97	15.52	15.48	93.91	103.7	290.7		24100.7	90.66	86.47	22.24	15.68	62.68	230.1	209.9		27541	145.9	123.7	28.55	19.39	129.4	181.6	293.9		30762	216.4	201.8	22.7	21.52	165.9	99.18	164.2		34902.3	150.4	93.5	26.39	11.59	76.08	95.43	314.7		38908	159.7	246.2	22.49	20.24
20846.7	95.28	70.12	15.33	15.51	94.13	104.3	293.1		24101	91.09	84.15	22.24	15.64	62.79	232.1	210.1		27541.3	143.9	124.1	28.42	19.35	128.3	181.7	296.3		30762.3	215.9	202.9	22.68	21.42	166.2	98.99	163.7		34902.7	150.2	94.23	26.2	11.69	75.39	95.52	315.7		38908.3	161.3	246.6	22.43	20.21
20847	95.28	70.3	15.17	15.53	94.35	104.9	295.6		24101.3	91.47	81.93	22.24	15.61	62.9	234	210.4		27541.7	141.9	124.4	28.32	19.34	127.2	181.8	298.7		30762.7	215.7	204	22.68	21.32	166.6	98.85	163.3		34903	150	94.96	26.03	11.77	74.7	95.64	316.5		38908.7	162.9	246.9	22.35	20.16
20847.3	95.3	70.51	14.98	15.56	94.54	105.5	298.2		24101.7	91.79	79.76	22.24	15.58	62.98	235.9	210.6		27542	140	124.8	28.2	19.31	126	182	301.1		30763	215.5	205.1	22.68	21.23	166.9	98.76	162.8		34903.3	149.8	95.72	25.84	11.87	74.02	95.78	317.2		38909	164.4	247.2	22.29	20.13
20847.7	95.31	70.75	14.81	15.6	94.71	106.1	300.7		24102	92.05	77.72	22.24	15.55	63.04	237.8	210.9		27542.3	138.1	125.1	28.07	19.29	124.9	182.1	303.5		30763.3	215.5	206.2	22.68	21.13	167.3	98.69	162.4		34903.7	149.6	96.45	25.66	11.95	73.33	95.93	317.9		38909.3	166	247.5	22.2	20.08
20848	95.33	71.01	14.67	15.64	94.85	106.7	303.2		24102.3	92.24	75.74	22.22	15.53	63.06	239.7	211.2		27542.7	136.2	125.5	27.95	19.27	123.7	182.2	305.8		30763.7	215.6	207.4	22.7	21.05	167.6	98.66	162		34904	149.3	97.18	25.49	12.03	72.61	96.07	318.5		38909.7	167.5	247.7	22.14	20.03
20848.3	95.33	71.27	14.5	15.69	94.93	107.4	305.6		24102.7	92.37	73.88	22.22	15.5	63.09	241.5	211.6		27543	134.5	125.8	27.84	19.27	122.5	182.3	308.2		30764	215.8	208.7	22.72	20.95	167.9	98.66	161.6		34904.3	149.1	97.91	25.32	12.11	71.93	96.23	319.1		38910	169	247.8	22.08	20
20848.7	95.31	71.56	14.38	15.74	95.01	108.2	308		24103	92.46	72.11	22.2	15.48	63.09	243.3	212		27543.3	132.7	126.2	27.72	19.26	121.4	182.5	310.4		30764.3	216.1	209.9	22.74	20.85	168.1	98.71	161.4		34904.7	148.9	98.64	25.16	12.18	71.21	96.37	319.7		38910.3	170.5	247.9	22.01	19.95
20849	95.28	71.9	14.23	15.79	95.04	109	310.5		24103.3	92.54	70.46	22.18	15.45	63.06	245.1	212.4		27543.7	131.1	126.5	27.61	19.24	120.2	182.7	312.5		30764.7	216.4	211.2	22.76	20.76	168.3	98.8	161.3		34905	148.8	99.37	25.01	12.24	70.47	96.54	320.4		38910.7	171.9	248	21.95	19.92
20849.3	95.28	72.24	14.11	15.85	95.04	109.8	313		24103.7	92.6	68.92	22.16	15.42	63.01	246.9	212.8		27544	129.6	126.8	27.49	19.23	119	182.8	314.5		30765	216.8	212.5	22.81	20.65	168.5	98.9	161.4		34905.3	148.6	100.1	24.85	12.3	69.75	96.68	321		38911	173.3	247.9	21.91	19.89
20849.7	95.31	72.63	14	15.92	94.98	110.7	315.6		24104	92.67	67.51	22.14	15.4	62.93	248.8	213.3		27544.3	128.2	127.1	27.38	19.19	117.9	183	316.2		30765.3	217.2	213.8	22.85	20.53	168.5	99.06	161.5		34905.7	148.5	100.8	24.7	12.34	69.01	96.85	321.7		38911.3	174.7	247.8	21.87	19.85
20850	95.37	73.1	13.9	15.97	94.9	111.6	318.2		24104.3	92.73	66.2	22.14	15.39	62.84	250.6	213.8		27544.7	126.9	127.4	27.28	19.16	116.7	183.2	317.6		30765.7	217.6	215.1	22.91	20.4	168.5	99.23	161.7		34906	148.5	101.5	24.55	12.39	68.27	97.01	322.4		38911.7	176	247.7	21.83	19.82
20850.3	95.46	73.6	13.81	16.03	94.76	112.4	320.8		24104.7	92.79	65	22.1	15.39	62.71	252.6	214.4		27545	125.6	127.7	27.16	19.11	115.5	183.4	318.7		30766	218	216.4	22.97	20.29	168.5	99.44	162		34906.3	148.4	102.3	24.41	12.42	67.5	97.15	323.2		38912	177.3	247.5	21.81	19.81
20850.7	95.58	74.2	13.73	16.1	94.57	113.3	323.3		24105	92.86	63.93	22.08	15.37	62.57	254.6	215.1		27545.3	124.4	128	27.05	19.06	114.3	183.6	319.6		30766.3	218.4	217.6	23.06	20.14	168.4	99.65	162.3		34906.7	148.3	103.1	24.28	12.45	66.72	97.32	324		38912.3	178.7	247.3	21.76	19.79
20851	95.68	74.85	13.67	16.14	94.35	114.2	325.7		24105.3	92.95	62.97	22.04	15.39	62.43	256.7	215.7		27545.7	123.3	128.2	26.95	19	113.2	183.8	320.4		30766.7	218.9	218.8	23.14	20.02	168.2	99.89	162.6		34907	148.3	103.8	24.14	12.47	65.95	97.46	324.9		38912.7	180	247	21.76	19.79
20851.3	95.79	75.58	13.61	16.19	94.1	115.1	327.9		24105.7	93.06	62.1	21.97	15.39	62.24	258.9	216.3		27546	122.3	128.5	26.84	18.93	112	183.9	321		30767	219.3	220	23.24	19.87	168	100.1	162.9		34907.3	148.3	104.6	24.01	12.5	65.18	97.58	325.8		38913	181.4	246.7	21.74	19.79
20851.7	95.89	76.34	13.54	16.24	93.77	116	330		24106	93.21	61.35	21.91	15.4	62.05	261.1	216.8		27546.3	121.3	128.7	26.74	18.85	110.8	183.9	321.6		30767.3	219.8	221.1	23.35	19.73	167.7	100.3	163.2		34907.7	148.3	105.4	23.89	12.51	64.39	97.7	326.6		38913.3	182.7	246.4	21.72	19.79
20852	95.98	77.12	13.52	16.29	93.44	116.8	331.9		24106.3	93.41	60.64	21.85	15.42	61.83	263.2	217.4		27546.7	120.3	128.9	26.63	18.76	109.7	183.8	322.3		30767.7	220.2	222.2	23.45	19.58	167.4	100.5	163.5		34908	148.3	106.2	23.78	12.55	63.59	97.79	327.3		38913.7	184.1	246	21.72	19.81
20852.3	96.04	77.93	13.5	16.34	93.03	117.7	333.9		24106.7	93.65	60.01	21.76	15.43	61.61	265.3	218		27547	119.4	129.1	26.55	18.64	108.5	183.6	322.9		30768	220.7	223.3	23.55	19.45	167	100.8	163.8		34908.3	148.3	106.9	23.66	12.56	62.79	97.88	327.9		38914	185.4	245.6	21.72	19.82
20852.7	96.07	78.79	13.48	16.39	92.62	118.5	335.9		24107	93.94	59.44	21.7	15.45	61.39	267.3	218.7		27547.3	118.5	129.2	26.45	18.53	107.4	183.3	323.4		30768.3	221.1	224.2	23.66	19.31	166.5	101.2	164		34908.7	148.3	107.7	23.53	12.59	61.99	97.98	328.3		38914.3	186.7	245.3	21.72	19.84
20853	96.08	79.71	13.48	16.42	92.15	119.3	337.9		24107.3	94.25	58.92	21.62	15.47	61.14	269.1	219.5		27547.7	117.6	129.3	26.36	18.4	106.2	183	323.9		30768.7	221.6	225	23.76	19.16	166	101.6	164.3		34909	148.3	108.4	23.43	12.61	61.17	98.14	328.5		38914.7	188.1	244.8	21.72	19.87
20853.3	96.07	80.62	13.48	16.47	91.66	120.1	339.9		24107.7	94.6	58.42	21.54	15.48	60.89	270.9	220.4		27548	116.8	129.4	26.28	18.26	105.1	182.7	324.1		30769	222	225.8	23.89	19.02	165.5	102	164.7		34909.3	148.5	109.2	23.31	12.64	60.37	98.36	328.4		38915	189.4	244.4	21.74	19.92
20853.7	96.04	81.56	13.5	16.52	91.1	120.9	341.7		24108	94.97	57.92	21.45	15.51	60.67	272.6	221.3		27548.3	115.9	129.5	26.2	18.11	103.9	182.4	324.3		30769.3	222.5	226.4	24.01	18.87	164.9	102.6	165.1		34909.7	148.6	109.9	23.18	12.66	59.54	98.61	328.2		38915.3	190.7	244	21.74	19.95
20854	96	82.48	13.5	16.56	90.53	121.7	343.4		24108.3	95.34	57.45	21.37	15.53	60.42	274.2	222.3		27548.7	115.1	129.5	26.11	17.95	102.8	182.2	324.3		30769.7	223	226.9	24.14	18.73	164.4	103.1	165.5		34910	148.9	110.5	23.08	12.68	58.69	98.95	327.9		38915.7	192	243.6	21.76	19.98
20854.3	95.95	83.39	13.54	16.61	89.95	122.4	344.7		24108.7	95.73	57.01	21.29	15.55	60.18	275.7	223.3		27549	114.3	129.5	26.03	17.81	101.6	181.9	324.4		30770	223.4	227.3	24.28	18.58	163.8	103.7	166		34910.3	149.3	111.2	22.95	12.71	57.86	99.28	327.4		38916	193.3	243.1	21.79	20.03
20854.7	95.92	84.3	13.56	16.66	89.32	123.2	345.8		24109	96.11	56.57	21.18	15.56	59.93	277.3	224.4		27549.3	113.5	129.4	25.95	17.64	100.4	181.6	324.5		30770.3	223.9	227.7	24.41	18.42	163.2	104.3	166.4		34910.7	149.8	111.8	22.83	12.72	57.04	99.58	327		38916.3	194.5	242.7	21.79	20.06
20855	95.88	85.22	13.59	16.71	88.66	124	346.7		24109.3	96.5	56.1	21.1	15.58	59.71	278.8	225.4		27549.7	112.7	129.3	25.86	17.48	99.33	181.4	324.6		30770.7	224.4	228.1	24.55	18.27	162.6	104.9	166.9		34911	150.4	112.3	22.7	12.76	56.19	99.91	326.5		38916.7	195.8	242.3	21.79	20.1
20855.3	95.84	86.11	13.61	16.77	88	124.8	347.5		24109.7	96.9	55.65	21.02	15.6	59.46	280.4	226.5		27550	112	129.2	25.78	17.32	98.15	181.2	324.8		30771	224.9	228.3	24.68	18.11	162	105.6	167.4		34911.3	151	112.9	22.58	12.77	55.36	100.2	326		38917	197	241.8	21.79	20.13
20855.7	95.78	86.97	13.63	16.84	87.31	125.7	348.3		24110	97.29	55.18	20.91	15.6	59.24	281.9	227.6		27550.3	111.3	129	25.7	17.18	96.97	181	325		30771.3	225.4	228.5	24.82	17.95	161.4	106.3	167.9		34911.7	151.6	113.4	22.45	12.8	54.51	100.5	325.5		38917.3	198.1	241.4	21.79	20.14
20856	95.71	87.83	13.67	16.89	86.59	126.6	349.2		24110.3	97.69	54.71	20.83	15.61	58.99	283.4	228.7		27550.7	110.5	128.8	25.62	17.02	95.76	180.7	325.1		30771.7	225.9	228.6	24.95	17.79	160.9	106.9	168.4		34912	152.2	113.9	22.31	12.82	53.65	100.9	325.1		38917.7	199.2	241	21.79	20.16
20856.3	95.63	88.67	13.69	16.95	85.88	127.4	350.1		24110.7	98.1	54.24	20.77	15.61	58.74	284.9	229.8		27551	109.9	128.5	25.51	16.85	94.54	180.6	325.2		30772	226.5	228.6	25.09	17.63	160.4	107.5	168.9		34912.3	152.8	114.3	22.16	12.85	52.8	101.3	324.6		38918	200.2	240.5	21.76	20.18
20856.7	95.55	89.48	13.71	17.02	85.16	128.2	351		24111	98.51	53.75	20.68	15.61	58.52	286.4	230.9		27551.3	109.2	128.3	25.43	16.68	93.31	180.4	325.1		30772.3	227.1	228.6	25.24	17.47	160	108.1	169.4		34912.7	153.5	114.6	22.01	12.87	51.95	101.6	324.2		38918.3	201.2	240.1	21.74	20.18
20857	95.46	90.26	13.73	17.1	84.45	129	352		24111.3	98.91	53.22	20.62	15.6	58.28	287.8	231.8		27551.7	108.6	128	25.34	16.52	92.07	180.2	325		30772.7	227.7	228.6	25.39	17.31	159.6	108.6	169.9		34913	154.1	115	21.85	12.89	51.07	102	323.7		38918.7	202.1	239.7	21.72	20.18
20857.3	95.39	91.02	13.75	17.16	83.7	129.8	353		24111.7	99.33	52.7	20.58	15.6	58.03	289.3	232.7		27552	108	127.7	25.26	16.35	90.83	180	324.9		30773	228.3	228.5	25.53	17.14	159.2	109	170.4		34913.3	154.7	115.3	21.7	12.92	50.21	102.4	323.2		38919	203.1	239.3	21.68	20.18
20857.7	95.33	91.75	13.79	17.22	82.99	130.6	354.1		24112	99.75	52.18	20.54	15.6	57.81	290.6	233.5		27552.3	107.5	127.5	25.18	16.18	89.59	179.8	324.8		30773.3	228.9	228.5	25.68	16.98	158.9	109.5	170.9		34913.7	155.4	115.5	21.54	12.93	49.36	102.9	322.8		38919.3	204	238.9	21.66	20.18
20858	95.28	92.48	13.81	17.31	82.27	131.4	355.1		24112.3	100.1	51.6	20.5	15.6	57.56	291.7	234.2		27552.7	107.1	127.2	25.09	16.01	88.35	179.5	324.6		30773.7	229.6	228.4	25.82	16.82	158.6	110	171.4		34914	156	115.7	21.37	12.97	48.51	103.3	322.3		38919.7	205	238.5	21.62	20.16
20858.3	95.26	93.16	13.86	17.39	81.53	132.3	356		24112.7	100.6	51.06	20.45	15.58	57.34	292.6	234.7		27553	106.7	126.9	25.01	15.85	87.14	179.1	324.4		30774	230.3	228.3	25.97	16.64	158.4	110.5	172.1		34914.3	156.7	115.9	21.2	12.98	47.66	103.8	321.9		38920	205.9	238.2	21.58	20.14
20858.7	95.23	93.84	13.88	17.45	80.84	133.3	357		24113	101	50.48	20.43	15.56	57.12	293.5	235		27553.3	106.4	126.6	24.93	15.68	85.9	178.7	324.1		30774.3	231	228.2	26.11	16.48	158.2	110.9	172.9		34914.7	157.3	116	21.04	13.01	46.8	104.4	321.4		38920.3	206.9	237.8	21.54	20.13
20859	95.21	94.46	13.92	17.53	80.13	134.4	358.1		24113.3	101.4	49.91	20.41	15.55	56.87	294.3	235.3		27553.7	106.2	126.4	24.85	15.5	84.69	178.2	323.7		30774.7	231.8	228	26.28	16.31	158.1	111.4	173.6		34915	157.9	116	20.87	13.05	45.98	104.9	321		38920.7	207.9	237.5	21.47	20.08
20859.3	95.2	95.06	13.94	17.61	79.44	135.7	359.4		24113.7	101.8	49.33	20.37	15.53	56.65	295.1	235.4		27554	106.1	126.1	24.78	15.32	83.46	177.7	323.3		30775	232.6	227.7	26.43	16.14	158	111.9	174.5		34915.3	158.5	116	20.7	13.06	45.15	105.5	320.6		38921	208.9	237.2	21.39	20.03
20859.7	95.18	95.67	13.98	17.69	78.75	136.9	360.8		24114	102.3	48.76	20.35	15.5	56.43	296	235.4		27554.3	106	125.8	24.7	15.16	82.27	177.2	322.9		30775.3	233.4	227.3	26.57	15.98	157.9	112.4	175.3		34915.7	159	115.9	20.54	13.09	44.35	106	320.2		38921.3	209.9	236.8	21.31	19.97
20860	95.15	96.21	14.02	17.79	78.06	138.3	362.4		24114.3	102.7	48.21	20.33	15.47	56.19	296.8	235.4		27554.7	106	125.6	24.64	14.98	81.06	176.7	322.6		30775.7	234.2	226.9	26.74	15.82	157.8	112.9	176.1		34916	159.5	115.8	20.35	13.13	43.55	106.5	319.7		38921.7	211	236.5	21.2	19.9
20860.3	95.11	96.74	14.06	17.87	77.4	139.6	364.1		24114.7	103.1	47.63	20.33	15.43	55.97	297.5	235.2		27555	106	125.4	24.57	14.8	79.91	176.2	322.4		30776	235.1	226.5	26.91	15.66	157.7	113.4	176.9		34916.3	160	115.7	20.18	13.16	42.81	107.1	319.2		38922	212	236.2	21.12	19.84
20860.7	95.07	97.21	14.11	17.93	76.74	141	366.1		24115	103.5	47.06	20.31	15.42	55.75	298.3	235.1		27555.3	106.1	125.2	24.51	14.63	78.78	175.6	322.1		30776.3	236	226	27.07	15.5	157.7	113.8	177.7		34916.7	160.5	115.5	20.02	13.19	42.07	107.7	318.6		38922.3	213.1	235.8	21.02	19.76
20861	95.01	97.62	14.15	18.02	76.11	142.2	368.1		24115.3	103.8	46.49	20.27	15.4	55.5	299	235		27555.7	106.2	125	24.45	14.47	77.65	175.1	321.9		30776.7	237	225.4	27.24	15.35	157.5	114.3	178.5		34917	161	115.3	19.83	13.21	41.35	108.3	317.9		38922.7	214.2	235.5	20.91	19.69
20861.3	94.94	97.96	14.21	18.1	75.48	143.4	370.2		24115.7	104.1	45.94	20.25	15.39	55.28	299.4	235		27556	106.4	124.9	24.39	14.3	76.58	174.6	321.5		30777	238	224.8	27.38	15.21	157.3	114.8	179.3		34917.3	161.5	115.1	19.66	13.24	40.67	108.9	317.3		38923	215.3	235.2	20.81	19.63
20861.7	94.85	98.28	14.27	18.16	74.87	144.6	372.2		24116	104.4	45.36	20.2	15.37	55.03	299.3	234.9		27556.3	106.6	124.8	24.35	14.14	75.56	174.1	321		30777.3	239.1	224.1	27.55	15.06	157.2	115.2	180.1		34917.7	161.9	114.8	19.48	13.29	40.01	109.5	316.7		38923.3	216.3	234.9	20.68	19.55
20862	94.75	98.56	14.36	18.24	74.26	145.8	374.2		24116.3	104.5	44.81	20.16	15.35	54.81	298.8	235		27556.7	106.8	124.7	24.3	14	74.57	173.7	320.3		30777.7	240.2	223.3	27.7	14.9	156.9	115.7	181		34918	162.4	114.5	19.31	13.32	39.4	110.1	316.2		38923.7	217.3	234.5	20.56	19.47
20862.3	94.65	98.83	14.42	18.31	73.66	147.1	376.2		24116.7	104.7	44.27	20.1	15.35	54.56	298	235.2		27557	107	124.6	24.24	13.85	73.66	173.3	319.7		30778	241.4	222.5	27.86	14.77	156.6	116.1	181.8		34918.3	162.9	114.2	19.14	13.35	38.82	110.7	315.7		38924	218.3	234.2	20.43	19.37
20862.7	94.53	99.03	14.5	18.39	73.05	148.4	378.1		24117	104.7	43.72	20.04	15.35	54.31	297	235.4		27557.3	107.2	124.6	24.2	13.69	72.81	172.9	319.2		30778.3	242.7	221.6	28.01	14.63	156.2	116.5	182.5		34918.7	163.3	113.9	18.98	13.4	38.27	111.2	315.3		38924.3	219.3	233.8	20.29	19.26
20863	94.4	99.24	14.56	18.45	72.48	149.7	380.1		24117.3	104.7	43.19	19.98	15.35	54.07	296	235.7		27557.7	107.3	124.6	24.16	13.55	72.04	172.6	318.8		30778.7	244.1	220.7	28.18	14.51	155.8	116.9	183.3		34919	163.8	113.5	18.83	13.43	37.78	111.7	315		38924.7	220.2	233.4	20.16	19.14
20863.3	94.27	99.43	14.65	18.52	71.9	151	382		24117.7	104.6	42.72	19.89	15.35	53.79	294.9	235.9		27558	107.5	124.7	24.12	13.39	71.38	172.2	318.5		30779	245.6	219.7	28.32	14.4	155.3	117.4	183.9		34919.3	164.3	113.1	18.71	13.47	37.31	112.2	314.7		38925	221.1	233	20.02	19.03
20863.7	94.14	99.61	14.71	18.58	71.32	152.4	384.1		24118	104.4	42.23	19.81	15.35	53.52	293.7	236.2		27558.3	107.7	124.8	24.08	13.22	70.8	171.8	318.3		30779.3	247.1	218.6	28.49	14.3	154.8	117.9	184.5		34919.7	164.7	112.8	18.6	13.51	36.9	112.7	314.4		38925.3	222	232.6	19.91	18.9
20864	94.01	99.79	14.79	18.64	70.71	153.8	386.3		24118.3	104.2	41.78	19.73	15.37	53.24	292.5	236.5		27558.7	108	124.9	24.01	13.08	70.36	171.3	318.1		30779.7	248.7	217.5	28.63	14.22	154.3	118.5	185		34920	165.2	112.3	18.52	13.55	36.51	113.1	314.3		38925.7	222.9	232.1	19.79	18.79
20864.3	93.89	99.97	14.88	18.71	70.14	155.3	388.7		24118.7	103.9	41.37	19.62	15.37	52.97	291.3	236.9		27559	108.1	125	23.97	12.92	70	170.8	317.9		30780	250.4	216.3	28.8	14.16	153.7	119.1	185.5		34920.3	165.6	111.9	18.46	13.59	36.18	113.6	314.2		38926	223.7	231.7	19.68	18.68
20864.7	93.79	100.1	14.94	18.76	69.56	156.8	391.2		24119	103.6	40.97	19.5	15.39	52.66	290.1	237.4		27559.3	108.3	125.2	23.93	12.77	69.78	170.5	317.7		30780.3	252.1	215.2	28.95	14.1	153.1	119.7	186		34920.7	166	111.4	18.43	13.64	35.85	114.1	314.2		38926.3	224.5	231.2	19.58	18.56
20865	93.72	100.3	15.02	18.82	68.95	158.3	393.7		24119.3	103.3	40.61	19.37	15.4	52.39	288.9	237.9		27559.7	108.5	125.3	23.89	12.63	69.7	170.2	317.4		30780.7	253.9	214	29.11	14.05	152.5	120.4	186.5		34921	166.4	110.9	18.41	13.69	35.57	114.5	314.2		38926.7	225.3	230.7	19.5	18.45
20865.3	93.67	100.5	15.08	18.89	68.38	159.8	396.4		24119.7	103.1	40.3	19.25	15.42	52.09	287.7	238.6		27560	108.7	125.4	23.87	12.5	69.7	170	317.2		30781	255.8	212.9	29.26	13.98	151.8	121.1	187		34921.3	166.8	110.4	18.39	13.74	35.33	115	314.4		38927	226	230.3	19.41	18.34
20865.7	93.65	100.7	15.17	18.93	67.77	161.3	399		24120	103	40.01	19.12	15.43	51.78	286.5	239.3		27560.3	109	125.6	23.83	12.37	69.83	169.8	317		30781.3	257.6	211.7	29.42	13.93	151.2	121.8	187.6		34921.7	167.1	109.8	18.41	13.77	35.11	115.4	314.6		38927.3	226.7	229.7	19.33	18.23
20866	93.63	100.9	15.23	19	67.16	162.7	401.5		24120.3	102.9	39.75	18.98	15.45	51.48	285.3	240.1		27560.7	109.2	125.7	23.8	12.26	70.08	169.6	316.9		30781.7	259.6	210.6	29.61	13.87	150.6	122.6	188.2		34922	167.5	109.2	18.46	13.8	34.91	115.8	314.9		38927.7	227.3	229.2	19.25	18.11
20866.3	93.6	101.1	15.31	19.05	66.53	164	403.8		24120.7	102.8	39.54	18.85	15.47	51.18	284.1	240.9		27561	109.4	125.8	23.78	12.13	70.38	169.4	316.8		30782	261.5	209.4	29.78	13.82	149.9	123.4	189		34922.3	167.8	108.6	18.52	13.84	34.75	116.3	315.2		38928	227.9	228.6	19.16	18.02
20866.7	93.56	101.3	15.38	19.1	65.93	165.3	405.9		24121	102.8	39.38	18.71	15.48	50.87	282.9	241.7		27561.3	109.6	125.9	23.74	12.01	70.8	169.3	316.8		30782.3	263.4	208.2	29.96	13.76	149.3	124.1	190.1		34922.7	168.2	108	18.62	13.85	34.61	116.8	315.6		38928.3	228.4	228	19.1	17.9
20867	93.5	101.5	15.46	19.13	65.27	166.4	407.8		24121.3	102.8	39.28	18.58	15.5	50.57	281.6	242.6		27561.7	109.9	126	23.7	11.9	71.29	169.1	316.9		30782.7	265.4	207	30.17	13.69	148.6	125	191.4		34923	168.6	107.3	18.77	13.89	34.5	117.4	315.9		38928.7	228.8	227.4	19.04	17.81
20867.3	93.43	101.7	15.56	19.18	64.63	167.5	409.4		24121.7	102.8	39.22	18.43	15.51	50.27	280.3	243.4		27562	110.2	126.1	23.68	11.79	71.84	169	317		30783	267.4	205.9	30.36	13.64	148	126	192.9		34923.3	169.1	106.6	18.93	13.9	34.42	118	316.3		38929	229.2	226.7	18.96	17.71
20867.7	93.34	101.9	15.65	19.19	63.97	168.6	410.9		24122	102.9	39.2	18.29	15.55	49.94	279	244.2		27562.3	110.5	126.1	23.62	11.68	72.48	168.9	317.3		30783.3	269.3	204.7	30.55	13.58	147.4	127.2	194.5		34923.7	169.6	105.9	19.14	13.9	34.34	118.6	316.7		38929.3	229.4	226	18.89	17.63
20868	93.25	102.1	15.77	19.23	63.34	169.6	412.2		24122.3	103	39.22	18.14	15.56	49.64	277.7	245		27562.7	111	126.1	23.58	11.55	73.14	168.9	317.6		30783.7	271.2	203.5	30.74	13.53	146.8	128.6	196.1		34924	170.2	105.2	19.35	13.9	34.28	119.4	317.2		38929.7	229.6	225.2	18.83	17.53
20868.3	93.14	102.3	15.87	19.26	62.68	170.7	413.6		24122.7	103.1	39.3	17.98	15.6	49.31	276.3	245.9		27563	111.4	126	23.51	11.43	73.85	168.9	318		30784	273	202.3	30.92	13.5	146.3	130.2	197.6		34924.3	170.8	104.5	19.58	13.9	34.25	120.2	317.8		38930	229.7	224.4	18.77	17.43
20868.7	93.02	102.5	16	19.29	61.99	171.7	415		24123	103.2	39.38	17.83	15.63	48.98	275	246.7		27563.3	112	125.9	23.45	11.32	74.59	169	318.3		30784.3	274.7	201.2	31.11	13.45	145.7	131.8	199		34924.7	171.4	103.7	19.83	13.9	34.2	121.2	318.4		38930.3	229.7	223.6	18.73	17.35
20869	92.89	102.8	16.15	19.32	61.33	172.8	416.6		24123.3	103.3	39.49	17.69	15.66	48.65	273.7	247.6		27563.7	112.6	125.8	23.39	11.19	75.34	169	318.7		30784.7	276.4	200.1	31.28	13.42	145.1	133.5	200.3		34925	172	103	20.06	13.89	34.2	122.3	319.1		38930.7	229.5	222.7	18.66	17.26
20869.3	92.76	103	16.27	19.35	60.64	173.8	418.4		24123.7	103.5	39.64	17.54	15.68	48.29	272.4	248.5		27564	113.2	125.6	23.33	11.08	76.11	169.1	319.1		30785	277.8	199.1	31.44	13.37	144.6	135.1	201.6		34925.3	172.5	102.2	20.31	13.85	34.17	123.4	319.8		38931	229.3	221.8	18.6	17.18
20869.7	92.63	103.2	16.42	19.39	59.96	174.9	420.2		24124	103.6	39.8	17.37	15.71	47.96	271.1	249.4		27564.3	113.9	125.4	23.24	10.95	76.91	169.1	319.4		30785.3	279	198	31.59	13.34	144	136.7	202.8		34925.7	173	101.5	20.56	13.84	34.17	124.6	320.6		38931.3	228.9	220.8	18.54	17.1
20870	92.51	103.4	16.56	19.42	59.27	175.9	422.1		24124.3	103.7	39.98	17.23	15.72	47.63	269.9	250.4		27564.7	114.5	125.1	23.18	10.84	77.7	169.2	319.6		30785.7	280	197	31.73	13.29	143.4	138.2	204		34926	173.4	100.8	20.83	13.82	34.17	125.9	321.5		38931.7	228.4	219.8	18.48	17.02
20870.3	92.41	103.5	16.69	19.45	58.61	176.9	424		24124.7	103.8	40.22	17.06	15.76	47.27	268.6	251.4		27565	115.2	124.8	23.12	10.72	78.5	169.3	319.7		30786	280.8	195.9	31.84	13.24	142.8	139.7	205.2		34926.3	173.8	100.1	21.08	13.8	34.17	127.1	322.6		38932	227.9	218.7	18.39	16.93
20870.7	92.34	103.7	16.83	19.48	57.92	177.8	425.9		24125	104	40.45	16.92	15.79	46.94	267.4	252.4		27565.3	115.7	124.4	23.06	10.59	79.3	169.3	319.7		30786.3	281.3	194.7	31.94	13.18	142.3	141.1	206.3		34926.7	174.1	99.37	21.33	13.77	34.17	128.3	323.8		38932.3	227.2	217.6	18.33	16.85
20871	92.28	103.9	16.98	19.52	57.26	178.8	427.7		24125.3	104.1	40.74	16.75	15.82	46.61	266.1	253.4		27565.7	116.3	124	22.99	10.48	80.13	169.4	319.6		30786.7	281.6	193.5	32.05	13.13	141.7	142.5	207.5		34927	174.4	98.59	21.58	13.76	34.17	129.6	325.2		38932.7	226.5	216.4	18.27	16.77
20871.3	92.25	104	17.12	19.55	56.6	179.8	429.3		24125.7	104.3	41.03	16.58	15.87	46.31	264.9	254.3		27566	116.8	123.6	22.93	10.37	80.95	169.4	319.4		30787	281.7	192.3	32.11	13.08	141.1	143.9	208.6		34927.3	174.7	97.81	21.83	13.72	34.2	130.7	326.7		38933	225.7	215.3	18.23	16.69
20871.7	92.24	104.1	17.25	19.58	55.97	180.8	430.7		24126	104.6	41.31	16.42	15.9	46	263.6	255.3		27566.3	117.3	123.3	22.89	10.24	81.78	169.5	319.2		30787.3	281.6	190.9	32.17	13.01	140.5	145.2	209.8		34927.7	175	97.02	22.08	13.69	34.2	131.9	328.3		38933.3	224.8	214	18.16	16.61
20872	92.24	104.2	17.37	19.6	55.33	181.7	432		24126.3	104.9	41.6	16.25	15.93	45.67	262.3	256.3		27566.7	117.9	122.8	22.83	10.13	82.6	169.5	318.9		30787.7	281.3	189.5	32.21	12.97	139.9	146.5	210.9		34928	175.3	96.24	22.33	13.68	34.2	133	330		38933.7	223.9	212.8	18.14	16.53
20872.3	92.27	104.3	17.48	19.61	54.7	182.7	433.2		24126.7	105.2	41.91	16.1	15.97	45.4	261.1	257.3		27567	118.4	122.4	22.76	10.01	83.43	169.6	318.7		30788	280.9	188	32.25	12.92	139.4	147.8	212.1		34928.3	175.7	95.46	22.58	13.64	34.2	134	331.7		38934	223	211.5	18.1	16.45
20872.7	92.37	104.4	17.58	19.63	54.09	183.6	434.4		24127	105.6	42.25	15.94	15.98	45.1	259.8	258.2		27567.3	118.9	121.9	22.7	9.905	84.23	169.7	318.5		30788.3	280.3	186.4	32.3	12.89	138.8	149.1	213.2		34928.7	176	94.67	22.81	13.61	34.23	135.1	333.5		38934.3	222	210.3	18.08	16.39
20873	92.56	104.4	17.66	19.63	53.52	184.5	435.7		24127.3	106.1	42.59	15.79	16.01	44.82	258.6	259.2		27567.7	119.5	121.5	22.62	9.776	85.05	169.7	318.4		30788.7	279.7	184.7	32.32	12.85	138.2	150.4	214.2		34929	176.4	93.89	23.06	13.59	34.23	136.1	335.1		38934.7	221	209	18.04	16.31
20873.3	92.86	104.4	17.73	19.61	52.97	185.3	437		24127.7	106.6	42.93	15.65	16.03	44.55	257.4	260.1		27568	120	121	22.53	9.663	85.85	169.7	318.3		30789	278.9	183	32.34	12.8	137.6	151.7	215.1		34929.3	176.8	93.08	23.31	13.56	34.23	137.2	336.8		38935	220	207.7	18.02	16.24
20873.7	93.31	104.4	17.79	19.6	52.44	186.1	438.3		24128	107.1	43.3	15.52	16.06	44.27	256.2	261		27568.3	120.5	120.6	22.45	9.55	86.62	169.7	318.3		30789.3	278.1	181.2	32.36	12.79	137.1	153	216		34929.7	177.3	92.27	23.55	13.55	34.25	138.3	338.4		38935.3	219	206.3	17.96	16.16
20874	93.88	104.3	17.85	19.58	51.92	186.9	439.6		24128.3	107.8	43.66	15.38	16.08	44.02	255	262		27568.7	121	120.2	22.37	9.421	87.39	169.7	318.3		30789.7	277.2	179.4	32.36	12.76	136.6	154.2	216.8		34930	177.7	91.46	23.8	13.51	34.25	139.4	339.9		38935.7	218	205	17.91	16.1
20874.3	94.53	104.2	17.91	19.56	51.45	187.6	441		24128.7	108.4	44.03	15.23	16.08	43.75	253.8	262.9		27569	121.6	119.9	22.26	9.308	88.11	169.7	318.5		30790	276.3	177.4	32.36	12.74	136.1	155.5	217.6		34930.3	178.1	90.65	24.03	13.5	34.28	140.4	341.4		38936	217.1	203.6	17.85	16.01
20874.7	95.23	104	17.98	19.53	51.01	188.3	442.4		24129	109.1	44.4	15.1	16.08	43.5	252.6	263.8		27569.3	122.1	119.5	22.18	9.211	88.82	169.6	318.7		30790.3	275.3	175.5	32.34	12.74	135.7	156.7	218.3		34930.7	178.5	89.84	24.28	13.5	34.28	141.5	342.8		38936.3	216.1	202.3	17.77	15.95
20875	95.95	103.8	18.04	19.52	50.6	189	443.8		24129.3	109.8	44.79	15	16.06	43.25	251.4	264.7		27569.7	122.7	119.2	22.08	9.098	89.51	169.6	319		30790.7	274.3	173.5	32.32	12.74	135.3	157.8	219		34931	178.9	89.06	24.51	13.48	34.28	142.7	344.2		38936.7	215.1	200.9	17.71	15.87
20875.3	96.68	103.5	18.12	19.5	50.24	189.7	445.3		24129.7	110.6	45.15	14.9	16.03	43.03	249.9	265.5		27570	123.2	119	21.97	9.002	90.2	169.6	319.4		30791	273.2	171.5	32.28	12.76	135	159	219.8		34931.3	179.3	88.35	24.74	13.48	34.31	143.8	345.6		38937	214	199.5	17.62	15.79
20875.7	97.39	103.2	18.19	19.48	49.91	190.3	446.7		24130	111.3	45.54	14.81	16	42.81	248.3	266.4		27570.3	123.8	118.8	21.89	8.921	90.83	169.5	319.9		30791.3	272	169.4	32.23	12.77	134.7	160.1	220.7		34931.7	179.7	87.7	24.97	13.47	34.31	144.9	347		38937.3	213	198.1	17.56	15.71
20876	98.11	102.8	18.25	19.47	49.64	191	448.2		24130.3	112.1	45.94	14.75	15.95	42.59	246.4	267.5		27570.7	124.3	118.6	21.79	8.84	91.44	169.5	320.4		30791.7	270.9	167.3	32.15	12.8	134.4	161.2	221.6		34932	180.2	87.07	25.2	13.47	34.31	146.1	348.2		38937.7	211.9	196.7	17.48	15.63
20876.3	98.81	102.3	18.31	19.47	49.39	191.6	449.6		24130.7	112.9	46.33	14.69	15.89	42.37	244.5	268.8		27571	124.9	118.5	21.68	8.792	92.01	169.5	321.1		30792	269.7	165.2	32.09	12.85	134.2	162.3	222.7		34932.3	180.7	86.45	25.43	13.47	34.31	147.3	349.4		38938	210.8	195.3	17.42	15.55
20876.7	99.51	101.9	18.37	19.45	49.17	192.3	451.1		24131	113.6	46.72	14.67	15.84	42.15	242.4	270.3		27571.3	125.4	118.4	21.58	8.743	92.59	169.6	321.7		30792.3	268.5	163.1	32	12.9	134	163.4	223.8		34932.7	181.3	85.85	25.66	13.47	34.31	148.4	350.4		38938.3	209.7	193.8	17.33	15.47
20877	100.2	101.3	18.43	19.45	49	192.9	452.4		24131.3	114.2	47.11	14.65	15.77	41.93	240.4	271.9		27571.7	126	118.4	21.49	8.711	93.11	169.8	322.4		30792.7	267.2	161	31.9	12.95	133.8	164.5	225		34933	181.9	85.27	25.89	13.47	34.31	149.6	351.5		38938.7	208.6	192.3	17.25	15.39
20877.3	100.9	100.8	18.5	19.45	48.87	193.6	453.7		24131.7	114.9	47.53	14.65	15.71	41.74	238.3	273.5		27572	126.5	118.5	21.39	8.679	93.61	169.9	323.2		30793	266	159	31.82	13.01	133.7	165.5	226.2		34933.3	182.5	84.72	26.11	13.45	34.31	150.8	352.7		38939	207.5	190.7	17.19	15.31
20877.7	101.6	100.2	18.56	19.45	48.78	194.2	454.9		24132	115.5	47.95	14.65	15.66	41.52	236.2	274.8		27572.3	127.1	118.6	21.29	8.679	94.1	170	323.9		30793.3	264.8	156.9	31.71	13.08	133.5	166.5	227.6		34933.7	183.1	84.2	26.36	13.45	34.31	152	353.9		38939.3	206.4	189.2	17.1	15.22
20878	102.4	99.56	18.62	19.44	48.73	194.8	456.1		24132.3	116	48.34	14.69	15.61	41.3	234.2	276		27572.7	127.7	118.8	21.18	8.695	94.54	170.1	324.7		30793.7	263.5	154.9	31.61	13.14	133.5	167.4	228.9		34934	183.7	83.76	26.59	13.45	34.28	153.3	355.2		38939.7	205.3	187.6	17.02	15.14
20878.3	103.1	98.9	18.66	19.44	48.7	195.4	457.3		24132.7	116.6	48.73	14.73	15.55	41.08	232.2	277.2		27573	128.3	119	21.08	8.727	94.98	170.1	325.6		30794	262.3	152.9	31.51	13.21	133.4	168.3	230.2		34934.3	184.3	83.39	26.84	13.45	34.25	154.5	356.6		38940	204.2	186.1	16.94	15.06
20878.7	103.9	98.2	18.71	19.42	48.7	196	458.5		24133	117.1	49.15	14.77	15.5	40.83	230.3	278.4		27573.3	128.9	119.3	20.97	8.76	95.37	170.1	326.5		30794.3	261.1	151	31.4	13.27	133.3	169.1	231.5		34934.7	184.8	83.15	27.09	13.45	34.23	155.7	358.1		38940.3	203.1	184.5	16.85	14.98
20879	104.7	97.47	18.77	19.4	48.73	196.6	459.9		24133.3	117.7	49.57	14.83	15.45	40.58	228.5	279.5		27573.7	129.6	119.7	20.89	8.792	95.76	170.2	327.5		30794.7	259.9	149.2	31.28	13.34	133.2	169.8	232.7		34935	185.1	83.05	27.34	13.45	34.17	156.9	359.7		38940.7	202	182.9	16.77	14.9
20879.3	105.5	96.71	18.81	19.37	48.81	197.3	461.4		24133.7	118.4	49.98	14.9	15.4	40.31	226.6	280.6		27574	130.2	120.1	20.79	8.84	96.14	170.3	328.5		30795	258.8	147.4	31.15	13.42	133.1	170.6	233.9		34935.3	185.2	83.05	27.59	13.45	34.12	158.1	361.2		38941	201	181.3	16.69	14.84
20879.7	106.3	95.95	18.85	19.34	48.89	198	463.1		24134	119	50.4	14.98	15.37	40.06	224.8	281.7		27574.3	130.8	120.5	20.68	8.873	96.5	170.3	329.5		30795.3	257.6	145.6	31.03	13.5	133	171.4	235.2		34935.7	185.3	83.1	27.84	13.45	34.03	159.4	362.8		38941.3	199.9	179.6	16.6	14.77
20880	107	95.14	18.89	19.31	49	198.7	464.8		24134.3	119.7	50.79	15.06	15.32	39.76	222.9	282.8		27574.7	131.5	121	20.6	8.921	96.83	170.4	330.5		30795.7	256.5	143.9	30.88	13.56	132.9	172.1	236.6		34936	185.2	83.21	28.09	13.45	33.95	160.6	364.4		38941.7	198.9	178	16.54	14.72
20880.3	107.8	94.33	18.93	19.27	49.17	199.3	466.6		24134.7	120.5	51.21	15.15	15.29	39.48	221.1	283.9		27575	132.1	121.6	20.5	8.953	97.13	170.5	331.4		30796	255.3	142.2	30.76	13.63	132.7	172.7	238.1		34936.3	185.1	83.31	28.34	13.45	33.87	161.9	366		38942	197.9	176.3	16.46	14.68
20880.7	108.6	93.52	19	19.24	49.31	199.9	468.3		24135	121.2	51.6	15.25	15.26	39.21	219.2	285		27575.3	132.8	122.2	20.41	9.002	97.43	170.6	332.2		30796.3	254.2	140.5	30.61	13.69	132.6	173.3	239.8		34936.7	184.9	83.44	28.59	13.45	33.76	163.2	367.6		38942.3	196.9	174.6	16.4	14.64
20881	109.4	92.71	19.04	19.19	49.47	200.5	470		24135.3	122	52.02	15.35	15.24	38.9	217.3	286.1		27575.7	133.4	122.8	20.31	9.05	97.74	170.7	333		30796.7	253	138.9	30.46	13.76	132.3	174	241.6		34937	184.8	83.63	28.84	13.43	33.62	164.5	369.2		38942.7	196	172.9	16.33	14.61
20881.3	110.2	91.88	19.1	19.16	49.66	201.1	471.5		24135.7	122.8	52.44	15.48	15.21	38.6	215.4	287.3		27576	134.1	123.4	20.22	9.098	97.98	170.8	333.8		30797	251.8	137.3	30.32	13.8	132.1	174.6	243.4		34937.3	184.6	83.83	29.11	13.43	33.51	165.8	370.9		38943	195	171.2	16.29	14.6
20881.7	111	91.07	19.14	19.11	49.86	201.7	473		24136	123.7	52.88	15.6	15.18	38.3	213.5	288.4		27576.3	134.7	124.1	20.14	9.147	98.23	170.9	334.7		30797.3	250.6	135.7	30.17	13.85	131.8	175.3	245.3		34937.7	184.4	84.12	29.36	13.43	33.35	167.2	372.7		38943.3	194.1	169.5	16.23	14.58
20882	111.7	90.26	19.2	19.06	50.05	202.4	474.4		24136.3	124.6	53.3	15.75	15.16	38	211.5	289.6		27576.7	135.2	124.7	20.04	9.195	98.48	171	335.6		30797.7	249.3	134.2	30.03	13.92	131.5	176	247.1		34938	184.3	84.51	29.61	13.42	33.21	168.5	374.5		38943.7	193.1	167.7	16.19	14.58
20882.3	112.5	89.45	19.27	19.02	50.24	202.9	475.8		24136.7	125.4	53.75	15.92	15.13	37.69	209.5	290.9		27577	135.7	125.4	19.95	9.244	98.7	171	336.6		30798	248	132.6	29.88	13.97	131.1	176.7	248.9		34938.3	184.1	85.01	29.88	13.42	33.07	169.8	376.4		38944	192.1	166	16.15	14.58
20882.7	113.2	88.64	19.31	18.97	50.46	203.5	477.2		24137	126.3	54.19	16.08	15.11	37.36	207.5	292.3		27577.3	136	126	19.85	9.292	98.86	171.1	337.7		30798.3	246.6	131	29.74	14.01	130.7	177.4	250.8		34938.7	183.9	85.61	30.13	13.42	32.91	171.1	378.4		38944.3	191	164.2	16.1	14.58
20883	113.9	87.83	19.37	18.93	50.65	204	478.5		24137.3	127.2	54.63	16.25	15.08	37.06	205.7	293.8		27577.7	136.3	126.6	19.75	9.34	99.03	171.1	338.7		30798.7	245.2	129.4	29.57	14.08	130.2	178.2	252.6		34939	183.7	86.37	30.4	13.4	32.71	172.3	380.5		38944.7	189.9	162.4	16.06	14.6
20883.3	114.6	87.02	19.41	18.89	50.85	204.4	479.9		24137.7	128	55.1	16.44	15.06	36.73	203.9	295.3		27578	136.5	127.2	19.62	9.373	99.2	171	339.7		30799	243.8	127.9	29.42	14.13	129.7	178.9	254.3		34939.3	183.4	87.26	30.65	13.4	32.55	173.6	382.6		38945	188.8	160.5	16.04	14.61
20883.7	115.3	86.24	19.48	18.84	51.04	204.6	481.2		24138	128.9	55.55	16.62	15.05	36.43	202.2	296.8		27578.3	136.5	127.8	19.5	9.421	99.31	170.8	340.7		30799.3	242.2	126.3	29.28	14.18	129.2	179.6	256		34939.7	183.2	88.27	30.9	13.4	32.36	174.8	384.7		38945.3	187.5	158.6	16.04	14.63
20884	116	85.45	19.52	18.79	51.23	204.7	482.4		24138.3	129.7	55.99	16.81	15.03	36.1	200.4	298.3		27578.7	136.5	128.4	19.37	9.469	99.44	170.7	341.7		30799.7	240.6	124.8	29.13	14.22	128.6	180.3	257.7		34940	182.9	89.48	31.15	13.4	32.16	176.1	386.9		38945.7	186.2	156.7	16.04	14.66
20884.3	116.7	84.67	19.56	18.73	51.4	204.7	483.3		24138.7	130.5	56.44	17	15.01	35.8	198.7	299.9		27579	136.3	128.9	19.23	9.502	99.53	170.5	342.6		30800	239	123.4	28.99	14.27	128	181	259.2		34940.3	182.7	90.81	31.4	13.4	31.97	177.3	389		38946	184.8	154.8	16.04	14.71
20884.7	117.4	83.89	19.62	18.68	51.56	204.5	483.9		24139	131.3	56.88	17.19	15.01	35.46	196.9	301.7		27579.3	136.1	129.4	19.08	9.534	99.61	170.3	343.3		30800.3	237.3	122	28.84	14.34	127.4	181.8	260.8		34940.7	182.3	92.3	31.65	13.4	31.78	178.5	391.2		38946.3	183.3	152.9	16.06	14.76
20885	118.1	83.1	19.66	18.63	51.73	204.3	484.2		24139.3	132.2	57.32	17.37	15	35.13	195.1	303.6		27579.7	135.8	129.9	18.93	9.566	99.69	170.1	343.9		30800.7	235.5	120.7	28.7	14.39	126.8	182.5	262.3		34941	182	93.92	31.9	13.42	31.58	179.6	393.2		38946.7	181.8	151	16.1	14.8
20885.3	118.8	82.35	19.7	18.58	51.89	204	484.2		24139.7	133	57.74	17.54	15	34.83	193.4	305.7		27580	135.5	130.4	18.77	9.599	99.77	170	344.5		30801	233.7	119.4	28.57	14.43	126.2	183.2	263.8		34941.3	181.6	95.64	32.15	13.42	31.36	180.7	395.2		38947	180.2	149	16.15	14.85
20885.7	119.5	81.61	19.75	18.52	52.03	203.7	484		24140	133.8	58.16	17.73	14.98	34.5	191.6	308		27580.3	135.1	130.8	18.6	9.631	99.86	169.8	345.1		30801.3	231.9	118.1	28.42	14.5	125.6	184	265.4		34941.7	181.1	97.42	32.4	13.43	31.17	181.9	397.2		38947.3	178.6	147.1	16.19	14.9
20886	120.2	80.93	19.79	18.47	52.14	203.4	483.7		24140.3	134.7	58.58	17.94	14.97	34.14	189.9	310.5		27580.7	134.7	131.2	18.43	9.647	99.91	169.7	345.6		30801.7	230	116.9	28.3	14.56	125	184.7	266.9		34942	180.6	99.27	32.63	13.45	30.98	182.9	399		38947.7	177	145.1	16.25	14.95
20886.3	121	80.28	19.83	18.42	52.25	203.2	483.4		24140.7	135.6	59	18.12	14.93	33.81	188.4	313		27581	134.3	131.6	18.25	9.663	99.99	169.6	346.2		30802	228.1	115.8	28.15	14.61	124.5	185.4	268.5		34942.3	180.1	101.1	32.86	13.47	30.76	184	400.8		38948	175.3	143.2	16.31	15
20886.7	121.7	79.68	19.85	18.37	52.33	202.9	483		24141	136.4	59.39	18.33	14.92	33.48	187.2	315.5		27581.3	133.9	132	18.06	9.679	100	169.5	346.9		30802.3	226.1	114.7	28.03	14.68	124	186.2	270.1		34942.7	179.5	103	33.11	13.48	30.57	185	402.6		38948.3	173.7	141.3	16.37	15.05
20887	122.4	79.11	19.87	18.32	52.42	202.5	482.8		24141.3	137.3	59.78	18.56	14.9	33.13	186.4	317.9		27581.7	133.5	132.3	17.85	9.679	100.1	169.5	347.6		30802.7	224.1	113.7	27.88	14.74	123.5	187	271.7		34943	179	105	33.34	13.5	30.35	186	404.4		38948.7	172	139.4	16.46	15.11
20887.3	123.2	78.56	19.89	18.27	52.5	202.1	482.5		24141.7	138.2	60.17	18.79	14.87	32.8	185.9	320.2		27582	133.3	132.6	17.66	9.695	100.2	169.4	348.3		30803	222	112.7	27.74	14.8	123	187.8	273.3		34943.3	178.6	107	33.57	13.5	30.15	187	406.2		38949	170.4	137.5	16.56	15.18
20887.7	123.9	78.04	19.91	18.23	52.53	201.6	482.2		24142	139.1	60.54	19.02	14.84	32.44	185.5	322.6		27582.3	133	132.9	17.46	9.695	100.3	169.3	349		30803.3	219.8	111.8	27.59	14.85	122.6	188.5	274.9		34943.7	178.2	108.9	33.79	13.51	29.93	188	407.9		38949.3	168.7	135.6	16.67	15.24
20888	124.6	77.57	19.93	18.19	52.55	201	481.9		24142.3	140	60.93	19.27	14.79	32.08	185.2	324.9		27582.7	132.9	133.2	17.27	9.695	100.3	169.1	349.4		30803.7	217.5	110.9	27.45	14.92	122.2	189.2	276.5		34944	177.9	110.9	34	13.53	29.74	189	409.8		38949.7	167.1	133.8	16.77	15.32
20888.3	125.3	77.1	19.95	18.14	52.58	200.4	481.5		24142.7	141	61.29	19.52	14.74	31.75	185	327.2		27583	132.7	133.3	17.06	9.711	100.4	168.9	349.7		30804	215.2	110.1	27.3	14.97	121.9	189.8	278		34944.3	177.6	112.9	34.21	13.55	29.52	189.9	411.5		38950	165.6	131.9	16.87	15.4
20888.7	126.1	76.65	19.95	18.1	52.58	199.7	480.9		24143	142	61.63	19.79	14.69	31.39	184.7	329.5		27583.3	132.6	133.5	16.85	9.728	100.5	168.7	349.8		30804.3	212.8	109.4	27.16	15.01	121.5	190.3	279.6		34944.7	177.4	114.9	34.4	13.55	29.3	190.8	413.2		38950.3	164.1	130	16.98	15.48
20889	126.8	76.23	19.95	18.05	52.55	198.8	480.1		24143.3	143	61.97	20.06	14.64	31.06	184.5	331.7		27583.7	132.6	133.6	16.67	9.744	100.6	168.5	349.9		30804.7	210.3	108.6	26.99	15.06	121.3	190.7	281.1		34945	177.2	116.9	34.56	13.55	29.08	191.7	414.8		38950.7	162.7	128.2	17.08	15.56
20889.3	127.5	75.79	19.95	18	52.53	197.9	479		24143.7	144	62.31	20.31	14.6	30.7	184.2	333.8		27584	132.5	133.7	16.48	9.776	100.7	168.3	350.1		30805	207.7	107.9	26.84	15.11	121	191	282.7		34945.3	177.1	118.8	34.69	13.55	28.86	192.5	416.2		38951	161.3	126.4	17.17	15.64
20889.7	128.2	75.37	19.95	17.95	52.44	196.8	477.6		24144	145	62.65	20.58	14.55	30.37	183.9	335.7		27584.3	132.5	133.8	16.29	9.808	100.9	168.2	350.2		30805.3	205	107.1	26.7	15.16	120.8	191.4	284.3		34945.7	177	120.8	34.81	13.55	28.64	193.4	417.4		38951.3	160	124.7	17.27	15.72
20890	128.9	74.95	19.93	17.89	52.39	195.8	476.1		24144.3	146	62.97	20.85	14.48	30.04	183.5	337.5		27584.7	132.4	133.8	16.12	9.857	101	168.1	350.4		30805.7	202.3	106.4	26.55	15.22	120.6	191.7	285.9		34946	176.9	122.7	34.9	13.55	28.42	194.2	418.5		38951.7	158.7	123	17.35	15.81
20890.3	129.6	74.56	19.93	17.81	52.28	194.6	474.4		24144.7	146.9	63.25	21.1	14.43	29.69	183	339.1		27585	132.4	133.8	15.96	9.905	101.2	168	350.6		30806	199.5	105.6	26.41	15.27	120.4	192	287.7		34946.3	176.8	124.6	34.98	13.55	28.2	195.1	419.4		38952	157.6	121.4	17.44	15.89
20890.7	130.3	74.14	19.93	17.74	52.17	193.5	472.6		24145	147.7	63.54	21.37	14.39	29.36	182.5	340.7		27585.3	132.4	133.7	15.79	9.97	101.3	167.8	350.7		30806.3	196.6	104.8	26.26	15.32	120.2	192.4	289.5		34946.7	176.7	126.5	35.04	13.55	27.98	196	420.4		38952.3	156.5	119.9	17.52	15.97
20891	131	73.75	19.91	17.66	52.06	192.4	470.8		24145.3	148.5	63.83	21.62	14.32	29	182	342.1		27585.7	132.3	133.6	15.65	10.01	101.5	167.7	350.8		30806.7	193.7	103.9	26.11	15.37	120	192.7	291.2		34947	176.6	128.3	35.08	13.55	27.76	196.9	421.3		38952.7	155.4	118.3	17.62	16.03
20891.3	131.7	73.36	19.91	17.56	51.92	191.3	469.1		24145.7	149.1	64.11	21.87	14.27	28.67	181.5	343.5		27586	132.2	133.6	15.5	10.08	101.7	167.4	350.8		30807	190.7	103	25.97	15.42	119.8	192.9	292.8		34947.3	176.4	130.2	35.08	13.55	27.54	197.7	422.2		38953	154.5	116.9	17.71	16.1
20891.7	132.4	72.97	19.89	17.48	51.78	190.2	467.3		24146	149.8	64.35	22.14	14.22	28.31	181	344.9		27586.3	132.2	133.5	15.38	10.14	101.9	167.2	350.7		30807.3	187.7	102.1	25.82	15.47	119.6	193.2	294		34947.7	176.2	132.1	35.06	13.55	27.32	198.5	423.3		38953.3	153.5	115.5	17.79	16.16
20892	133.1	72.58	19.89	17.42	51.62	189.2	465.7		24146.3	150.4	64.61	22.39	14.16	27.95	180.6	346.3		27586.7	132.1	133.5	15.25	10.21	102.1	166.9	350.6		30807.7	184.7	101.1	25.68	15.51	119.4	193.4	294.9		34948	176	133.9	35.02	13.55	27.07	199.2	424.5		38953.7	152.6	114.2	17.87	16.21
20892.3	133.8	72.19	19.85	17.34	51.45	188.2	464.2		24146.7	151	64.85	22.64	14.13	27.59	180.2	347.8		27587	132.1	133.4	15.13	10.27	102.4	166.5	350.3		30808	181.6	100.1	25.51	15.56	119.2	193.4	295.5		34948.3	175.6	135.7	34.96	13.53	26.85	199.8	425.7		38954	151.8	113	17.98	16.27
20892.7	134.5	71.79	19.83	17.27	51.26	187.1	462.8		24147	151.5	65.06	22.89	14.1	27.24	179.8	349.3		27587.3	132	133.3	15.02	10.34	102.6	166.1	349.8		30808.3	178.5	99.03	25.37	15.6	119	193.1	296		34948.7	175.3	137.5	34.86	13.51	26.6	200.3	426.9		38954.3	151	111.9	18.06	16.34
20893	135.2	71.4	19.77	17.19	51.07	186.1	461.4		24147.3	152	65.26	23.14	14.08	26.91	179.4	350.8		27587.7	132	133.3	14.92	10.4	102.9	165.6	349.3		30808.7	175.3	97.94	25.2	15.64	118.7	192.5	296.4		34949	174.9	139.3	34.75	13.5	26.38	200.7	428		38954.7	150.3	110.9	18.14	16.4
20893.3	135.9	71.01	19.73	17.13	50.85	185	459.8		24147.7	152.5	65.45	23.37	14.05	26.55	179	352.3		27588	132	133.3	14.83	10.47	103.1	165.1	348.7		30809	172.1	96.81	25.03	15.69	118.4	191.8	296.8		34949.3	174.5	141	34.63	13.47	26.14	201	429		38955	149.6	110	18.25	16.47
20893.7	136.6	70.62	19.66	17.05	50.65	183.9	458		24148	153	65.63	23.62	14.05	26.22	178.6	353.9		27588.3	132	133.3	14.77	10.53	103.4	164.5	348.1		30809.3	169	95.64	24.85	15.74	118.1	191	297.2		34949.7	174	142.7	34.52	13.45	25.89	201.1	429.9		38955.3	149.1	109.2	18.33	16.53
20894	137.4	70.23	19.58	16.98	50.43	182.8	456		24148.3	153.5	65.79	23.85	14.03	25.86	178.1	355.5		27588.7	132	133.3	14.69	10.59	103.6	164	347.7		30809.7	165.9	94.44	24.68	15.79	117.8	190.1	297.7		34950	173.7	144.4	34.4	13.43	25.67	201.1	430.7		38955.7	148.6	108.4	18.43	16.58
20894.3	138.1	69.83	19.5	16.92	50.19	181.6	453.7		24148.7	154	65.94	24.08	14.03	25.53	177.6	357		27589	132.1	133.3	14.65	10.64	103.9	163.4	347.4		30810	162.9	93.26	24.51	15.84	117.5	189.3	298.3		34950.3	173.3	146.1	34.27	13.43	25.42	201	431.4		38956	148.3	107.8	18.52	16.63
20894.7	138.8	69.44	19.41	16.84	49.94	180.5	451.2		24149	154.5	66.07	24.32	14.05	25.2	177.1	358.6		27589.3	132.2	133.4	14.58	10.71	104.2	162.8	347.3		30810.3	159.9	92.11	24.35	15.89	117.2	188.4	299		34950.7	173	147.7	34.15	13.42	25.17	200.8	432.1		38956.3	148	107.3	18.62	16.68
20895	139.6	69.05	19.33	16.77	49.69	179.4	448.5		24149.3	155	66.2	24.55	14.05	24.87	176.6	360.1		27589.7	132.4	133.5	14.54	10.77	104.5	162.3	347.4		30810.7	157.2	90.96	24.2	15.95	116.8	187.6	299.8		34951	172.7	149.3	34.02	13.4	24.93	200.6	432.7		38956.7	147.8	106.9	18.73	16.72
20895.3	140.2	68.63	19.25	16.71	49.44	178.3	445.6		24149.7	155.5	66.31	24.78	14.06	24.54	176.2	361.6		27590	132.7	133.6	14.52	10.84	104.7	161.7	347.5		30811	154.6	89.89	24.05	16	116.5	186.9	300.8		34951.3	172.4	150.8	33.9	13.39	24.71	200.2	433.2		38957	147.7	106.5	18.81	16.77
20895.7	140.9	68.27	19.16	16.64	49.17	177.2	442.5		24150	156.1	66.41	25.01	14.08	24.24	175.7	363.2		27590.3	133.1	133.8	14.48	10.92	105	161.1	347.8		30811.3	152.2	88.85	23.91	16.06	116.1	186.1	301.9		34951.7	172.1	152.3	33.77	13.37	24.46	199.9	433.5		38957.3	147.6	106.2	18.91	16.82
20896	141.5	67.88	19.06	16.58	48.89	176.1	439.4		24150.3	156.6	66.52	25.24	14.1	23.94	175.2	364.7		27590.7	133.6	134	14.44	10.98	105.3	160.5	348.1		30811.7	149.9	87.88	23.8	16.11	115.7	185.4	303.2		34952	171.9	153.8	33.63	13.35	24.21	199.5	433.7		38957.7	147.7	106	19	16.87
20896.3	142	67.51	18.96	16.52	48.62	175	436.4		24150.7	157.2	66.6	25.47	14.11	23.6	174.8	366.2		27591	134.2	134.1	14.42	11.05	105.6	159.9	348.4		30812	147.8	86.99	23.68	16.18	115.4	184.7	304.7		34952.3	171.7	155.3	33.5	13.34	23.96	199	433.8		38958	147.8	105.9	19.06	16.92
20896.7	142.4	67.14	18.87	16.47	48.34	173.9	433.5		24151	157.8	66.65	25.68	14.13	23.3	174.3	367.8		27591.3	135	134.3	14.4	11.13	105.9	159.4	348.7		30812.3	145.9	86.16	23.6	16.24	115	184	306.3		34952.7	171.4	156.7	33.38	13.32	23.71	198.6	433.7		38958.3	148	105.8	19.1	16.97
20897	142.8	66.8	18.79	16.42	48.07	172.7	430.7		24151.3	158.3	66.73	25.91	14.16	23.03	173.9	369.3		27591.7	135.8	134.5	14.38	11.19	106.2	158.9	349		30812.7	144.2	85.43	23.49	16.29	114.7	183.3	308		34953	171.2	158.1	33.23	13.3	23.47	198.2	433.5		38958.7	148.2	105.8	19.14	17.02
20897.3	143.1	66.49	18.68	16.39	47.77	171.5	427.9		24151.7	159	66.75	26.14	14.19	22.72	173.4	370.8		27592	136.8	134.7	14.38	11.26	106.5	158.6	349.2		30813	142.6	84.75	23.41	16.34	114.3	182.6	309.7		34953.3	170.9	159.5	33.11	13.3	23.22	197.9	433.2		38959	148.4	105.9	19.18	17.06
20897.7	143.4	66.18	18.62	16.37	47.49	170.3	425		24152	159.6	66.8	26.34	14.22	22.45	172.9	372.2		27592.3	137.7	135	14.36	11.34	106.8	158.4	349.4		30813.3	141	84.15	23.33	16.39	114	181.9	311.5		34953.7	170.6	160.9	32.96	13.29	22.94	197.5	432.9		38959.3	148.7	106	19.2	17.11
20898	143.5	65.89	18.54	16.34	47.19	169.1	422.2		24152.3	160.3	66.83	26.55	14.27	22.17	172.4	373.7		27592.7	138.8	135.2	14.36	11.4	107.1	158.3	349.7		30813.7	139.6	83.63	23.26	16.43	113.7	181.2	313.2		34954	170.2	162.2	32.82	13.27	22.7	197.1	432.5		38959.7	149.1	106.2	19.23	17.16
20898.3	143.5	65.63	18.48	16.34	46.88	167.9	419.3		24152.7	161.1	66.83	26.78	14.3	21.9	171.9	375		27593	139.8	135.4	14.36	11.48	107.4	158.3	350		30814	138.2	83.13	23.2	16.47	113.3	180.5	315		34954.3	169.9	163.6	32.67	13.26	22.42	196.8	432.2		38960	149.4	106.5	19.25	17.21
20898.7	143.4	65.39	18.41	16.32	46.58	166.6	416.3		24153	161.9	66.83	26.99	14.37	21.62	171.2	376.3		27593.3	140.8	135.6	14.38	11.56	107.7	158.4	350.6		30814.3	136.9	82.68	23.14	16.5	113	179.7	316.8		34954.7	169.5	164.9	32.5	13.26	22.15	196.4	431.9		38960.3	149.8	106.8	19.27	17.27
20899	143.2	65.19	18.35	16.32	46.28	165.4	413.3		24153.3	162.8	66.83	27.2	14.42	21.38	170.6	377.5		27593.7	141.9	135.8	14.38	11.63	108	158.5	351.2		30814.7	135.7	82.27	23.08	16.53	112.7	179	318.6		34955	169.1	166.3	32.36	13.24	21.9	195.9	431.6		38960.7	150.2	107.1	19.29	17.32
20899.3	142.8	65.03	18.27	16.31	45.98	164.3	410.2		24153.7	163.7	66.8	27.43	14.5	21.13	169.8	378.6		27594	142.9	135.9	14.4	11.71	108.4	158.6	352		30815	134.5	81.9	23.03	16.55	112.5	178.3	320.4		34955.3	168.8	167.6	32.21	13.22	21.62	195.5	431.3		38961	150.6	107.5	19.31	17.37
20899.7	142.4	64.92	18.21	16.29	45.67	163.1	407.1		24154	164.7	66.8	27.63	14.58	20.88	168.9	379.7		27594.3	143.9	136.1	14.42	11.8	108.7	158.7	352.8		30815.3	133.3	81.56	22.99	16.56	112.2	177.6	322.3		34955.7	168.4	168.9	32.07	13.21	21.35	195	431.1		38961.3	151.1	107.9	19.33	17.42
20900	141.9	64.85	18.14	16.29	45.37	161.9	403.9		24154.3	165.8	66.75	27.84	14.68	20.63	168.1	380.8		27594.7	144.8	136.2	14.44	11.88	109.1	158.8	353.7		30815.7	132.1	81.27	22.95	16.58	111.9	176.9	324.1		34956	168.1	170.1	31.92	13.21	21.07	194.5	430.8		38961.7	151.6	108.4	19.37	17.47
20900.3	141.4	64.82	18.06	16.27	45.04	160.7	400.6		24154.7	166.8	66.73	28.03	14.77	20.41	167.2	381.9		27595	145.8	136.3	14.48	11.97	109.4	158.9	354.6		30816	130.9	81.04	22.93	16.58	111.7	176.1	325.9		34956.3	167.6	171.2	31.8	13.21	20.8	193.9	430.4		38962	152.2	108.9	19.39	17.53
20900.7	140.8	64.85	17.98	16.27	44.74	159.5	397.2		24155	167.9	66.67	28.22	14.89	20.19	166.5	382.8		27595.3	146.7	136.3	14.5	12.05	109.8	159	355.5		30816.3	129.8	80.83	22.93	16.56	111.5	175.4	327.6		34956.7	167.2	172.3	31.65	13.19	20.52	193.3	430		38962.3	152.7	109.4	19.43	17.58
20901	140.3	64.92	17.91	16.26	44.41	158.2	393.8		24155.3	168.9	66.6	28.38	15.01	20	165.9	383.5		27595.7	147.6	136.3	14.52	12.13	110.2	159.2	356.5		30816.7	128.7	80.65	22.93	16.55	111.3	174.6	329.1		34957	166.6	173.3	31.51	13.19	20.22	192.7	429.6		38962.7	153.3	110	19.45	17.63
20901.3	139.8	65.03	17.83	16.26	44.11	157	390.5		24155.7	169.9	66.54	28.57	15.13	19.78	165.4	384		27596	148.6	136.2	14.56	12.21	110.6	159.3	357.4		30817	127.7	80.49	22.95	16.53	111.1	173.9	330.6		34957.3	165.9	174.3	31.38	13.21	19.95	192.1	429.3		38963	153.9	110.6	19.48	17.69
20901.7	139.3	65.19	17.75	16.24	43.78	155.7	387.2		24156	170.9	66.47	28.72	15.24	19.59	165	384.1		27596.3	149.5	136.1	14.58	12.29	111	159.4	358.2		30817.3	126.6	80.39	22.95	16.48	110.9	173.1	331.9		34957.7	165.2	175.3	31.23	13.21	19.67	191.4	428.9		38963.3	154.5	111.2	19.52	17.74
20902	138.8	65.37	17.66	16.22	43.44	154.4	383.9		24156.3	171.8	66.36	28.88	15.35	19.42	164.5	384.1		27596.7	150.6	135.9	14.63	12.35	111.3	159.6	358.9		30817.7	125.6	80.28	22.97	16.43	110.7	172.3	333.2		34958	164.3	176.3	31.09	13.22	19.37	190.7	428.6		38963.7	155	111.9	19.54	17.81
20902.3	138.3	65.58	17.58	16.22	43.11	153.1	380.6		24156.7	172.8	66.26	29.01	15.47	19.26	164.1	384.1		27597	151.7	135.7	14.67	12.42	111.8	159.8	359.7		30818	124.6	80.23	22.97	16.37	110.6	171.6	334.3		34958.3	163.4	177.3	30.94	13.22	19.09	190	428.3		38964	155.5	112.6	19.58	17.85
20902.7	137.9	65.84	17.5	16.21	42.78	151.9	377.4		24157	173.7	66.15	29.13	15.58	19.09	163.7	384.2		27597.3	152.9	135.3	14.69	12.48	112.2	160	360.4		30818.3	123.5	80.2	22.99	16.29	110.5	170.9	335.4		34958.7	162.4	178.2	30.78	13.24	18.82	189.2	428		38964.3	155.9	113.3	19.62	17.9
20903	137.5	66.1	17.44	16.19	42.43	150.6	374.3		24157.3	174.6	66.02	29.26	15.69	18.95	163.3	384.3		27597.7	154.2	134.9	14.73	12.55	112.6	160.2	361.1		30818.7	122.5	80.2	23.01	16.21	110.4	170.2	336.5		34959	161.3	179.1	30.61	13.26	18.51	188.4	427.6		38964.7	156.3	114	19.66	17.97
20903.3	137.1	66.41	17.35	16.18	42.1	149.4	371.2		24157.7	175.4	65.92	29.36	15.81	18.82	162.8	384.5		27598	155.6	134.5	14.77	12.61	113	160.5	361.8		30819	121.5	80.23	23.03	16.11	110.3	169.5	337.7		34959.3	160.3	180	30.44	13.26	18.27	187.6	427.3		38965	156.7	114.7	19.7	18.02
20903.7	136.7	66.73	17.27	16.18	41.74	148.1	368.2		24158	176.2	65.76	29.44	15.9	18.71	162.2	384.7		27598.3	157.1	133.9	14.81	12.68	113.4	160.7	362.5		30819.3	120.5	80.23	23.06	16.01	110.2	168.8	339.1		34959.7	159.3	180.7	30.26	13.27	18.02	186.8	426.9		38965.3	157	115.5	19.75	18.08
20904	136.3	67.07	17.21	16.18	41.35	146.9	365.3		24158.3	177	65.6	29.53	16.01	18.6	161.7	384.9		27598.7	158.8	133.3	14.86	12.74	113.9	160.8	363.1		30819.7	119.4	80.23	23.1	15.92	110.2	168.1	340.4		34960	158.4	181.4	30.07	13.29	17.77	186	426.6		38965.7	157.3	116.2	19.79	18.14
20904.3	136	67.41	17.14	16.18	41	145.7	362.5		24158.7	177.7	65.45	29.61	16.1	18.51	161.1	385.2		27599	160.5	132.7	14.92	12.79	114.3	161	363.6		30820	117.2	80.2	23.18	15.72	110.1	166.5	343.1		34960.3	157.5	182	29.88	13.3	17.55	185.1	426.2		38966	157.5	116.9	19.85	18.23
20904.7	135.7	67.77	17.06	16.19	40.58	144.5	359.8		24159	178.3	65.26	29.67	16.19	18.43	160.6	385.5		27599.3	162.4	132	14.98	12.85	114.8	161.1	364		30820.3	116	80.23	23.22	15.63	110.1	165.8	344.2		34960.7	156.8	182.7	29.67	13.32	17.36	184.3	425.8		38966.3	157.7	117.7	19.89	18.31
20905	135.4	68.16	17	16.19	40.2	143.3	357.2		24159.3	179	65.08	29.74	16.27	18.38	160.1	385.9		27599.7	164.3	131.2	15.04	12.92	115.2	161.2	364.3		30820.7	114.8	80.28	23.26	15.53	110.1	165.1	345		34961	156.1	183.3	29.49	13.34	17.22	183.4	425.5		38966.7	158	118.4	19.93	18.4
20905.3	135.1	68.55	16.92	16.21	39.79	142.2	354.7		24159.7	179.5	64.9	29.78	16.37	18.29	159.6	386.4		27600	166.4	130.4	15.1	12.98	115.7	161.3	364.6		30821	113.5	80.39	23.31	15.45	110.1	164.5	345.6		34961.3	155.5	184	29.28	13.35	17.08	182.4	425.1		38967	158.2	119.1	20	18.48
20905.7	134.8	68.95	16.85	16.21	39.34	141.1	352.2		24160	180.6	64.51	29.86	16.52	18.16	158.6	387.5		27600.3	168.5	129.5	15.19	13.03	116.2	161.5	365		30821.3	112.2	80.49	23.35	15.35	110.1	163.8	346.1		34961.7	154.9	184.7	29.07	13.39	16.97	181.3	424.7		38967.3	158.4	119.8	20.04	18.55
20906	134.6	69.34	16.77	16.22	38.9	140	349.9		24160.3	181.2	64.3	29.9	16.6	18.1	158.1	388		27600.7	170.7	128.5	15.29	13.09	116.6	161.6	365.4		30821.7	111	80.67	23.39	15.26	110.1	163.2	346.6		34962	154.3	185.4	28.88	13.4	16.92	180.1	424.2		38967.7	158.6	120.5	20.08	18.63
20906.3	134.4	69.76	16.71	16.22	38.46	138.9	347.6		24160.7	181.7	64.06	29.9	16.68	18.02	157.6	388.6		27601	172.9	127.6	15.4	13.16	117.1	161.9	365.8		30822	109.7	80.88	23.41	15.18	110.1	162.7	347.1		34962.3	153.8	186.2	28.65	13.42	16.86	178.9	423.7		38968	158.9	121.2	20.12	18.69
20906.7	134.2	70.15	16.65	16.24	37.97	137.7	345.4		24161	182.3	63.83	29.9	16.76	17.96	157	389		27601.3	175.1	126.6	15.5	13.21	117.6	162.1	366.2		30822.3	108.4	81.17	23.43	15.1	110.1	162.1	347.7		34962.7	153.2	187	28.45	13.45	16.84	177.7	423		38968.3	159.2	121.9	20.14	18.76
20907	134.1	70.57	16.56	16.24	37.5	136.6	343.1		24161.3	182.9	63.57	29.9	16.84	17.91	156.5	389.4		27601.7	177.5	125.6	15.63	13.27	118.1	162.4	366.5		30822.7	107.3	81.48	23.45	15	110.1	161.5	348.5		34963	152.7	187.7	28.24	13.48	16.84	176.5	422.2		38968.7	159.5	122.6	20.18	18.82
20907.3	134	70.96	16.5	16.24	37.01	135.5	341		24161.7	183.5	63.31	29.88	16.92	17.83	156	389.7		27602	179.8	124.6	15.77	13.34	118.6	162.6	366.9		30823	106.2	81.82	23.45	14.92	110	160.9	349.3		34963.3	152.2	188.5	28.01	13.5	16.86	175.2	421.2		38969	159.8	123.3	20.2	18.87
20907.7	133.9	71.38	16.44	16.24	36.48	134.5	338.8		24162	184.2	63.02	29.86	17	17.77	155.6	389.8		27602.3	182.3	123.5	15.94	13.4	119.1	163	367.3		30823.3	105.2	82.21	23.47	14.84	110	160.3	350.3		34963.7	151.7	189.2	27.8	13.53	16.89	174	420.1		38969.3	160.2	124	20.22	18.92
20908	133.9	71.77	16.37	16.24	35.99	133.6	336.7		24162.3	184.9	62.73	29.82	17.06	17.69	155.1	390		27602.7	184.8	122.5	16.1	13.45	119.6	163.3	367.8		30823.7	104.3	82.66	23.47	14.74	109.9	159.6	351.3		34964	151.2	189.9	27.57	13.55	16.95	172.8	418.8		38969.7	160.7	124.6	20.25	18.95
20908.3	133.9	72.16	16.33	16.24	35.44	132.8	334.7		24162.7	185.6	62.44	29.78	17.14	17.61	154.7	390.2		27603	187.3	121.4	16.29	13.51	120.1	163.8	368.3		30824	103.4	83.1	23.47	14.66	109.7	159	352.4		34964.3	150.7	190.6	27.36	13.58	17.03	171.5	417.4		38970	161.1	125.3	20.27	19
20908.7	133.9	72.55	16.29	16.24	34.91	132.1	332.7		24163	186.4	62.13	29.74	17.22	17.52	154.2	390.5		27603.3	189.9	120.4	16.5	13.58	120.7	164.3	368.9		30824.3	102.7	83.57	23.47	14.58	109.6	158.4	353.5		34964.7	150.3	191.3	27.13	13.59	17.11	170.3	415.9		38970.3	161.7	126	20.27	19.05
20909	133.9	72.94	16.25	16.24	34.36	131.6	330.9		24163.3	187.2	61.82	29.69	17.29	17.41	153.9	390.7		27603.7	192.6	119.3	16.71	13.63	121.2	164.8	369.6		30824.7	102	84.04	23.45	14.5	109.4	157.9	354.6		34965	149.9	192	26.91	13.61	17.22	169.1	414.4		38970.7	162.2	126.7	20.27	19.08
20909.3	133.9	73.31	16.21	16.24	33.81	131.2	329.2		24163.7	188.1	61.48	29.67	17.37	17.3	153.5	390.8		27604	195.3	118.2	16.92	13.69	121.7	165.4	370.3		30825	101.4	84.54	23.43	14.42	109.2	157.5	355.8		34965.3	149.5	192.7	26.68	13.64	17.33	167.9	412.9		38971	162.8	127.4	20.27	19.11
20909.7	133.8	73.67	16.19	16.24	33.24	130.9	327.8		24164	188.9	61.11	29.63	17.45	17.19	153.1	390.7		27604.3	198	117.2	17.14	13.76	122.2	166	371		30825.3	100.9	85.04	23.41	14.34	109.1	157.3	357		34965.7	149.1	193.4	26.43	13.68	17.44	166.7	411.4		38971.3	163.5	128.1	20.27	19.14
20910	133.8	74.04	16.17	16.24	32.69	130.6	326.6		24164.3	189.8	60.77	29.61	17.52	17.11	152.8	390.4		27604.7	200.7	116.1	17.39	13.82	122.7	166.6	371.7		30825.7	100.4	85.58	23.39	14.26	108.8	157.1	358.2		34966	148.8	194	26.2	13.71	17.55	165.6	409.9		38971.7	164.2	128.8	20.25	19.19
20910.3	133.8	74.38	16.15	16.26	32.11	130.3	325.6		24164.7	190.7	60.41	29.59	17.6	17	152.5	389.9		27605	203.4	115.1	17.66	13.89	123.2	167.2	372.4		30826	100	86.11	23.35	14.18	108.6	157.1	359.5		34966.3	148.6	194.7	25.97	13.74	17.69	164.5	408.6		38972	164.8	129.5	20.22	19.23
20910.7	133.8	74.69	16.12	16.26	31.53	130.1	324.7		24165	191.6	60.04	29.57	17.68	16.89	152.2	389.1		27605.3	206.1	114	17.96	13.97	123.7	167.8	373.2		30826.3	99.64	86.68	23.33	14.1	108.3	157	360.9		34966.7	148.4	195.5	25.74	13.77	17.8	163.5	407.4		38972.3	165.5	130.2	20.18	19.26
20911	133.8	74.95	16.12	16.27	30.95	129.8	323.8		24165.3	192.6	59.65	29.57	17.76	16.78	152	388.2		27605.7	208.8	113	18.27	14.03	124.2	168.4	374		30826.7	99.3	87.26	23.28	14.01	108	157	362.4		34967	148.2	196.4	25.49	13.82	17.94	162.6	406.3		38972.7	166.2	130.9	20.14	19.31
20911.3	134	75.21	16.12	16.27	30.35	129.6	322.9		24165.7	193.6	59.28	29.57	17.82	16.7	151.8	387.2		27606	211.5	111.9	18.58	14.11	124.7	168.9	374.8		30827	99.01	87.86	23.26	13.95	107.8	156.9	364.1		34967.3	148.1	197.5	25.26	13.85	18.05	161.6	405.2		38973	166.9	131.5	20.08	19.34
20911.7	134.2	75.42	16.12	16.27	29.77	129.3	321.9		24166	194.6	58.89	29.57	17.9	16.62	151.5	386.3		27606.3	214.2	110.9	18.93	14.18	125.1	169.4	375.8		30827.3	98.8	88.48	23.24	13.87	107.5	156.9	365.9		34967.7	147.9	198.6	25.03	13.9	18.18	160.7	404.1		38973.3	167.6	132.2	20.02	19.39
20912	134.4	75.58	16.12	16.29	29.19	129.2	320.9		24166.3	195.7	58.5	29.57	17.98	16.53	151.2	385.4		27606.7	216.8	109.8	19.29	14.26	125.5	169.8	376.8		30827.7	98.61	89.11	23.22	13.79	107.2	156.8	367.8		34968	147.7	200	24.8	13.95	18.32	159.8	403		38973.7	168.2	132.8	19.93	19.42
20912.3	134.8	75.74	16.15	16.29	28.61	129.1	320		24166.7	196.8	58.08	29.57	18.06	16.45	150.8	384.4		27607	219.3	108.8	19.66	14.32	125.9	170.2	377.8		30828	98.49	89.74	23.2	13.72	106.9	156.7	369.8		34968.3	147.4	201.5	24.55	14	18.43	158.9	401.8		38974	168.8	133.4	19.85	19.47
20912.7	135.1	75.84	16.15	16.29	28.04	129.2	319.2		24167	197.9	57.69	29.59	18.14	16.37	150.3	383.5		27607.3	221.7	107.8	20.06	14.4	126.3	170.6	379.1		30828.3	98.43	90.39	23.16	13.64	106.6	156.7	371.7		34968.7	147.1	203.1	24.3	14.05	18.57	158	400.4		38974.3	169.3	134.1	19.77	19.5
20913	135.6	75.92	16.17	16.29	27.46	129.3	318.5		24167.3	199.1	57.3	29.59	18.23	16.31	149.9	382.4		27607.7	224.1	106.8	20.45	14.47	126.6	171.1	380.4		30828.7	98.43	91.04	23.14	13.58	106.3	156.8	373.7		34969	146.5	204.8	24.08	14.11	18.71	157.1	398.9		38974.7	169.9	134.7	19.66	19.53
20913.3	136	75.95	16.19	16.31	26.91	129.5	318		24167.7	200.2	56.91	29.61	18.31	16.26	149.5	381.5		27608	226.4	105.8	20.85	14.55	126.9	171.6	381.9		30829	98.51	91.7	23.14	13.51	106	157	375.8		34969.3	145.9	206.7	23.83	14.16	18.84	156.1	397.1		38975	170.3	135.3	19.58	19.56
20913.7	136.5	75.92	16.21	16.31	26.33	129.8	317.7		24168	201.4	56.51	29.61	18.39	16.18	149	380.5		27608.3	228.7	104.8	21.24	14.61	127.2	172.1	383.3		30829.3	98.65	92.37	23.12	13.43	105.7	157.3	377.9		34969.7	145.2	208.7	23.6	14.22	18.98	155.3	395.2		38975.3	170.8	135.9	19.5	19.6
20914	137	75.87	16.25	16.31	25.78	130.2	317.7		24168.3	202.5	56.15	29.63	18.47	16.12	148.6	379.6		27608.7	230.9	103.9	21.64	14.66	127.4	172.6	384.8		30829.7	98.87	93.05	23.12	13.37	105.4	157.6	380		34970	144.4	210.9	23.39	14.29	19.12	154.4	393.3		38975.7	171.1	136.4	19.41	19.64
20914.3	137.6	75.76	16.27	16.32	25.26	130.7	317.9		24168.7	203.6	55.78	29.67	18.55	16.07	148.1	378.8		27609	233	102.9	22.01	14.71	127.6	173.2	386.3		30830	99.14	93.73	23.12	13.3	105.1	157.9	382.1		34970.3	143.6	213.1	23.22	14.35	19.26	153.5	391.5		38976	171.4	136.9	19.33	19.68
20914.7	138.1	75.66	16.31	16.34	24.73	131.3	318.4		24169	204.8	55.44	29.72	18.63	16.01	147.7	378		27609.3	235.1	102	22.39	14.74	127.7	173.7	387.8		30830.3	99.46	94.44	23.14	13.22	104.9	158.1	384.1		34970.7	142.8	215.4	23.03	14.42	19.39	152.7	389.7		38976.3	171.7	137.2	19.25	19.71
20915	138.6	75.53	16.35	16.35	24.21	131.9	319		24169.3	206	55.1	29.76	18.73	15.96	147.2	377.2		27609.7	237.2	101.1	22.74	14.77	127.8	174.3	389.3		30830.7	99.78	95.14	23.14	13.16	104.6	158.3	386		34971	142	217.8	22.89	14.48	19.5	151.8	388.1		38976.7	171.8	137.4	19.18	19.74
20915.3	139.1	75.37	16.4	16.37	23.71	132.5	319.8		24169.7	207.2	54.76	29.8	18.81	15.93	146.7	376.4		27610	239.2	100.2	23.1	14.79	127.8	174.8	390.8		30831	100.1	95.87	23.16	13.08	104.4	158.4	387.7		34971.3	141.2	220.3	22.76	14.55	19.64	151	386.5		38977	171.9	137.4	19.1	19.79
20915.7	139.6	75.21	16.44	16.4	23.25	133.1	320.6		24170	208.4	54.45	29.86	18.89	15.87	146.2	375.7		27610.3	241.3	99.4	23.45	14.8	127.8	175.4	392.2		30831.3	100.4	96.63	23.18	13.01	104.2	158.6	389.3		34971.7	140.4	222.7	22.66	14.61	19.75	150.1	384.9		38977.3	172	137.3	19.02	19.82
20916	140.2	75.03	16.48	16.43	22.78	133.8	321.5		24170.3	209.6	54.14	29.92	18.97	15.85	145.7	375		27610.7	243.3	98.54	23.78	14.8	127.7	176	393.7		30831.7	100.7	97.39	23.2	12.95	104	158.7	390.9		34972	139.6	225.2	22.58	14.66	19.86	149.2	383.3		38977.7	171.9	137.2	18.93	19.87
20916.3	140.7	74.85	16.52	16.47	22.31	134.4	322.5		24170.7	210.9	53.85	30.01	19.05	15.82	145.2	374.3		27611	245.4	97.68	24.14	14.82	127.6	176.6	395.1		30832	100.9	98.17	23.24	12.87	103.8	158.8	392.6		34972.3	138.9	227.6	22.53	14.74	19.97	148.4	381.7		38978	171.8	137	18.85	19.9
20916.7	141.2	74.67	16.56	16.5	21.87	135	323.4		24171	212.3	53.56	30.11	19.13	15.79	144.6	373.5		27611.3	247.4	96.81	24.47	14.82	127.4	177.2	396.5		30832.3	101.2	98.96	23.28	12.8	103.6	159.1	394.5		34972.7	138.1	230.1	22.49	14.8	20.08	147.6	379.8		38978.3	171.7	136.8	18.77	19.95
20917	141.8	74.46	16.6	16.53	21.46	135.6	324.3		24171.3	213.6	53.28	30.21	19.19	15.79	144	372.7		27611.7	249.4	95.98	24.8	14.82	127.2	177.8	397.9		30832.7	101.4	99.77	23.35	12.74	103.5	159.6	396.4		34973	137.5	232.6	22.47	14.89	20.17	146.9	377.8		38978.7	171.4	136.6	18.66	19.98
20917.3	142.3	74.25	16.65	16.56	21.05	136.1	325.2		24171.7	215	53.01	30.34	19.24	15.79	143.4	371.8		27612	251.4	95.12	25.14	14.82	126.9	178.5	399.3		30833	101.6	100.6	23.41	12.66	103.4	160.3	398.4		34973.3	136.8	235.1	22.47	14.97	20.28	146.2	375.6		38979	171.2	136.3	18.56	20.02
20917.7	142.9	74.01	16.71	16.6	20.63	136.7	326		24172	216.5	52.75	30.46	19.27	15.76	142.8	370.8		27612.3	253.4	94.26	25.47	14.82	126.6	179.2	400.8		30833.3	101.8	101.4	23.51	12.59	103.3	161.2	400.5		34973.7	136.2	237.5	22.49	15.06	20.36	145.7	373.3		38979.3	170.9	135.9	18.46	20.06
20918	143.4	73.78	16.77	16.63	20.25	137.3	326.8		24172.3	217.9	52.52	30.59	19.29	15.76	142.2	369.8		27612.7	255.3	93.37	25.78	14.82	126.2	180	402.4		30833.7	102	102.2	23.6	12.51	103.3	162.2	402.5		34974	135.6	240	22.53	15.16	20.44	145.2	371.1		38979.7	170.5	135.4	18.35	20.1
20918.3	143.9	73.54	16.83	16.66	19.86	138	327.6		24172.7	219.3	52.31	30.74	19.32	15.76	141.6	368.7		27613	257.2	92.48	26.09	14.82	125.8	180.8	403.8		30834	102.2	103.1	23.72	12.43	103.2	163.2	404.5		34974.3	135.1	242.4	22.56	15.27	20.52	144.8	368.9		38980	170.2	134.9	18.25	20.14
20918.7	144.5	73.31	16.89	16.71	19.5	138.6	328.6		24173	220.8	52.1	30.9	19.32	15.73	141	367.5		27613.3	259.1	91.59	26.41	14.82	125.3	181.6	405.1		30834.3	102.3	104	23.85	12.35	103.3	164.2	406.4		34974.7	134.5	244.8	22.6	15.37	20.61	144.4	366.8		38980.3	169.8	134.2	18.12	20.18
20919	144.9	73.07	16.96	16.74	19.15	139.2	329.7		24173.3	222.2	51.92	31.05	19.32	15.73	140.5	366.4		27613.7	261	90.68	26.72	14.82	124.9	182.4	406.3		30834.7	102.5	104.8	23.97	12.26	103.3	165.3	408.3		34975	133.9	247.2	22.62	15.48	20.69	144.1	364.7		38980.7	169.5	133.6	18	20.23
20919.3	145.4	72.84	17.04	16.77	18.82	139.8	331		24173.7	223.6	51.73	31.21	19.32	15.71	139.9	365.2		27614	262.8	89.74	27.03	14.84	124.3	183.3	407.1		30835	102.7	105.7	24.1	12.16	103.3	166.2	410		34975.3	133.3	249.6	22.64	15.6	20.74	143.8	362.6		38981	169.1	132.9	17.87	20.26
20919.7	145.9	72.6	17.12	16.81	18.51	140.3	332.4		24174	225	51.58	31.38	19.32	15.71	139.4	364.1		27614.3	264.5	88.8	27.32	14.84	123.8	184.1	407.7		30835.3	102.8	106.5	24.24	12.05	103.4	167.1	411.6		34975.7	132.7	252	22.66	15.69	20.83	143.7	360.6		38981.3	168.7	132.2	17.75	20.29
20920	146.3	72.37	17.21	16.84	18.21	140.8	334		24174.3	226.4	51.45	31.57	19.32	15.71	138.8	362.9		27614.7	266.2	87.83	27.63	14.84	123.1	184.9	408.1		30835.7	103	107.3	24.37	11.95	103.5	168	413		34976	132.1	254.4	22.68	15.81	20.88	143.6	358.6		38981.7	168.3	131.4	17.62	20.32
20920.3	146.8	72.11	17.29	16.87	17.91	141.3	335.7		24174.7	227.7	51.32	31.73	19.31	15.68	138.3	361.8		27615	267.8	86.84	27.93	14.85	122.5	185.8	408.4		30836	103.2	108.2	24.51	11.85	103.6	168.8	414.2		34976.3	131.5	256.7	22.72	15.92	20.94	143.6	356.7		38982	167.9	130.6	17.5	20.35
20920.7	147.3	71.87	17.37	16.9	17.63	141.7	337.4		24175	229	51.21	31.92	19.29	15.68	137.7	360.6		27615.3	269.3	85.82	28.22	14.85	121.8	186.6	408.6		30836.3	103.3	109	24.64	11.74	103.6	169.6	415.1		34976.7	130.8	259.1	22.74	16.03	20.99	143.6	354.9		38982.3	167.5	129.9	17.37	20.37
20921	147.9	71.64	17.46	16.93	17.36	142.2	339.1		24175.3	230.3	51.13	32.09	19.27	15.65	137.1	359.4		27615.7	270.7	84.75	28.51	14.85	121.1	187.4	408.8		30836.7	103.5	109.9	24.76	11.64	103.7	170.4	415.7		34977	130.2	261.4	22.76	16.13	21.02	143.6	353.2		38982.7	167	129.1	17.27	20.39
20921.3	148.5	71.4	17.54	16.97	17.08	142.7	340.7		24175.7	231.5	51.08	32.28	19.24	15.65	136.5	358.3		27616	272.1	83.68	28.8	14.87	120.4	188.3	409		30837	103.7	110.7	24.89	11.55	103.9	171.3	416.2		34977.3	129.5	263.8	22.81	16.24	21.07	143.7	351.5		38983	166.6	128.3	17.14	20.4
20921.7	149.1	71.17	17.62	16.98	16.81	143.1	342.2		24176	232.6	51.03	32.44	19.23	15.65	135.9	357.1		27616.3	273.3	82.55	29.09	14.87	119.6	189	409.3		30837.3	103.8	111.5	25.01	11.45	104	172.2	416.5		34977.7	128.9	266.2	22.85	16.35	21.13	143.8	350		38983.3	166	127.5	17.06	20.44
20922	149.9	70.93	17.69	17	16.56	143.6	343.7		24176.3	233.7	51	32.63	19.19	15.62	135.2	356		27616.7	274.4	81.43	29.38	14.89	118.9	189.6	409.5		30837.7	104	112.3	25.14	11.35	104.1	173.1	416.7		34978	128.4	268.5	22.87	16.47	21.16	143.8	348.6		38983.7	165.5	126.7	16.96	20.45
20922.3	150.6	70.67	17.77	17	16.29	144.2	345.1		24176.7	234.7	51	32.8	19.16	15.62	134.6	354.9		27617	275.4	80.26	29.67	14.9	118.1	190	409.7		30838	104.1	113.2	25.26	11.26	104.2	174	417		34978.3	127.9	270.9	22.91	16.56	21.21	143.8	347.3		38984	164.9	125.9	16.87	20.47
20922.7	151.4	70.44	17.85	17	16.04	144.7	346.5		24177	235.5	51	32.96	19.13	15.62	134	353.8		27617.3	276.4	79.11	29.94	14.9	117.3	190.2	409.7		30838.3	104.3	114	25.39	11.18	104.3	174.9	417.3		34978.7	127.4	273.2	22.95	16.68	21.27	143.7	346		38984.3	164.4	125.1	16.79	20.48
20923	152.3	70.17	17.94	16.98	15.79	145.3	347.9		24177.3	236.3	51	33.13	19.1	15.62	133.4	352.7		27617.7	277.4	77.91	30.21	14.92	116.4	190.2	409.5		30838.7	104.5	114.8	25.49	11.08	104.3	175.8	417.5		34979	127	275.5	22.99	16.77	21.29	143.6	344.7		38984.7	163.8	124.6	16.73	20.52
20923.3	153.2	69.91	18.02	16.97	15.54	145.8	349.4		24177.7	236.9	51.03	33.27	19.05	15.6	132.8	351.8		27618	278.3	76.7	30.51	14.92	115.6	190	409.1		30839	104.6	115.6	25.62	11	104.4	176.7	417.8		34979.3	126.6	277.8	23.03	16.89	21.35	143.4	343.4		38985	163.1	124.3	16.65	20.53
20923.7	154.2	69.68	18.1	16.95	15.29	146.4	350.8		24178	237.3	51.06	33.42	18.98	15.62	132.3	350.9		27618.3	279.2	75.5	30.78	14.92	114.7	189.8	408.3		30839.3	104.8	116.4	25.74	10.92	104.4	177.6	418		34979.7	126.2	280	23.08	16.98	21.38	143.3	342.1		38985.3	162.5	124.4	16.58	20.56
20924	155.2	69.42	18.19	16.93	15.05	147	352.3		24178.3	237.7	51.08	33.57	18.93	15.62	131.9	350		27618.7	280.2	74.27	31.05	14.93	113.8	189.5	407.3		30839.7	105	117.2	25.84	10.84	104.3	178.6	418.1		34980	125.4	284.5	23.12	17.19	21.49	143.2	339.4		38985.7	161.8	124.6	16.52	20.58
20924.3	156.3	69.13	18.27	16.9	14.83	147.5	353.8		24178.7	237.8	51.11	33.69	18.87	15.62	131.5	349.2		27619	281.2	73.05	31.3	14.93	113	189.3	406.2		30840	105.3	118	25.97	10.77	104.2	179.5	418.2		34980.3	125	286.8	23.14	17.29	21.51	143.1	338		38986	161.1	124.8	16.46	20.61
20924.7	157.4	68.87	18.35	16.89	14.58	148.1	355.4		24179	237.9	51.11	33.82	18.81	15.62	131.1	348.4		27619.3	282.2	71.79	31.57	14.95	112.1	189	405		30840.3	105.5	118.8	26.07	10.71	104.1	180.5	418.3		34980.7	124.7	289	23.14	17.39	21.57	143	336.7		38986.3	160.5	125.1	16.4	20.65
20925	158.5	68.58	18.43	16.85	14.33	148.7	356.9		24179.3	238	51.13	33.94	18.74	15.65	130.9	347.5		27619.7	283.2	70.57	31.82	14.95	111.1	188.7	403.7		30840.7	105.7	119.5	26.2	10.64	104	181.5	418.3		34981	124.4	291.2	23.14	17.47	21.6	143	335.4		38986.7	159.8	125.6	16.33	20.68
20925.3	159.6	68.29	18.52	16.82	14.08	149.3	358.6		24179.7	238	51.13	34.07	18.66	15.68	130.6	346.6		27620	284.2	69.34	32.09	14.97	110.2	188.4	402.4		30841	106	120.2	26.3	10.59	103.8	182.6	418.3		34981.3	124.3	293.5	23.14	17.56	21.65	143	334.2		38987	159.1	126.1	16.27	20.71
20925.7	160.7	68.01	18.6	16.79	13.84	149.9	360.2		24180	238	51.13	34.17	18.6	15.71	130.3	345.8		27620.3	285.3	68.08	32.32	14.98	109.3	188.1	401.1		30841.3	106.2	120.9	26.41	10.55	103.6	183.7	418.4		34981.7	124.2	295.7	23.14	17.64	21.68	143.1	333		38987.3	158.4	126.9	16.21	20.74
20926	161.8	67.72	18.68	16.74	13.59	150.5	361.9		24180.3	238.1	51.13	34.29	18.52	15.73	130.1	345.1		27620.7	286.3	66.88	32.57	15.01	108.4	187.8	399.8		30841.7	106.4	121.6	26.53	10.5	103.4	184.8	418.6		34982	124.2	298	23.12	17.72	21.73	143.1	331.8		38987.7	157.8	127.9	16.15	20.77
20926.3	162.9	67.41	18.77	16.69	13.34	151.2	363.7		24180.7	238.1	51.13	34.4	18.43	15.76	129.7	344.5		27621	287.3	65.71	32.82	15.05	107.4	187.5	398.5		30842	106.6	122.2	26.63	10.45	103.1	186	418.8		34982.3	124.3	300.2	23.1	17.82	21.79	143.2	330.7		38988	157.1	129.1	16.08	20.81
20926.7	163.9	67.09	18.85	16.63	13.09	151.8	365.5		24181	238.2	51.13	34.52	18.37	15.82	129.4	344		27621.3	288.2	64.58	33.07	15.08	106.5	187.2	397.3		30842.3	106.8	122.8	26.76	10.43	102.8	187.1	419.1		34982.7	124.5	302.5	23.1	17.89	21.84	143.3	329.5		38988.3	156.6	130.4	16	20.82
20927	164.9	66.78	18.93	16.56	12.85	152.5	367.3		24181.3	238.3	51.13	34.63	18.29	15.87	129	343.6		27621.7	289	63.51	33.29	15.11	105.5	187	396.1		30842.7	107	123.3	26.86	10.4	102.4	188.2	419.5		34983	124.7	304.8	23.08	17.97	21.87	143.5	328.4		38988.7	156	132.1	15.94	20.85
20927.3	165.8	66.47	19.02	16.52	12.63	153.3	369.2		24181.7	238.4	51.13	34.75	18.21	15.93	128.6	343.1		27622	289.8	62.5	33.52	15.14	104.6	186.6	394.9		30843	107.1	123.9	26.99	10.4	102	189.2	419.7		34983.3	125	307.1	23.08	18.05	21.93	143.6	327.3		38989	155.6	133.9	15.85	20.87
20927.7	166.7	66.15	19.1	16.45	12.41	154	371.1		24182	238.5	51.13	34.86	18.13	15.98	128.2	342.5		27622.3	290.4	61.56	33.77	15.19	103.6	186.4	393.7		30843.3	107.2	124.3	27.11	10.38	101.6	190.3	420		34983.7	125.3	309.5	23.08	18.13	21.95	143.8	326.2		38989.3	155.2	136.1	15.77	20.87
20928	167.6	65.84	19.16	16.39	12.19	154.7	372.8		24182.3	238.7	51.13	34.98	18.06	16.04	128	341.8		27622.7	291	60.72	34	15.24	102.6	186.1	392.5		30843.7	107.2	124.8	27.22	10.38	101.2	191.3	420		34984	125.6	312	23.08	18.19	22.01	144	325.1		38989.7	154.8	138.6	15.71	20.87
20928.3	168.4	65.5	19.23	16.32	11.99	155.3	374.2		24182.7	238.8	51.16	35.13	18	16.09	127.7	341		27623	291.3	59.94	34.23	15.27	101.7	185.9	391.4		30844	107.2	125.3	27.32	10.38	100.7	192.4	419.9		34984.3	126	314.5	23.1	18.27	22.04	144.2	324		38990	154.5	141.4	15.63	20.87
20928.7	169.2	65.19	19.29	16.26	11.8	155.7	375.4		24183	239	51.19	35.25	17.93	16.18	127.4	340		27623.3	291.6	59.26	34.44	15.31	100.7	185.7	390.4		30844.3	107.2	125.7	27.45	10.4	100.3	193.4	419.7		34984.7	126.3	317	23.1	18.34	22.06	144.4	322.9		38990.3	154.3	144.5	15.54	20.85
20929	169.9	64.85	19.33	16.19	11.63	156.1	376.2		24183.3	239.2	51.24	35.4	17.87	16.23	127.1	338.9		27623.7	291.6	58.6	34.65	15.34	99.75	185.6	389.5		30844.7	107.1	126.2	27.55	10.4	99.8	194.5	419.4		34985	126.6	319.7	23.12	18.42	22.06	144.5	321.8		38990.7	154	147.8	15.44	20.81
20929.3	170.6	64.51	19.37	16.13	11.47	156.4	376.7		24183.7	239.4	51.26	35.54	17.81	16.31	126.8	337.5		27624	291.6	58.03	34.86	15.37	98.75	185.4	388.8		30845	107.1	126.7	27.65	10.4	99.28	195.6	419.2		34985.3	126.9	322.5	23.12	18.48	22.06	144.7	320.6		38991	153.7	151.2	15.35	20.73
20929.7	171.2	64.17	19.43	16.05	11.33	156.5	376.8		24184	239.6	51.32	35.67	17.76	16.4	126.4	335.9		27624.3	291.3	57.51	35.06	15.4	97.76	185.3	388.2		30845.3	107.2	127.1	27.76	10.42	98.78	196.6	419.1		34985.7	127.2	325.3	23.14	18.55	22.06	145	319.5		38991.3	153.5	154.7	15.25	20.65
20930	171.8	63.83	19.48	15.98	11.22	156.6	376.5		24184.3	239.9	51.37	35.81	17.71	16.48	125.9	334.3		27624.7	291	57.04	35.25	15.43	96.75	185.1	387.7		30845.7	107.2	127.5	27.86	10.42	98.26	197.6	419.1		34986	127.4	328.2	23.14	18.63	22.04	145.3	318.4		38991.7	153.2	158.3	15.13	20.55
20930.3	172.4	63.49	19.5	15.9	11.14	156.7	376		24184.7	240	51.42	35.98	17.66	16.56	125.4	332.5		27625	290.5	56.65	35.44	15.45	95.73	185	387.3		30846	107.3	127.8	27.97	10.43	97.74	198.6	419.2		34986.3	127.5	331.1	23.16	18.69	21.98	145.6	317.3		38992	152.9	161.9	15.02	20.44
20930.7	172.9	63.15	19.54	15.84	11.06	156.8	375.4		24185	240.2	51.47	36.13	17.61	16.64	124.9	330.8		27625.3	290	56.33	35.61	15.48	94.68	184.7	386.8		30846.3	107.4	128.1	28.07	10.43	97.21	199.5	419.3		34986.7	127.6	334	23.18	18.76	21.93	145.9	316.2		38992.3	152.6	165.4	14.92	20.32
20931	173.4	62.76	19.56	15.76	11	156.9	374.7		24185.3	240.3	51.55	36.27	17.56	16.73	124.4	329		27625.7	289.3	56.04	35.77	15.5	93.61	184.5	386.4		30846.7	107.6	128.4	28.2	10.43	96.72	200.3	419.3		34987	127.7	337	23.2	18.81	21.84	146.3	315.2		38992.7	152.2	169	14.81	20.21
20931.3	173.8	62.36	19.58	15.69	10.97	156.9	374		24185.7	240.3	51.63	36.42	17.53	16.81	124	327.2		27626	288.5	55.81	35.92	15.51	92.56	184.2	385.9		30847	107.7	128.6	28.3	10.43	96.22	201.2	419.3		34987.3	127.7	340	23.2	18.87	21.76	146.7	314.2		38993	151.8	172.6	14.71	20.11
20931.7	174.2	61.97	19.58	15.63	10.95	157	373.3		24186	240.3	51.73	36.56	17.48	16.89	123.6	325.4		27626.3	287.6	55.55	36.06	15.55	91.46	183.8	385.4		30847.3	107.7	128.7	28.42	10.43	95.76	201.9	419.1		34987.7	127.7	343.1	23.22	18.92	21.65	147.1	313.4		38993.3	151.4	176.2	14.63	20
20932	174.5	61.56	19.58	15.56	10.97	157.1	372.7		24186.3	240.2	51.84	36.73	17.43	16.97	123.1	323.7		27626.7	286.7	55.29	36.19	15.56	90.36	183.5	384.9		30847.7	107.7	128.8	28.55	10.42	95.32	202.7	418.7		34988	127.7	346.2	23.24	18.97	21.54	147.4	312.6		38993.7	150.9	179.8	14.52	19.89
20932.3	174.8	61.14	19.58	15.5	10.97	157.2	372		24186.7	240	52	36.87	17.4	17.08	122.7	322		27627	285.7	55.05	36.29	15.58	89.26	183.1	384.2		30848	107.7	128.8	28.67	10.4	94.9	203.5	418.1		34988.3	127.7	349.4	23.26	19.02	21.4	147.8	312		38994	150.4	183.4	14.44	19.77
20932.7	175.1	60.69	19.56	15.43	11	157.1	371.4		24187	239.8	52.15	37.02	17.35	17.17	122.3	320.4		27627.3	284.6	54.79	36.4	15.58	88.11	182.7	383.6		30848.3	107.6	128.7	28.8	10.4	94.52	204.2	417.4		34988.7	127.7	352.5	23.28	19.06	21.27	148.1	311.4		38994.3	149.9	186.9	14.36	19.66
20933	175.3	60.22	19.54	15.39	11.06	156.9	370.6		24187.3	239.5	52.36	37.19	17.32	17.25	121.8	318.7		27627.7	283.5	54.58	36.5	15.6	86.95	182.3	382.8		30848.7	107.6	128.6	28.92	10.38	94.19	205	416.5		34989	127.8	355.7	23.33	19.11	21.13	148.4	310.9		38994.7	149.4	190.4	14.27	19.55
20933.3	175.5	59.73	19.52	15.32	11.11	156.7	369.7		24187.7	239.2	52.57	37.33	17.27	17.33	121.4	317.1		27628	282.2	54.37	36.58	15.61	85.79	182	382		30849	107.5	128.5	29.05	10.38	93.88	205.8	415.6		34989.3	127.8	358.9	23.35	19.14	20.99	148.7	310.4		38995	148.9	193.9	14.21	19.44
20933.7	175.7	59.26	19.48	15.27	11.17	156.4	368.7		24188	238.8	52.81	37.48	17.24	17.44	120.8	315.3		27628.3	280.9	54.19	36.67	15.63	84.61	181.6	381.1		30849.3	107.4	128.3	29.17	10.38	93.61	206.5	414.6		34989.7	127.9	362	23.41	19.16	20.85	148.9	309.9		38995.3	148.4	197.4	14.13	19.34
20934	175.9	58.73	19.43	15.22	11.25	156.1	367.7		24188.3	238.3	53.09	37.6	17.19	17.52	120.2	313.5		27628.7	279.5	54.03	36.73	15.64	83.43	181.2	380.2		30849.7	107.4	128	29.32	10.38	93.36	207	413.7		34990	127.9	365.1	23.45	19.18	20.72	149.1	309.4		38995.7	147.9	200.8	14.06	19.23
20934.3	176.1	58.21	19.37	15.16	11.33	155.7	366.6		24188.7	237.8	53.38	37.75	17.14	17.61	119.6	311.6		27629	278.1	53.9	36.79	15.66	82.22	180.8	379.3		30850	107.3	127.7	29.44	10.38	93.14	207.4	412.7		34990.3	128	368.2	23.51	19.19	20.55	149.3	308.9		38996	147.4	204.2	14	19.11
20934.7	176.3	57.69	19.31	15.1	11.41	155.4	365.6		24189	237.2	53.72	37.87	17.11	17.69	118.9	309.6		27629.3	276.5	53.8	36.85	15.68	80.98	180.4	378.5		30850.3	107.2	127.4	29.57	10.38	92.95	207.5	411.7		34990.7	128.2	371.2	23.58	19.19	20.41	149.4	308.2		38996.3	147	207.6	13.94	19
20935	176.5	57.14	19.25	15.05	11.52	155.1	364.6		24189.3	236.6	54.11	37.98	17.08	17.74	118.1	307.7		27629.7	275	53.72	36.87	15.69	79.77	179.9	377.7		30850.7	107.2	127	29.69	10.38	92.76	207.5	410.6		34991	128.3	374.2	23.64	19.18	20.28	149.3	307.4		38996.7	146.5	211	13.9	18.9
20935.3	176.6	56.62	19.18	14.98	11.61	154.8	363.6		24189.7	236	54.5	38.08	17.03	17.83	117.4	305.8		27630	273.3	53.64	36.9	15.71	78.53	179.5	376.9		30851	107.1	126.5	29.84	10.4	92.59	207.4	409.3		34991.3	128.4	377	23.72	19.16	20.14	149.2	306.5		38997	146	214.3	13.86	18.79
20935.7	176.7	56.07	19.12	14.92	11.72	154.6	362.7		24190	235.3	54.92	38.19	17	17.88	116.5	304		27630.3	271.6	53.62	36.9	15.71	77.29	178.9	376.2		30851.3	107.1	126.1	29.96	10.42	92.43	207.1	407.8		34991.7	128.5	379.7	23.8	19.14	19.97	149.1	305.4		38997.3	145.5	217.6	13.84	18.69
20936	176.7	55.55	19.06	14.87	11.83	154.3	361.8		24190.3	234.6	55.39	38.27	16.95	17.94	115.5	302.2		27630.7	269.8	53.59	36.87	15.72	76.05	178.3	375.4		30851.7	107.1	125.6	30.09	10.43	92.29	206.9	406		34992	128.6	382.3	23.91	19.11	19.84	148.9	304.1		38997.7	145	221	13.81	18.58
20936.3	176.6	55.03	19	14.8	11.97	154.1	361		24190.7	233.9	55.91	38.35	16.92	17.99	114.5	300.5		27631	267.9	53.64	36.83	15.72	74.79	177.7	374.5		30852	107.2	125	30.24	10.47	92.12	206.6	403.8		34992.3	128.7	384.7	24.01	19.08	19.7	148.6	302.8		38998	144.5	224.3	13.79	18.48
20936.7	176.3	54.5	18.93	14.74	12.1	153.8	360.3		24191	233.1	56.46	38.39	16.89	18.02	113.5	298.7		27631.3	265.9	53.75	36.77	15.74	73.55	177	373.4		30852.3	107.4	124.4	30.36	10.5	91.96	206.4	401.2		34992.7	128.8	387	24.12	19.03	19.53	148.2	301.4		38998.3	144	227.7	13.79	18.37
20937	176	54.01	18.87	14.68	12.24	153.5	359.4		24191.3	232.3	57.06	38.46	16.85	18.07	112.6	297		27631.7	263.9	53.9	36.69	15.76	72.31	176.3	372.2		30852.7	107.6	123.8	30.49	10.53	91.79	206.2	398.5		34993	129	389.1	24.24	19	19.39	147.9	300		38998.7	143.5	231.1	13.79	18.26
20937.3	175.6	53.51	18.81	14.61	12.38	153.1	358.5		24191.7	231.5	57.77	38.5	16.81	18.1	111.6	295.3		27632	261.9	54.16	36.58	15.76	71.1	175.5	370.7		30853	108	123.1	30.61	10.58	91.6	205.9	395.6		34993.3	129.2	391.1	24.39	18.93	19.23	147.5	298.5		38999	143.1	234.5	13.79	18.16
20937.7	175.1	53.04	18.75	14.55	12.54	152.7	357.4		24192	230.6	58.53	38.54	16.77	18.13	110.8	293.6		27632.3	259.8	54.5	36.44	15.77	69.89	174.6	369		30853.3	108.4	122.4	30.74	10.63	91.41	205.7	392.7		34993.7	129.5	392.9	24.51	18.89	19.09	147.1	297.1		38999.3	142.6	238	13.81	18.05
20938	174.5	52.6	18.68	14.48	12.71	152.1	356.1		24192.3	229.7	59.39	38.56	16.74	18.13	109.9	291.9		27632.7	257.7	54.95	36.29	15.79	68.68	173.7	367		30853.7	108.9	121.7	30.86	10.69	91.22	205.4	389.8		34994	129.8	394.7	24.64	18.84	18.93	146.7	295.7		38999.7	142.2	241.4	13.81	17.93
20938.3	173.9	52.23	18.62	14.42	12.87	151.6	354.6		24192.7	228.8	60.38	38.58	16.71	18.16	109	290.1		27633	255.5	55.5	36.13	15.81	67.52	172.7	364.9		30854	109.5	120.9	30.96	10.76	91.02	205	386.7		34994.3	130.2	396.3	24.78	18.77	18.79	146.4	294.3		39000	141.8	244.8	13.84	17.84
20938.7	173.2	51.89	18.58	14.35	13.07	151	353		24193	227.9	61.42	38.6	16.66	18.16	108.1	288.4		27633.3	253.4	56.12	35.96	15.82	66.37	171.7	362.7		30854.3	110.3	120.1	31.07	10.84	90.8	204.7	383.5		34994.7	130.6	397.7	24.91	18.71	18.62	146	293.1		39000.3	141.5	248.3	13.86	17.72
20939	172.5	51.63	18.52	14.29	13.26	150.3	351.2		24193.3	227	62.6	38.6	16.63	18.18	107.3	286.7		27633.7	251.2	56.88	35.77	15.84	65.27	170.7	360.4		30854.7	111.2	119.4	31.15	10.92	90.55	204.3	380.2		34995	131	399	25.03	18.66	18.46	145.6	291.9		39000.7	141.1	251.7	13.9	17.61
20939.3	171.8	51.4	18.48	14.22	13.45	149.7	349.3		24193.7	226	63.85	38.6	16.6	18.18	106.6	284.9		27634	249.1	57.72	35.58	15.87	64.19	169.7	358.2		30855	112.2	118.6	31.23	11.01	90.33	203.9	376.7		34995.3	131.5	400.3	25.14	18.6	18.32	145.1	290.7		39001	140.8	255.2	13.92	17.52
20939.7	171.1	51.24	18.41	14.16	13.67	149	347.2		24194	225.1	65.21	38.58	16.55	18.21	105.9	283.2		27634.3	246.9	58.63	35.38	15.9	63.17	168.6	355.9		30855.3	113.4	117.7	31.3	11.13	90.06	203.6	373.3		34995.7	131.9	401.4	25.24	18.55	18.16	144.5	289.4		39001.3	140.5	258.7	13.96	17.4
20940	170.4	51.08	18.35	14.11	13.89	148.4	345.2		24194.3	224.1	66.62	38.56	16.5	18.21	105.3	281.5		27634.7	244.7	59.62	35.17	15.93	62.18	167.6	353.6		30855.7	114.7	116.9	31.36	11.24	89.78	203.3	369.9		34996	132.4	402.5	25.34	18.48	18.02	143.9	288		39001.7	140.3	262.2	13.98	17.31
20940.3	169.6	50.98	18.31	14.05	14.14	147.7	343.1		24194.7	223	68.14	38.52	16.45	18.21	104.7	279.8		27635	242.5	60.69	34.96	15.97	61.25	166.5	351.3		30856	116.1	116	31.38	11.37	89.51	203	366.6		34996.3	132.8	403.5	25.45	18.42	17.88	143.3	286.5		39002	140.1	265.7	14.02	17.19
20940.7	168.9	50.9	18.25	13.98	14.39	147.1	341		24195	222	69.73	38.46	16.4	18.24	104	278.1		27635.3	240.2	61.79	34.73	16.01	60.4	165.4	349		30856.3	117.6	115.2	31.42	11.5	89.18	202.7	363.3		34996.7	133.3	404.5	25.57	18.35	17.74	142.5	284.9		39002.3	140	269.2	14.06	17.1
20941	168.2	50.85	18.21	13.92	14.63	146.4	338.8		24195.3	220.9	71.38	38.39	16.35	18.24	103.5	276.5		27635.7	238	62.91	34.5	16.06	59.57	164.3	346.7		30856.7	119.1	114.3	31.42	11.63	88.88	202.5	360		34997	133.7	405.5	25.72	18.29	17.61	141.7	283.2		39002.7	140	272.7	14.09	16.98
20941.3	167.4	50.82	18.14	13.87	14.94	145.7	336.7		24195.7	219.7	73.1	38.31	16.31	18.24	102.8	274.8		27636	235.7	64.09	34.25	16.11	58.85	163.2	344.4		30857	120.7	113.5	31.42	11.77	88.52	202.2	356.6		34997.3	134.2	406.4	25.91	18.23	17.44	140.9	281.5		39003	140.1	276.1	14.15	16.87
20941.7	166.7	50.82	18.1	13.8	15.21	145.1	334.5		24196	218.4	74.82	38.19	16.26	18.27	102.3	273.1		27636.3	233.3	65.26	33.98	16.18	58.17	162.1	342.1		30857.3	122.3	112.7	31.38	11.93	88.16	201.8	353.2		34997.7	134.7	407.3	26.16	18.16	17.3	140	279.8		39003.3	140.3	279.6	14.19	16.77
20942	166	50.87	18.04	13.74	15.51	144.4	332.3		24196.3	217.1	76.6	38.06	16.22	18.27	101.7	271.5		27636.7	231	66.44	33.73	16.22	57.56	161	339.9		30857.7	123.9	111.8	31.34	12.08	87.8	201.3	349.7		34998	135.1	408.2	26.47	18.08	17.17	139	278.2		39003.7	140.5	283	14.23	16.66
20942.3	165.2	50.95	18	13.68	15.85	143.8	330.1		24196.7	215.7	78.4	37.92	16.19	18.27	101.1	269.9		27637	228.6	67.61	33.46	16.29	57.01	159.8	337.6		30858	125.5	111	31.28	12.24	87.39	200.6	346.2		34998.3	135.5	409.1	26.82	18	17.06	138.1	276.5		39004	140.9	286.4	14.29	16.56
20942.7	164.5	51.08	17.94	13.61	16.18	143.1	328		24197	214.2	80.2	37.75	16.16	18.29	100.6	268.4		27637.3	226.2	68.82	33.17	16.35	56.54	158.6	335.3		30858.3	127.1	110.2	31.19	12.42	86.98	199.8	342.6		34998.7	136	409.9	27.24	17.93	16.92	137.1	274.9		39004.3	141.3	289.7	14.33	16.45
20943	163.7	51.29	17.89	13.55	16.53	142.5	325.9		24197.3	212.6	82.01	37.56	16.14	18.32	100	266.9		27637.7	223.7	69.99	32.9	16.42	56.16	157.4	333.1		30858.7	128.7	109.4	31.11	12.58	86.54	199	339		34999	136.4	410.7	27.72	17.84	16.78	136.1	273.2		39004.7	141.8	293	14.4	16.35
20943.3	163	51.53	17.87	13.48	16.86	141.8	323.8		24197.7	211.1	83.81	37.35	16.14	18.32	99.46	265.4		27638	221.2	71.17	32.61	16.48	55.8	156	330.8		30859	130.3	108.7	30.98	12.76	86.07	198.1	335.4		34999.3	136.9	411.6	28.22	17.76	16.64	135.2	271.4		39005	142.4	296.4	14.46	16.26
20943.7	162.3	51.87	17.83	13.42	17.22	141.2	321.7		24198	209.5	85.61	37.15	16.13	18.35	98.9	263.9		27638.3	218.7	72.37	32.34	16.53	55.53	154.6	328.7		30859.3	131.9	108	30.86	12.93	85.55	197.3	331.8		34999.7	137.4	412.4	28.78	17.68	16.53	134.3	269.7		39005.3	143	299.7	14.52	16.16
20944	161.6	52.26	17.81	13.35	17.58	140.5	319.7		24198.3	207.8	87.41	36.92	16.13	18.38	98.28	262.4		27638.7	216.2	73.52	32.05	16.6	55.3	153.1	326.7		30859.7	133.4	107.3	30.74	13.11	85.02	196.5	328.1		35000	138	413.2	29.36	17.58	16.4	133.4	267.9		39005.7	143.7	302.9	14.61	16.06
20944.3	160.8	52.7	17.79	13.29	17.94	139.9	317.6		24198.7	206.2	89.19	36.67	16.13	18.38	97.65	261		27639	213.7	74.67	31.75	16.66	55.11	151.6	324.8		30860	135	106.7	30.59	13.29	84.45	195.6	324.3		35000.3	138.7	414.1	29.96	17.5	16.29	132.5	266.1		39006	144.4	306.2	14.67	15.98
20944.7	160.1	53.22	17.79	13.22	18.29	139.3	315.4		24199	204.6	90.96	36.42	16.13	18.4	96.96	259.5		27639.3	211.2	75.82	31.46	16.72	55	150.1	323		30860.3	136.5	106.1	30.44	13.47	83.84	194.8	320.5		35000.7	139.3	414.9	30.59	17.4	16.18	131.7	264.3		39006.3	145.2	309.4	14.75	15.89
20945	159.4	53.8	17.79	13.16	18.68	138.7	313.3		24199.3	202.9	92.71	36.17	16.13	18.43	96.3	258.1		27639.7	208.7	76.94	31.17	16.79	54.92	148.6	321.4		30860.7	138.1	105.6	30.3	13.64	83.21	194	316.8		35001	140	415.6	31.23	17.31	16.04	130.8	262.5		39006.7	146	312.6	14.83	15.81
20945.3	158.7	54.4	17.81	13.09	19.04	138.1	311.2		24199.7	201.3	94.44	35.9	16.14	18.46	95.64	256.6		27640	206.2	78.06	30.88	16.84	54.89	147	319.8		30861	139.6	105.2	30.15	13.82	82.52	193.2	313.1		35001.3	140.8	416.4	31.88	17.22	15.93	130	260.7		39007	146.9	315.7	14.92	15.72
20945.7	158	55.03	17.83	13.01	19.39	137.5	309.1		24200	199.6	96.14	35.61	16.14	18.49	95.01	255.2		27640.3	203.8	79.18	30.59	16.89	54.89	145.4	318.3		30861.3	141.2	104.8	30.01	13.98	81.8	192.4	309.6		35001.7	141.6	417.2	32.55	17.13	15.82	129.3	259		39007.3	147.9	318.9	15	15.64
20946	157.3	55.7	17.87	12.95	19.78	136.9	307		24200.3	198	97.81	35.33	16.16	18.51	94.37	253.8		27640.7	201.3	80.28	30.3	16.93	54.89	143.7	316.8		30861.7	142.8	104.4	29.84	14.16	81.06	191.5	306.3		35002	142.3	417.9	33.21	17.05	15.71	128.5	257.2		39007.7	148.8	321.9	15.08	15.56
20946.3	156.5	56.38	17.94	12.89	20.14	136.4	305		24200.7	196.4	99.45	35.04	16.18	18.51	93.76	252.3		27641	198.9	81.4	30.01	16.98	54.92	142.1	315.3		30862	144.5	104.1	29.69	14.32	80.26	190.5	303.1		35002.3	143.1	418.6	33.88	16.97	15.57	127.7	255.5		39008	149.8	325	15.17	15.5
20946.7	155.8	57.12	18.02	12.84	20.5	135.8	303.1		24201	194.8	101	34.75	16.19	18.54	93.12	250.9		27641.3	196.6	82.5	29.69	17.02	54.97	140.4	313.8		30862.3	146.2	103.9	29.55	14.47	79.44	189.5	300		35002.7	143.8	419.3	34.54	16.87	15.46	127	253.7		39008.3	150.9	328	15.25	15.42
20947	155	57.82	18.1	12.77	20.85	135.1	301.1		24201.3	193.3	102.6	34.46	16.21	18.54	92.51	249.4		27641.7	194.2	83.63	29.4	17.03	55.03	138.8	312.2		30862.7	148	103.7	29.38	14.63	78.56	188.5	296.9		35003	144.4	420	35.21	16.79	15.32	126.3	251.9		39008.7	151.9	331	15.33	15.35
20947.3	154.2	58.55	18.23	12.72	21.21	134.5	299.2		24201.7	191.8	104.2	34.15	16.22	18.57	91.85	247.9		27642	191.9	84.72	29.11	17.06	55.08	137.4	310.8		30863	149.9	103.5	29.22	14.77	77.68	187.4	293.8		35003.3	145.1	420.7	35.83	16.71	15.18	125.7	250.2		39009	152.9	334	15.4	15.27
20947.7	153.4	59.26	18.33	12.69	21.57	133.8	297.2		24202	190.3	105.8	33.86	16.24	18.57	91.16	246.4		27642.3	189.5	85.82	28.82	17.08	55.17	136.1	309.4		30863.3	151.8	103.3	29.07	14.93	76.77	186.4	290.7		35003.7	145.8	421.4	36.48	16.61	15.07	125.1	248.4		39009.3	153.9	336.9	15.48	15.19
20948	152.5	59.96	18.48	12.64	21.9	133.2	295.2		24202.3	188.9	107.3	33.57	16.26	18.57	90.43	244.8		27642.7	187.1	86.89	28.53	17.11	55.19	134.9	308.2		30863.7	153.8	103.2	28.9	15.08	75.83	185.3	287.6		35004	146.4	422	37.1	16.53	14.96	124.4	246.6		39009.7	154.9	339.6	15.54	15.11
20948.3	151.6	60.67	18.62	12.61	22.23	132.5	293.2		24202.7	187.6	108.8	33.27	16.27	18.6	89.65	243.1		27643	184.7	87.96	28.24	17.13	55.25	133.8	307.1		30864	155.9	103	28.76	15.22	74.92	184.1	284.5		35004.3	147	422.7	37.71	16.45	14.83	123.8	244.8		39010	155.9	342.1	15.6	15.03
20948.7	150.6	61.37	18.79	12.58	22.56	131.8	291.1		24203	186.3	110.3	32.98	16.27	18.57	88.85	241.4		27643.3	182.2	89.01	27.95	17.13	55.28	132.7	306.3		30864.3	158.1	102.9	28.61	15.39	74.02	183	281.5		35004.7	147.6	423.4	38.31	16.37	14.72	123.2	243.1		39010.3	156.8	344.3	15.67	14.95
20949	149.7	62.05	18.98	12.55	22.89	131.1	289		24203.3	185.2	111.8	32.69	16.29	18.57	88.05	239.6		27643.7	179.5	90.05	27.65	17.14	55.28	131.6	305.6		30864.7	160.4	102.8	28.47	15.53	73.11	181.9	278.7		35005	148.1	424.1	38.91	16.29	14.61	122.6	241.3		39010.7	157.7	346.5	15.75	14.87
20949.3	148.7	62.76	19.16	12.53	23.22	130.4	286.9		24203.7	184.1	113.3	32.42	16.31	18.57	87.27	237.7		27644	176.8	91.09	27.36	17.14	55.28	130.6	304.9		30865	162.8	102.6	28.34	15.68	72.2	180.8	276.1		35005.3	148.6	424.7	39.52	16.19	14.5	122	239.5		39011	158.4	348.6	15.81	14.77
20949.7	147.7	63.49	19.35	12.5	23.52	129.6	284.7		24204	183	114.8	32.13	16.31	18.54	86.49	235.9		27644.3	173.9	92.11	27.07	17.13	55.28	129.6	304.3		30865.3	165.3	102.5	28.22	15.81	71.32	179.6	273.5		35005.7	149.1	425.4	40.1	16.11	14.39	121.4	237.7		39011.3	159.2	350.7	15.9	14.69
20950	146.7	64.19	19.56	12.47	23.83	128.9	282.5		24204.3	182	116.3	31.86	16.32	18.54	85.71	234.1		27644.7	170.9	93.11	26.78	17.11	55.22	128.5	303.8		30865.7	167.9	102.4	28.11	15.95	70.47	178.2	271		35006	149.4	426	40.68	16.03	14.3	120.8	235.9		39011.7	159.8	352.7	15.98	14.6
20950.3	145.7	64.92	19.77	12.45	24.1	128.1	280.2		24204.7	180.9	117.7	31.61	16.31	18.51	84.91	232.4		27645	167.8	94.1	26.49	17.08	55.17	127.5	303.2		30866	170.5	102.4	28.01	16.1	69.59	176.8	268.5		35006.3	149.8	426.7	41.25	15.95	14.19	120.2	234.1		39012	160.5	354.7	16.08	14.51
20950.7	144.7	65.63	20	12.43	24.4	127.2	277.7		24205	179.9	119.2	31.34	16.31	18.51	84.13	230.8		27645.3	164.6	95.06	26.2	17.05	55.11	126.4	302.6		30866.3	173.2	102.3	27.93	16.22	68.76	175.4	266		35006.7	150	427.3	41.83	15.87	14.11	119.6	232.2		39012.3	161	356.5	16.19	14.43
20951	143.7	66.36	20.22	12.43	24.68	126.4	275.1		24205.3	178.8	120.6	31.09	16.31	18.49	83.38	229.2		27645.7	161.5	96.03	25.89	17.02	55.03	125.3	302.1		30866.7	175.9	102.2	27.84	16.37	67.94	173.8	263.4		35007	150.2	427.9	42.39	15.79	14.03	118.9	230.2		39012.7	161.6	358.2	16.29	14.35
20951.3	142.7	67.07	20.47	12.42	24.93	125.5	272.4		24205.7	177.6	122.1	30.84	16.31	18.46	82.67	227.6		27646	158.2	97	25.59	16.97	54.95	124.3	301.5		30867	178.6	102.1	27.78	16.52	67.11	172.3	260.7		35007.3	150.4	428.5	42.93	15.71	13.95	118.3	228.2		39013	162	359.8	16.4	14.29
20951.7	141.7	67.8	20.72	12.42	25.2	124.5	269.5		24206	176.5	123.5	30.59	16.29	18.4	81.96	226.1		27646.3	155	97.91	25.3	16.9	54.84	123.2	300.9		30867.3	181.3	102	27.72	16.66	66.34	170.7	257.9		35007.7	150.5	429	43.49	15.63	13.89	117.6	226.2		39013.3	162.4	361.3	16.5	14.21
20952	140.8	68.5	20.97	12.42	25.45	123.4	266.5		24206.3	175.3	124.9	30.34	16.29	18.38	81.28	224.6		27646.7	151.8	98.8	25.01	16.85	54.73	122.1	300.3		30867.7	184	102	27.68	16.81	65.57	169.1	255.1		35008	150.6	429.5	44.03	15.53	13.84	117	224.1		39013.7	162.8	362.7	16.62	14.14
20952.3	139.8	69.21	21.24	12.4	25.7	122.3	263.2		24206.7	174.1	126.3	30.11	16.27	18.35	80.62	223.2		27647	148.6	99.69	24.7	16.79	54.59	121	299.7		30868	186.7	102	27.65	16.95	64.85	167.5	252.3		35008.3	150.7	429.9	44.58	15.45	13.78	116.4	222		39014	163	363.9	16.73	14.08
20952.7	138.9	69.91	21.52	12.4	25.92	121.1	259.9		24207	172.9	127.7	29.86	16.26	18.32	79.96	221.7		27647.3	145.4	100.5	24.41	16.71	54.45	119.8	299.1		30868.3	189.5	102	27.63	17.1	64.14	166	249.6		35008.7	150.8	430.1	45.1	15.35	13.73	115.7	219.9		39014.3	163.3	365	16.85	14.01
20953	138.1	70.62	21.79	12.4	26.14	119.9	256.5		24207.3	171.7	129.1	29.63	16.24	18.32	79.34	220.3		27647.7	142.3	101.3	24.1	16.64	54.31	118.6	298.4		30868.7	192.2	102	27.63	17.24	63.45	164.5	247		35009	150.9	430.3	45.64	15.26	13.67	115.1	217.8		39014.7	163.4	365.8	16.98	13.98
20953.3	137.2	71.32	22.06	12.4	26.36	118.8	253.3		24207.7	170.5	130.5	29.38	16.21	18.29	78.73	219		27648	139.3	102.1	23.78	16.58	54.18	117.4	297.5		30869	194.9	102	27.65	17.39	62.79	163	244.7		35009.3	151	430.3	46.16	15.16	13.64	114.5	215.6		39015	163.5	366.5	17.08	13.95
20953.7	136.4	72	22.35	12.4	26.55	117.7	250.2		24208	169.3	131.8	29.13	16.18	18.27	78.12	217.8		27648.3	136.4	102.9	23.47	16.52	54.01	116.1	296.5		30869.3	197.6	102	27.68	17.53	62.13	161.5	242.4		35009.7	151.2	430.3	46.7	15.06	13.59	113.9	213.4		39015.3	163.6	366.9	17.19	13.93
20954	135.6	72.71	22.64	12.39	26.74	116.7	247.4		24208.3	168.1	133.2	28.9	16.13	18.27	77.53	216.7		27648.7	133.6	103.7	23.16	16.45	53.87	114.8	295.1		30869.7	200.2	101.9	27.72	17.68	61.5	160	240.2		35010	151.3	430.1	47.24	14.97	13.56	113.3	211.3		39015.7	163.7	367.3	17.31	13.93
20954.3	134.8	73.41	22.95	12.39	26.93	115.8	244.9		24208.7	166.9	134.5	28.65	16.1	18.24	76.96	215.9		27649	130.9	104.4	22.87	16.39	53.71	113.4	293.6		30870	202.9	101.9	27.78	17.82	60.89	158.5	237.9		35010.3	151.4	429.6	47.76	14.87	13.53	112.6	209.1		39016	163.8	367.6	17.42	13.97
20954.7	134	74.09	23.24	12.39	27.13	114.9	242.7		24209	165.7	135.8	28.4	16.03	18.24	76.44	215.1		27649.3	128.4	105.2	22.56	16.34	53.54	111.9	291.7		30870.3	205.5	101.9	27.84	17.97	60.29	156.9	235.7		35010.7	151.5	429.1	48.28	14.76	13.53	112	206.8		39016.3	163.9	367.8	17.54	14.01
20955	133.3	74.8	23.55	12.39	27.29	114	240.7		24209.3	164.5	137.1	28.15	15.98	18.24	75.97	214.5		27649.7	126	106	22.26	16.29	53.41	110.5	289.9		30870.7	208.1	102	27.9	18.1	59.71	155.4	233.5		35011	151.7	428.4	48.8	14.66	13.53	111.3	204.6		39016.7	164	368	17.64	14.06
20955.3	132.6	75.5	23.87	12.39	27.46	113.1	238.9		24209.7	163.3	138.3	27.9	15.92	18.21	75.5	213.8		27650	123.7	106.7	21.97	16.24	53.24	109.1	288		30871	210.6	102.1	27.99	18.24	59.16	153.9	231.3		35011.3	151.9	427.5	49.32	14.58	13.56	110.7	202.3		39017	164.1	368.3	17.77	14.11
20955.7	131.9	76.21	24.18	12.39	27.62	112.1	237.2		24210	162.1	139.6	27.65	15.85	18.21	75.05	213		27650.3	121.6	107.4	21.68	16.19	53.08	107.7	286.1		30871.3	213.1	102.2	28.07	18.39	58.63	152.4	229.1		35011.7	152.2	426.5	49.82	14.48	13.59	110.1	200		39017.3	164.2	368.5	17.87	14.18
20956	131.3	76.91	24.49	12.39	27.79	111.1	235.6		24210.3	161	140.9	27.41	15.79	18.18	74.6	212.2		27650.7	119.6	108.2	21.39	16.14	52.94	106.3	284.1		30871.7	215.6	102.3	28.18	18.53	58.11	150.9	227		35012	152.5	425.3	50.32	14.4	13.62	109.4	197.7		39017.7	164.4	368.8	17.98	14.22
20956.3	130.7	77.62	24.8	12.37	27.95	110	233.8		24210.7	159.9	142.1	27.16	15.72	18.18	74.13	211.5		27651	117.7	108.9	21.12	16.11	52.8	104.9	282.2		30872	218.1	102.5	28.28	18.68	57.62	149.4	225.1		35012.3	152.8	424	50.82	14.34	13.67	108.8	195.3		39018	164.5	369.1	18.08	14.29
20956.7	130.1	78.32	25.12	12.37	28.09	108.9	231.8		24211	158.9	143.4	26.93	15.66	18.18	73.68	210.7		27651.3	116	109.6	20.87	16.06	52.64	103.5	280.1		30872.3	220.5	102.7	28.38	18.82	57.12	147.9	223.3		35012.7	153.2	422.5	51.34	14.27	13.75	108.1	192.9		39018.3	164.7	369.4	18.19	14.35
20957	129.6	79.05	25.45	12.35	28.26	107.8	229.8		24211.3	157.9	144.6	26.68	15.58	18.16	73.21	209.9		27651.7	114.4	110.3	20.62	16.03	52.5	102	278.1		30872.7	222.9	103	28.51	18.95	56.63	146.4	221.7		35013	153.5	420.8	51.86	14.22	13.81	107.5	190.5		39018.7	164.9	369.7	18.29	14.42
20957.3	129.1	79.79	25.76	12.35	28.39	106.8	227.6		24211.7	157	145.8	26.45	15.5	18.16	72.76	209.2		27652	112.9	111.1	20.39	16	52.36	100.6	276		30873	225.3	103.3	28.61	19.1	56.16	144.9	220.3		35013.3	154	418.9	52.44	14.19	13.89	106.9	188		39019	165	370.1	18.37	14.5
20957.7	128.6	80.52	26.07	12.34	28.56	105.8	225.3		24212	156.1	147	26.22	15.42	18.13	72.29	208.5		27652.3	111.5	111.8	20.16	15.97	52.22	99.11	273.9		30873.3	227.6	103.6	28.74	19.24	55.69	143.5	219.1		35013.7	154.4	416.9	53.07	14.18	13.95	106.3	185.6		39019.3	165.2	370.5	18.46	14.56
20958	128.1	81.27	26.41	12.3	28.7	104.8	223.1		24212.3	155.2	148.1	25.99	15.34	18.13	71.84	207.7		27652.7	110.2	112.5	19.95	15.93	52.09	97.58	271.7		30873.7	229.9	104	28.88	19.37	55.25	141.9	218		35014	154.8	414.8	53.75	14.18	14.03	105.7	183.1		39019.7	165.4	371	18.52	14.64
20958.3	127.6	82.03	26.72	12.29	28.83	103.9	221		24212.7	154.4	149.3	25.76	15.27	18.13	71.42	207		27653	109	113.2	19.75	15.89	51.98	96	269.6		30874	232.1	104.4	29.01	19.5	54.78	140.4	216.9		35014.3	155.2	412.5	54.48	14.18	14.11	105.2	180.6		39020	165.5	371.6	18.6	14.71
20958.7	127.2	82.79	27.03	12.26	28.97	103.1	218.8		24213	153.7	150.4	25.53	15.19	18.1	71.04	206.4		27653.3	107.9	113.9	19.56	15.85	51.84	94.42	267.4		30874.3	234.2	104.9	29.13	19.61	54.34	139	215.9		35014.7	155.6	410.1	55.27	14.19	14.19	104.6	178.2		39020.3	165.6	372.2	18.68	14.79
20959	126.8	83.55	27.34	12.24	29.11	102.2	216.7		24213.3	153	151.6	25.3	15.1	18.1	70.71	205.8		27653.7	106.9	114.6	19.39	15.81	51.7	92.79	265.3		30874.7	236.2	105.4	29.28	19.74	53.9	137.6	214.9		35015	156	407.6	56.11	14.22	14.28	104.1	175.7		39020.7	165.7	372.9	18.75	14.87
20959.3	126.3	84.33	27.63	12.21	29.25	101.3	214.6		24213.7	152.3	152.7	25.09	15.01	18.1	70.43	205.3		27654	105.9	115.3	19.23	15.77	51.59	91.16	263.1		30875	238.2	106	29.4	19.85	53.49	136.3	213.9		35015.3	156.4	405	56.94	14.27	14.33	103.7	173.2		39021	165.8	373.6	18.81	14.95
20959.7	125.9	85.09	27.93	12.18	29.41	100.3	212.4		24214	151.6	153.8	24.87	14.93	18.1	70.17	204.9		27654.3	105	115.9	19.08	15.74	51.45	89.56	260.8		30875.3	240.2	106.6	29.55	19.95	53.08	135.2	212.9		35015.7	156.8	402.3	57.79	14.34	14.41	103.3	170.9		39021.3	165.9	374.4	18.87	15.01
20960	125.5	85.87	28.24	12.14	29.55	99.39	210		24214.3	150.9	154.8	24.66	14.85	18.13	69.96	204.5		27654.7	104.3	116.6	18.96	15.71	51.31	87.93	258.4		30875.7	242.1	107.2	29.67	20.05	52.69	134.2	212.1		35016	157.1	399.6	58.64	14.42	14.47	102.9	168.5		39021.7	166.1	375.3	18.93	15.1
20960.3	125.1	86.65	28.51	12.09	29.69	98.38	207.6		24214.7	150.3	155.9	24.45	14.76	18.13	69.77	204.2		27655	103.6	117.2	18.85	15.68	51.18	86.35	256		30876	244	107.8	29.8	20.14	52.31	133.4	211.4		35016.3	157.5	396.7	59.5	14.5	14.52	102.7	166.3		39022	166.1	376.2	18.98	15.16
20960.7	124.7	87.44	28.8	12.06	29.82	97.29	205.1		24215	149.5	156.9	24.22	14.68	18.16	69.67	204		27655.3	103	117.8	18.77	15.66	51.04	84.82	253.4		30876.3	245.8	108.5	29.92	20.23	51.92	132.5	211		35016.7	157.9	393.8	60.35	14.6	14.58	102.4	164.3		39022.3	166.2	377.1	19.04	15.22
20961	124.4	88.22	29.09	12.01	29.93	96.19	202.4		24215.3	148.8	157.9	24.01	14.58	18.18	69.6	203.7		27655.7	102.5	118.4	18.73	15.64	50.9	83.35	250.7		30876.7	247.5	109.2	30.07	20.31	51.56	131.7	210.9		35017	158.3	390.8	61.2	14.71	14.63	102.3	162.3		39022.7	166.3	378.1	19.1	15.29
20961.3	124.2	89.01	29.36	11.98	30.07	95.08	199.6		24215.7	147.9	158.9	23.8	14.5	18.24	69.58	203.5		27656	102.1	119	18.73	15.64	50.74	81.99	248		30877	249.1	110	30.19	20.37	51.2	130.9	211.2		35017.3	158.7	387.8	62.04	14.8	14.69	102.1	160.5		39023	166.4	379.1	19.16	15.35
20961.7	124.1	89.79	29.63	11.93	30.21	93.94	196.7		24216	147	159.9	23.6	14.4	18.27	69.51	203.3		27656.3	101.8	119.6	18.75	15.64	50.57	80.69	245.3		30877.3	250.7	110.7	30.32	20.42	50.87	130.1	211.8		35017.7	159.1	384.8	62.85	14.92	14.74	102	158.7		39023.3	166.5	380	19.2	15.4
20962	124	90.57	29.9	11.9	30.32	92.84	193.9		24216.3	146.1	160.8	23.39	14.32	18.32	69.41	203.1		27656.7	101.6	120	18.79	15.64	50.41	79.51	242.8		30877.7	252.2	111.5	30.44	20.48	50.54	129.3	212.5		35018	159.4	381.7	63.64	15.05	14.8	101.9	157.1		39023.7	166.6	381	19.27	15.47
20962.3	124	91.36	30.19	11.85	30.43	91.77	191.1		24216.7	145.1	161.6	23.18	14.22	18.38	69.3	202.8		27657	101.5	120.5	18.85	15.66	50.21	78.42	240.4		30878	253.7	112.2	30.57	20.52	50.24	128.5	213.4		35018.3	159.8	378.6	64.41	15.16	14.85	101.9	155.8		39024	166.7	381.9	19.31	15.53
20962.7	124	92.14	30.46	11.82	30.54	90.74	188.4		24217	144	162.5	22.97	14.14	18.43	69.18	202.4		27657.3	101.5	120.8	18.96	15.68	50.02	77.43	238.3		30878.3	255	113	30.69	20.56	49.94	127.7	214.2		35018.7	160.1	375.5	65.18	15.29	14.91	101.9	154.6		39024.3	166.7	382.8	19.37	15.6
20963	124.1	92.9	30.76	11.79	30.65	89.77	185.9		24217.3	142.9	163.2	22.78	14.05	18.49	69.06	202		27657.7	101.5	121.1	19.08	15.69	49.8	76.54	236.3		30878.7	256.2	113.8	30.8	20.58	49.64	127	215.1		35019	160.5	372.4	65.93	15.42	14.96	101.9	153.6		39024.7	166.8	383.8	19.41	15.66
20963.3	124.1	93.63	31.03	11.74	30.76	88.85	183.5		24217.7	141.8	163.9	22.6	13.97	18.54	68.92	201.6		27658	101.6	121.3	19.23	15.72	49.58	75.66	234.3		30879	257.3	114.6	30.92	20.61	49.33	126.2	216.1		35019.3	160.8	369.3	66.68	15.55	15.02	101.9	152.6		39025	166.9	384.6	19.43	15.71
20963.7	124.3	94.36	31.3	11.71	30.84	87.93	181.2		24218	140.7	164.4	22.41	13.87	18.6	68.78	201.1		27658.3	101.6	121.4	19.37	15.74	49.36	74.82	232.5		30879.3	258.3	115.4	31.05	20.61	49.03	125.5	217.1		35019.7	161.2	366.2	67.45	15.69	15.07	101.9	151.7		39025.3	167	385.5	19.48	15.77
20964	124.4	95.06	31.57	11.68	30.92	87.03	179.1		24218.3	139.5	164.9	22.24	13.79	18.68	68.61	200.7		27658.7	101.7	121.5	19.54	15.77	49.11	73.99	230.5		30879.7	259.2	116.2	31.17	20.61	48.76	124.7	218.3		35020	161.7	363	68.24	15.84	15.1	101.9	150.7		39025.7	167.2	386.4	19.5	15.84
20964.3	124.5	95.74	31.86	11.64	30.98	86.14	177		24218.7	138.2	165.3	22.06	13.69	18.73	68.38	200.3		27659	101.7	121.4	19.73	15.81	48.84	73.16	228.6		30880	259.9	117	31.3	20.6	48.48	124	219.5		35020.3	162.1	359.9	69.05	16	15.16	102	149.8		39026	167.3	387.3	19.52	15.89
20964.7	124.6	96.4	32.13	11.63	31.06	85.24	175		24219	137	165.6	21.89	13.61	18.79	68.12	199.8		27659.3	101.8	121.3	19.91	15.82	48.59	72.31	226.7		30880.3	260.6	117.8	31.44	20.58	48.21	123.2	220.7		35020.7	162.6	356.8	69.92	16.14	15.21	102.1	148.9		39026.3	167.5	388.2	19.52	15.95
20965	124.7	97.02	32.4	11.59	31.12	84.32	173.1		24219.3	135.8	165.8	21.74	13.51	18.87	67.83	199.2		27659.7	101.8	121.2	20.1	15.85	48.32	71.47	224.8		30880.7	261.1	118.6	31.57	20.55	47.96	122.4	222		35021	163.2	353.6	70.84	16.31	15.27	102.3	148.1		39026.7	167.7	389.1	19.54	16
20965.3	124.9	97.65	32.67	11.56	31.14	83.4	171.1		24219.7	134.6	165.9	21.6	13.43	18.93	67.55	198.6		27660	101.9	121	20.31	15.89	48.04	70.64	222.8		30881	261.5	119.4	31.71	20.52	47.71	121.6	223.1		35021.3	163.9	350.5	71.8	16.48	15.29	102.6	147.5		39027	167.8	390	19.54	16.05
20965.7	125	98.22	32.96	11.53	31.17	82.46	169.1		24220	133.5	165.9	21.47	13.34	18.98	67.24	198		27660.3	102	120.8	20.54	15.92	47.74	69.79	220.8		30881.3	261.8	120.2	31.88	20.47	47.49	120.7	224.3		35021.7	164.6	347.3	72.78	16.72	15.35	102.9	147		39027.3	168	390.9	19.56	16.11
20966	125.1	98.77	33.25	11.51	31.17	81.49	167.1		24220.3	132.3	165.8	21.37	13.26	19.04	66.96	197.3		27660.7	102.1	120.5	20.77	15.93	47.46	68.94	218.8		30881.7	262.1	120.9	32.05	20.4	47.27	119.9	225.4		35022	165.3	344.2	73.8	17.03	15.4	103.3	146.7		39027.7	168	391.9	19.56	16.16
20966.3	125.2	99.3	33.54	11.48	31.17	80.52	165		24220.7	131.3	165.6	21.27	13.16	19.09	66.65	196.6		27661	102.2	120.3	20.99	15.95	47.16	68.09	216.8		30882	262.4	121.7	32.21	20.34	47.08	119	226.6		35022.3	166.2	341	74.8	17.48	15.46	103.7	146.6		39028	168	392.9	19.56	16.21
20966.7	125.3	99.82	33.84	11.45	31.14	79.53	163		24221	130.2	165.4	21.18	13.08	19.15	66.37	195.9		27661.3	102.3	120	21.24	15.97	46.86	67.24	214.8		30882.3	262.6	122.4	32.38	20.27	46.88	118.2	227.8		35022.7	167	337.8	75.84	18.11	15.49	104.2	146.6		39028.3	168	393.9	19.58	16.27
20967	125.5	100.2	34.13	11.43	31.12	78.52	160.9		24221.3	129.3	165	21.12	12.98	19.2	66.09	195.2		27661.7	102.4	119.8	21.47	15.98	46.55	66.37	212.8		30882.7	262.8	123.1	32.57	20.19	46.69	117.5	229		35023	167.9	334.6	76.86	18.9	15.54	104.6	146.7		39028.7	167.8	394.9	19.6	16.32
20967.3	125.7	100.7	34.42	11.4	31.06	77.5	158.9		24221.7	128.3	164.7	21.08	12.89	19.26	65.8	194.5		27662	102.5	119.5	21.72	15.98	46.22	65.52	210.7		30883	263	123.8	32.77	20.1	46.55	117	230.2		35023.3	168.9	331.3	77.9	19.89	15.6	105.1	146.8		39029	167.6	396	19.6	16.35
20967.7	125.9	101.1	34.71	11.38	30.98	76.47	156.7		24222	127.4	164.2	21.06	12.8	19.31	65.52	193.8		27662.3	102.7	119.3	21.97	15.98	45.92	64.7	208.6		30883.3	263.2	124.4	32.98	20	46.39	116.5	231.4		35023.7	169.9	328.1	78.9	21.03	15.65	105.5	147		39029.3	167.4	397	19.62	16.4
20968	126.2	101.4	35	11.35	30.9	75.43	154.6		24222.3	126.6	163.7	21.04	12.71	19.37	65.24	193.1		27662.7	102.8	119.1	22.22	15.98	45.59	63.96	206.5		30883.7	263.4	125	33.19	19.9	46.28	116.2	232.7		35024	170.8	324.8	79.91	22.36	15.71	106	147.2		39029.7	167	398.1	19.64	16.42
20968.3	126.5	101.7	35.29	11.32	30.81	74.34	152.4		24222.7	125.8	163.2	21.04	12.61	19.42	64.98	192.4		27663	102.9	118.9	22.47	15.97	45.29	63.33	204.4		30884	263.6	125.5	33.4	19.79	46.2	115.8	233.9		35024.3	171.7	321.4	80.89	23.81	15.76	106.4	147.4		39030	166.6	399.2	19.66	16.45
20968.7	126.8	101.9	35.58	11.3	30.7	73.26	150.2		24223	124.9	162.6	21.06	12.51	19.48	64.72	191.7		27663.3	103.1	118.8	22.7	15.95	44.96	62.76	202.2		30884.3	263.9	125.9	33.63	19.68	46.14	115.5	235.1		35024.7	172.6	318.1	81.85	25.37	15.79	106.7	147.6		39030.3	166.1	400.3	19.7	16.48
20969	127.1	102	35.88	11.27	30.59	72.15	148		24223.3	124.1	161.9	21.08	12.42	19.53	64.48	191		27663.7	103.3	118.7	22.93	15.93	44.63	62.24	200.1		30884.7	264.1	126.2	33.84	19.56	46.11	115.1	236.4		35025	173.4	314.7	82.79	27.07	15.85	107	147.7		39030.7	165.5	401.3	19.7	16.5
20969.3	127.4	102.2	36.17	11.26	30.48	71.04	145.7		24223.7	123.3	161.3	21.1	12.32	19.59	64.27	190.2		27664	103.4	118.6	23.18	15.92	44.33	61.77	197.9		30885	264.3	126.5	34.07	19.45	46.14	114.8	237.8		35025.3	174.1	311.3	83.68	28.82	15.9	107.1	147.8		39031	164.8	402.4	19.73	16.53
20969.7	127.7	102.2	36.44	11.22	30.35	69.89	143.4		24224	122.4	160.6	21.14	12.22	19.67	64.06	189.3		27664.3	103.5	118.6	23.39	15.9	44	61.3	195.7		30885.3	264.5	126.7	34.29	19.34	46.2	114.5	239.2		35025.7	174.8	307.8	84.54	30.66	15.96	107.2	147.7		39031.3	164	403.5	19.73	16.56
20970	128	102.2	36.71	11.21	30.21	68.73	141		24224.3	121.6	159.9	21.2	12.11	19.72	63.85	188.3		27664.7	103.7	118.7	23.62	15.89	43.67	60.87	193.4		30885.7	264.6	126.9	34.52	19.23	46.28	114.1	240.6		35026	175.3	304.3	85.37	32.55	16.01	107.1	147.5		39031.7	163.1	404.5	19.73	16.58
20970.3	128.3	102.2	36.96	11.18	30.07	67.55	138.6		24224.7	120.7	159.1	21.27	12	19.81	63.59	187.3		27665	103.8	118.8	23.83	15.87	43.36	60.45	191.2		30886	264.8	126.9	34.73	19.13	46.42	113.8	242		35026.3	175.9	300.8	86.2	34.49	16.04	107	147.2		39032	162.1	405.6	19.75	16.6
20970.7	128.6	102.1	37.21	11.16	29.93	66.35	136.2		24225	119.8	158.4	21.33	11.88	19.86	63.33	186.2		27665.3	103.9	118.9	24.01	15.85	43.06	60.03	188.9		30886.3	264.9	126.8	34.96	19.02	46.61	113.4	243.4		35026.7	176.4	297.3	87.01	36.47	16.09	106.8	146.7		39032.3	161	406.6	19.75	16.63
20971	128.9	102	37.44	11.13	29.77	65.12	133.7		24225.3	118.9	157.6	21.39	11.76	19.95	63.07	185.2		27665.7	104	119.1	24.22	15.85	42.78	59.65	186.6		30886.7	264.9	126.7	35.19	18.9	46.83	113.1	244.6		35027	176.8	293.7	87.82	38.49	16.15	106.4	146.1		39032.7	159.8	407.6	19.75	16.64
20971.3	129.1	101.9	37.67	11.09	29.63	63.87	131.2		24225.7	117.9	156.8	21.45	11.63	20.03	62.76	184.1		27666	104	119.3	24.39	15.84	42.54	59.27	184.2		30887	264.9	126.5	35.4	18.79	47.1	112.8	245.8		35027.3	177.3	290.1	88.66	40.54	16.2	106.1	145.4		39033	158.7	408.7	19.75	16.66
20971.7	129.4	101.8	37.89	11.08	29.47	62.62	128.6		24226	116.9	156	21.54	11.5	20.11	62.48	183.1		27666.3	104.1	119.6	24.57	15.84	42.29	58.92	181.9		30887.3	264.8	126.2	35.63	18.69	47.43	112.6	247		35027.7	177.8	286.5	89.49	42.62	16.26	105.8	144.6		39033.3	157.5	409.7	19.75	16.68
20972	129.5	101.7	38.14	11.05	29.3	61.35	126		24226.3	115.9	155.2	21.62	11.37	20.22	62.2	182		27666.7	104.2	120	24.74	15.84	42.07	58.59	179.5		30887.7	264.6	125.9	35.85	18.6	47.82	112.2	248		35028	178.2	282.9	90.36	44.72	16.31	105.4	143.8		39033.7	156.2	410.7	19.75	16.71
20972.3	129.7	101.5	38.39	11.01	29.14	60.07	123.3		24226.7	114.9	154.3	21.7	11.24	20.33	61.94	180.9		27667	104.3	120.4	24.89	15.85	41.88	58.26	177.2		30888	264.3	125.6	36.08	18.5	48.23	111.9	249		35028.3	178.6	279.2	91.28	46.83	16.37	105	143		39034	155	411.7	19.75	16.72
20972.7	129.9	101.5	38.69	10.98	28.97	58.78	120.6		24227	113.9	153.5	21.79	11.11	20.44	61.7	179.9		27667.3	104.4	120.8	25.05	15.85	41.71	57.95	174.8		30888.3	263.9	125.2	36.33	18.4	48.67	111.6	249.9		35028.7	179	275.4	92.24	48.96	16.4	104.7	142.2		39034.3	153.8	412.7	19.75	16.74
20973	130	101.4	39.04	10.95	28.81	57.45	117.8		24227.3	112.9	152.6	21.87	10.98	20.55	61.51	178.9		27667.7	104.6	121.3	25.18	15.87	41.55	57.62	172.4		30888.7	263.4	124.9	36.56	18.32	49.14	111.3	250.7		35029	179.4	271.6	93.23	51.09	16.45	104.3	141.4		39034.7	152.6	413.8	19.75	16.76
20973.3	130.1	101.3	39.48	10.93	28.67	56.13	115		24227.7	112	151.7	21.95	10.85	20.66	61.32	177.9		27668	104.8	121.9	25.32	15.89	41.44	57.29	170.1		30889	262.7	124.6	36.79	18.24	49.64	111	251.4		35029.3	179.9	267.7	94.3	53.2	16.48	103.9	140.6		39035	151.4	415	19.75	16.77
20973.7	130.2	101.3	40.02	10.92	28.5	54.79	112.1		24228	111.1	150.8	22.06	10.72	20.77	61.18	176.9		27668.3	105.1	122.6	25.45	15.9	41.35	56.96	167.7		30889.3	261.9	124.3	37.02	18.18	50.16	110.6	251.8		35029.7	180.3	263.8	95.42	55.28	16.51	103.5	139.8		39035.3	150.2	416.2	19.75	16.77
20974	130.3	101.2	40.7	10.92	28.34	53.42	109.2		24228.3	110.2	149.9	22.14	10.61	20.91	61.02	176		27668.7	105.4	123.4	25.57	15.92	41.3	56.65	165.3		30889.7	260.9	124.1	37.25	18.11	50.71	110.1	251.9		35030	180.9	259.9	96.61	57.33	16.51	103.1	139		39035.7	149.1	417.5	19.75	16.79
20974.3	130.4	101.1	41.47	10.95	28.17	52.05	106.2		24228.7	109.3	149	22.24	10.48	21.02	60.85	175.1		27669	105.8	124.2	25.7	15.95	41.27	56.32	162.8		30890	259.7	123.9	37.48	18.06	51.26	109.7	251.9		35030.3	181.5	255.9	97.88	59.35	16.53	102.7	138.2		39036	148	418.7	19.73	16.79
20974.7	130.5	101.1	42.33	11.01	28.01	50.68	103.2		24229	108.4	148.1	22.33	10.37	21.16	60.69	174.2		27669.3	106.3	125.1	25.82	15.98	41.27	55.97	160.4		30890.3	258.4	123.9	37.71	18.03	51.81	109.3	251.6		35030.7	182.2	251.8	99.19	61.3	16.56	102.3	137.4		39036.3	146.9	419.9	19.68	16.77
20975	130.6	101	43.22	11.16	27.84	49.32	100.2		24229.3	107.6	147.2	22.39	10.27	21.27	60.5	173.4		27669.7	106.8	126.1	25.93	16.01	41.27	55.64	157.9		30890.7	257	123.9	37.96	18	52.36	109	251.2		35031	182.9	247.6	100.5	63.19	16.59	101.8	136.6		39036.7	145.8	421.1	19.64	16.76
20975.3	130.8	100.9	44.14	11.38	27.71	47.93	97.27		24229.7	106.8	146.3	22.47	10.16	21.38	60.31	172.4		27670	107.4	127.2	26.03	16.06	41.33	55.28	155.4		30891	255.4	124	38.19	17.98	52.94	108.7	250.8		35031.3	183.7	243.3	102	65.04	16.62	101.4	135.8		39037	144.8	422.3	19.58	16.74
20975.7	131	100.9	45.03	11.72	27.54	46.53	94.34		24230	105.9	145.4	22.51	10.06	21.49	60.12	171.5		27670.3	107.9	128.3	26.16	16.11	41.35	54.93	152.8		30891.3	253.8	124.3	38.44	17.98	53.49	108.5	250.3		35031.7	184.6	239	103.5	66.83	16.64	100.9	135		39037.3	143.9	423.5	19.52	16.71
20976	131.1	100.8	45.95	12.21	27.37	45.14	91.49		24230.3	105.1	144.5	22.58	9.953	21.6	59.91	170.5		27670.7	108.4	129.6	26.26	16.16	41.44	54.58	150.2		30891.7	252	124.7	38.66	18	54.07	108.3	249.8		35032	185.4	234.6	105.1	68.58	16.67	100.3	134.2		39037.7	143	424.7	19.45	16.68
20976.3	131.3	100.7	46.86	12.8	27.24	43.75	88.71		24230.7	104.3	143.7	22.62	9.857	21.71	59.7	169.4		27671	108.9	130.9	26.36	16.21	41.52	54.22	147.6		30892	250.3	125.3	38.91	18.02	54.62	108.1	249.3		35032.3	186.4	230.2	106.7	70.27	16.7	99.84	133.5		39038	142.1	425.9	19.37	16.63
20976.7	131.5	100.7	47.76	13.51	27.07	42.43	86.05		24231	103.5	142.8	22.64	9.744	21.79	59.48	168.2		27671.3	109.4	132.3	26.49	16.27	41.6	53.87	144.9		30892.3	248.4	126	39.14	18.05	55.17	107.9	248.8		35032.7	187.3	225.8	108.4	71.95	16.7	99.23	132.7		39038.3	141.2	427	19.31	16.6
20977	131.8	100.6	48.65	14.29	26.93	41.16	83.6		24231.3	102.7	141.9	22.66	9.647	21.87	59.25	166.8		27671.7	109.8	133.9	26.59	16.32	41.68	53.52	142.2		30892.7	246.6	126.9	39.37	18.11	55.72	107.6	248.4		35033	188.2	221.3	110.2	73.58	16.73	98.59	131.9		39038.7	140.4	428.2	19.23	16.55
20977.3	132	100.6	49.53	15.11	26.8	40	81.31		24231.7	101.9	141	22.68	9.55	21.93	58.94	165.3		27672	110.3	135.5	26.72	16.39	41.79	53.16	139.4		30893	244.7	128	39.56	18.19	56.24	107.3	247.9		35033.3	189.2	216.8	111.9	75.19	16.73	97.93	131		39039	139.6	429.3	19.14	16.5
20977.7	132.2	100.5	50.4	15.97	26.63	38.89	79.14		24232	101	140.1	22.7	9.453	21.98	58.54	163.9		27672.3	110.8	137.1	26.82	16.45	41.9	52.81	136.6		30893.3	242.8	129.3	39.77	18.27	56.74	106.8	247.4		35033.7	190.1	212.4	113.6	76.8	16.75	97.25	130.1		39039.3	138.8	430.4	19.06	16.45
20978	132.4	100.4	51.28	16.87	26.49	37.78	77.02		24232.3	100.2	139.2	22.7	9.357	22.04	58.09	162.5		27672.7	111.2	138.9	26.95	16.53	41.99	52.48	133.8		30893.7	241	130.9	39.93	18.39	57.23	106.3	246.7		35034	191	207.9	115.4	78.42	16.75	96.54	129.2		39039.7	138.1	431.6	18.98	16.39
20978.3	132.6	100.3	52.13	17.81	26.36	36.65	74.88		24232.7	99.35	138.4	22.72	9.276	22.06	57.6	161.2		27673	111.7	140.7	27.07	16.6	42.1	52.17	131.1		30894	239.1	132.6	40.1	18.52	57.7	105.8	245.9		35034.3	191.9	203.5	117.1	80.05	16.75	95.83	128.2		39040	137.3	432.7	18.89	16.31
20978.7	132.9	100.3	52.96	18.77	26.22	35.47	72.69		24233	98.48	137.5	22.74	9.179	22.09	57.1	159.9		27673.3	112.1	142.6	27.2	16.64	42.21	51.91	128.6		30894.3	237.2	134.5	40.27	18.66	58.14	105.2	245.1		35034.7	192.8	199.1	118.9	81.72	16.75	95.12	127.3		39040.3	136.7	433.8	18.83	16.24
20979	133	100.2	53.77	19.77	26.08	34.29	70.46		24233.3	97.59	136.7	22.76	9.098	22.09	56.61	158.6		27673.7	112.5	144.4	27.34	16.71	42.32	51.68	126.2		30894.7	235.3	136.5	40.41	18.81	58.55	104.5	244.1		35035	193.7	194.8	120.6	83.43	16.75	94.39	126.3		39040.7	136.1	434.8	18.75	16.16
20979.3	133.2	100.1	54.59	20.81	25.94	33.14	68.17		24233.7	96.68	135.9	22.81	9.018	22.12	56.09	157.1		27674	112.8	146.3	27.47	16.77	42.43	51.49	124.2		30895	233.4	138.7	40.54	18.98	58.96	103.9	243.1		35035.3	194.6	190.7	122.3	85.19	16.78	93.69	125.4		39041	135.5	435.8	18.66	16.1
20979.7	133.4	100	55.4	21.87	25.83	32.05	65.81		24234	95.76	135.1	22.87	8.953	22.12	55.57	155.6		27674.3	113	148.1	27.59	16.82	42.54	51.3	122.3		30895.3	231.5	141.1	40.64	19.16	59.35	103.2	241.9		35035.7	195.5	186.6	124	87	16.78	92.95	124.4		39041.3	135	436.6	18.58	16.01
20980	133.5	99.9	56.19	22.95	25.7	31.06	63.34		24234.3	94.82	134.3	22.93	8.889	22.12	55.05	154.1		27674.7	113.2	149.9	27.74	16.87	42.65	51.13	120.4		30895.7	229.6	143.7	40.75	19.37	59.71	102.6	240.8		35036	196.5	182.7	125.7	88.85	16.78	92.25	123.4		39041.7	134.4	437.4	18.5	15.93
20980.3	133.6	99.77	57	24.08	25.56	30.19	60.77		24234.7	93.86	133.6	23.01	8.84	22.12	54.53	152.5		27675	113.3	151.7	27.88	16.9	42.73	50.94	118.5		30896	227.6	146.5	40.85	19.58	60.04	101.9	239.5		35036.3	197.4	178.9	127.3	90.74	16.78	91.52	122.4		39042	134	438.1	18.41	15.87
20980.7	133.7	99.64	57.79	25.21	25.45	29.41	58.15		24235	92.89	132.9	23.12	8.776	22.15	54.01	151		27675.3	113.2	153.5	28.03	16.93	42.84	50.76	116.5		30896.3	225.7	149.4	40.91	19.81	60.34	101.2	238.2		35036.7	198.3	175.2	128.9	92.66	16.81	90.76	121.4		39042.3	133.5	438.7	18.35	15.79
20981	133.8	99.5	58.62	26.36	25.31	28.7	55.53		24235.3	91.9	132.3	23.26	8.727	22.15	53.49	149.4		27675.7	113	155.3	28.15	16.97	42.92	50.61	114.5		30896.7	223.8	152.5	40.97	20.03	60.62	100.5	236.8		35037	199.1	171.7	130.5	94.6	16.81	90.01	120.4		39042.7	133.1	439.1	18.27	15.72
20981.3	133.9	99.35	59.46	27.52	25.17	28.02	53.05		24235.7	90.89	131.7	23.43	8.695	22.15	52.95	147.7		27676	112.7	157	28.3	17	43.03	50.52	112.6		30897	221.9	155.7	41.04	20.27	60.84	99.82	235.2		35037.3	200	168.3	132.1	96.53	16.81	89.25	119.4		39043	132.7	439.4	18.19	15.64
20981.7	133.9	99.19	60.33	28.68	25.06	27.33	50.78		24236	89.86	131.1	23.64	8.647	22.15	52.43	146		27676.3	112.3	158.7	28.42	17.03	43.14	50.45	110.7		30897.3	219.9	159.1	41.08	20.53	61.06	99.06	233.6		35037.7	200.8	165.1	133.6	98.45	16.84	88.47	118.3		39043.3	132.4	439.6	18.12	15.56
20982	134	99.01	61.23	29.86	24.93	26.65	48.74		24236.3	88.8	130.6	23.87	8.614	22.17	51.86	144.3		27676.7	111.8	160.4	28.55	17.06	43.22	50.4	108.9		30897.7	218	162.7	41.1	20.77	61.25	98.31	231.9		35038	201.7	162.2	135.2	100.3	16.84	87.67	117.3		39043.7	132.1	439.7	18.04	15.5
20982.3	134.1	98.83	62.12	31.02	24.82	25.94	46.86		24236.7	87.71	130.1	24.16	8.582	22.17	51.32	142.5		27677	111.2	162.1	28.67	17.08	43.33	50.38	107.2		30898	216.1	166.5	41.14	21.05	61.44	97.53	230.2		35038.3	202.5	159.5	136.6	102.2	16.86	86.87	116.2		39044	131.8	439.7	17.98	15.42
20982.7	134.1	98.64	63.06	32.2	24.68	25.21	45.09		24237	86.61	129.7	24.49	8.55	22.2	50.73	140.7		27677.3	110.6	163.8	28.8	17.11	43.42	50.35	105.6		30898.3	214.2	170.3	41.16	21.31	61.58	96.73	228.3		35038.7	203.3	157	138.1	104	16.86	86.04	115		39044.3	131.4	439.5	17.91	15.34
20983	134.2	98.43	63.99	33.36	24.57	24.48	43.37		24237.3	85.49	129.3	24.89	8.534	22.2	50.14	138.9		27677.7	109.8	165.5	28.9	17.16	43.53	50.35	104.2		30898.7	212.3	174.3	41.16	21.58	61.72	95.93	226.5		35039	204.2	154.8	139.4	105.8	16.89	85.19	113.9		39044.7	131.1	439.1	17.85	15.26
20983.3	134.2	98.22	64.93	34.55	24.46	23.75	41.67		24237.7	84.36	128.9	25.32	8.518	22.2	49.55	137		27678	109.1	167.1	29.01	17.19	43.61	50.35	102.8		30899	210.4	178.4	41.18	21.87	61.85	95.1	224.5		35039.3	205	152.7	140.7	107.6	16.89	84.32	112.7		39045	130.8	438.6	17.79	15.18
20983.7	134.2	98.02	65.87	35.73	24.32	23.02	39.96		24238	83.21	128.6	25.8	8.501	22.23	48.94	135.2		27678.3	108.3	168.8	29.11	17.24	43.72	50.35	101.3		30899.3	208.6	182.6	41.2	22.15	61.96	94.27	222.6		35039.7	205.8	150.9	142	109.4	16.92	83.42	111.5		39045.3	130.5	438	17.75	15.1
20984	134.2	97.81	66.78	36.92	24.21	22.31	38.24		24238.3	82.07	128.3	26.3	8.501	22.23	48.33	133.3		27678.7	107.5	170.4	29.19	17.27	43.83	50.33	99.93		30899.7	206.8	187	41.2	22.45	62.05	93.43	220.6		35040	206.6	149.3	143.3	111.1	16.95	82.53	110.2		39045.7	130.1	437.2	17.69	15.01
20984.3	134.2	97.57	67.7	38.13	24.07	21.67	36.53		24238.7	80.92	128	26.84	8.501	22.23	47.71	131.5		27679	106.6	172	29.28	17.32	43.94	50.26	98.45		30900	205	191.4	41.22	22.76	62.1	92.58	218.5		35040.3	207.3	147.9	144.5	112.8	16.97	81.58	108.9		39046	129.8	436.3	17.64	14.93
20984.7	134.1	97.34	68.61	39.31	23.96	21.08	34.86		24239	79.77	127.8	27.43	8.518	22.26	47.08	129.8		27679.3	105.8	173.6	29.36	17.37	44.02	50.19	97.03		30900.3	203.2	195.9	41.22	23.06	62.13	91.7	216.5		35040.7	208.1	146.8	145.8	114.5	17	80.64	107.6		39046.3	129.5	435.2	17.58	14.84
20985	134.1	97.1	69.51	40.5	23.83	20.56	33.32		24239.3	78.67	127.6	28.03	8.55	22.26	46.42	128.1		27679.7	105	175.2	29.42	17.42	44.13	50.07	95.67		30900.7	201.4	200.6	41.22	23.37	62.16	90.83	214.4		35041	208.9	145.8	147	116.1	17.03	79.65	106.3		39046.7	129.2	433.9	17.54	14.76
20985.3	134.1	96.84	70.38	41.67	23.71	20.16	32.01		24239.7	77.6	127.5	28.63	8.582	22.26	45.76	126.4		27680	104.1	176.7	29.47	17.47	44.27	49.91	94.43		30901	199.7	205.3	41.25	23.69	62.16	89.96	212.2		35041.3	209.6	145.1	148.3	117.8	17.06	78.66	105		39047	128.9	432.6	17.5	14.68
20985.7	134.1	96.58	71.28	42.83	23.58	19.81	31.03		24240	76.61	127.5	29.26	8.631	22.26	45.09	124.7		27680.3	103.3	178.2	29.51	17.52	44.38	49.72	93.28		30901.3	198	210	41.25	24	62.13	89.06	210.1		35041.7	210.4	144.6	149.5	119.4	17.08	77.65	103.6		39047.3	128.5	431.1	17.44	14.6
20986	134.2	96.32	72.15	43.96	23.47	19.53	30.35		24240.3	75.72	127.5	29.9	8.679	22.28	44.41	122.9		27680.7	102.4	179.7	29.53	17.55	44.49	49.51	92.25		30901.7	196.3	214.9	41.25	24.31	62.1	88.17	207.9		35042	211.1	144.4	150.8	121	17.11	76.63	102.3		39047.7	128.2	429.4	17.39	14.51
20986.3	134.3	96.03	73.03	45.05	23.33	19.27	29.89		24240.7	74.97	127.5	30.55	8.727	22.28	43.75	121.2		27681	101.6	181.3	29.55	17.58	44.63	49.27	91.31		30902	194.7	219.8	41.25	24.63	62.05	87.27	205.7		35042.3	211.9	144.3	152	122.7	17.17	75.57	100.9		39048	127.9	427.7	17.35	14.43
20986.7	134.4	95.74	73.9	46.13	23.22	18.98	29.54		24241	74.35	127.5	31.19	8.776	22.28	43.09	119.4		27681.3	100.7	182.8	29.55	17.61	44.77	49.03	90.4		30902.3	193.1	224.7	41.27	24.94	62.02	86.35	203.5		35042.7	212.7	144.4	153.2	124.3	17.19	74.51	99.5		39048.3	127.6	425.8	17.31	14.34
20987	134.5	95.43	74.77	47.18	23.11	18.72	29.21		24241.3	73.88	127.6	31.84	8.824	22.28	42.45	117.7		27681.7	99.86	184.2	29.53	17.64	44.88	48.77	89.44		30902.7	191.5	229.7	41.27	25.26	61.96	85.43	201.2		35043	213.5	144.7	154.4	125.8	17.25	73.45	98.08		39048.7	127.3	423.9	17.29	14.26
20987.3	134.7	95.14	75.63	48.22	23	18.44	28.9		24241.7	73.55	127.8	32.5	8.856	22.28	41.84	116		27682	98.97	185.7	29.53	17.66	45.01	48.51	88.48		30903	190	234.8	41.27	25.57	61.88	84.49	199		35043.3	214.4	145.2	155.7	127.4	17.3	72.36	96.63		39049	126.9	421.9	17.25	14.18
20987.7	134.9	94.83	76.46	49.23	22.89	18.16	28.61		24242	73.37	128.1	33.15	8.905	22.31	41.23	114.3		27682.3	98.07	187.2	29.51	17.68	45.18	48.28	87.55		30903.3	188.6	239.8	41.29	25.87	61.83	83.52	196.7		35043.7	215.2	145.8	156.9	129	17.33	71.25	95.19		39049.3	126.6	419.8	17.21	14.1
20988	135	94.49	77.29	50.25	22.78	17.9	28.31		24242.3	73.32	128.4	33.77	8.953	22.31	40.59	112.6		27682.7	97.17	188.7	29.49	17.69	45.32	48.02	86.69		30903.7	187.2	244.9	41.31	26.18	61.77	82.55	194.3		35044	216.1	146.6	158.1	130.5	17.39	70.14	93.69		39049.7	126.3	417.6	17.19	14.01
20988.3	135.2	94.15	78.1	51.25	22.67	17.62	28		24242.7	73.37	128.8	34.42	8.985	22.31	39.95	111		27683	96.26	190.1	29.47	17.71	45.45	47.78	85.91		30904	185.9	250.1	41.35	26.49	61.72	81.58	192		35044.3	216.9	147.6	159.2	132.1	17.44	69.01	92.19		39050	125.9	415.4	17.17	13.93
20988.7	135.4	93.81	78.9	52.25	22.56	17.33	27.71		24243	73.53	129.3	35.02	9.018	22.34	39.32	109.4		27683.3	95.33	191.6	29.47	17.71	45.62	47.5	85.17		30904.3	184.6	255.4	41.37	26.79	61.66	80.59	189.6		35044.7	217.7	148.6	160.4	133.6	17.5	67.86	90.66		39050.3	125.5	413	17.14	13.85
20989	135.6	93.45	79.71	53.27	22.45	17.03	27.41		24243.3	73.78	129.8	35.63	9.066	22.37	38.73	107.7		27683.7	94.4	193	29.44	17.71	45.76	47.24	84.46		30904.7	183.4	260.8	41.41	27.1	61.58	79.6	187.2		35045	218.4	149.8	161.5	135.1	17.55	66.7	89.13		39050.7	125	410.7	17.12	13.77
20989.3	135.8	93.08	80.48	54.28	22.37	16.74	27.11		24243.7	74.07	130.5	36.23	9.098	22.37	38.16	106.1		27684	93.47	194.5	29.44	17.71	45.89	46.96	83.76		30905	182.4	266.4	41.45	27.4	61.52	78.59	184.7		35045.3	219.1	151	162.6	136.5	17.61	65.52	87.55		39051	124.6	408.2	17.12	13.69
20989.7	136	92.71	81.27	55.31	22.26	16.46	26.8		24244	74.39	131.2	36.81	9.147	22.39	37.62	104.4		27684.3	92.53	195.9	29.44	17.69	46	46.67	83.08		30905.3	181.4	272	41.5	27.71	61.47	77.6	182.3		35045.7	219.7	152.2	163.6	138	17.66	64.32	85.93		39051.3	124	405.7	17.1	13.61
20990	136.3	92.37	82.04	56.35	22.17	16.18	26.49		24244.3	74.74	132	37.37	9.195	22.45	37.1	102.8		27684.7	91.6	197.3	29.47	17.68	46.14	46.37	82.4		30905.7	180.5	277.7	41.54	28.03	61.41	76.61	179.8		35046	220.1	153.5	164.6	139.5	17.72	63.09	84.31		39051.7	123.5	403.1	17.1	13.55
20990.3	136.5	92.04	82.79	57.38	22.06	15.89	26.18		24244.7	75.1	132.9	37.96	9.227	22.48	36.6	101.2		27685	90.64	198.7	29.49	17.68	46.25	46.09	81.72		30906	179.6	283.4	41.58	28.39	61.39	75.62	177.2		35046.3	220.5	154.9	165.5	140.9	17.74	61.84	82.62		39052	123	400.4	17.1	13.47
20990.7	136.8	91.72	83.54	58.41	21.98	15.61	25.87		24245	75.48	133.9	38.52	9.292	22.53	36.08	99.71		27685.3	89.68	200.1	29.51	17.66	46.33	45.8	81.03		30906.3	178.8	289.3	41.64	28.76	61.33	74.65	174.7		35046.7	220.7	156.2	166.4	142.3	17.8	60.57	80.92		39052.3	122.5	397.6	17.1	13.39
20991	137.1	91.46	84.26	59.43	21.9	15.35	25.55		24245.3	75.9	135	39.1	9.34	22.56	35.57	98.14		27685.7	88.71	201.5	29.53	17.64	46.42	45.5	80.33		30906.7	178	295.1	41.68	29.13	61.28	73.66	172.1		35047	220.9	157.7	167.2	143.7	17.83	59.27	79.17		39052.7	122	394.8	17.1	13.32
20991.3	137.4	91.2	84.99	60.43	21.82	15.09	25.22		24245.7	76.33	136.2	39.66	9.389	22.61	35.02	96.58		27686	87.72	202.8	29.57	17.63	46.5	45.21	79.62		30907	177.3	301.1	41.72	29.53	61.25	72.67	169.5		35047.3	221	159.1	168.1	145	17.88	57.93	77.38		39053	121.6	391.9	17.1	13.24
20991.7	137.7	90.96	85.72	61.41	21.76	14.83	24.91		24246	76.81	137.5	40.23	9.453	22.67	34.48	94.99		27686.3	86.74	204.1	29.61	17.61	46.55	44.91	78.91		30907.3	176.5	307	41.79	29.92	61.19	71.65	166.9		35047.7	221	160.6	168.9	146.3	17.91	56.58	75.53		39053.3	121.2	389	17.1	13.18
20992	137.9	90.76	86.43	62.38	21.68	14.57	24.59		24246.3	77.34	138.8	40.79	9.518	22.72	33.91	93.38		27686.7	85.74	205.5	29.67	17.61	46.58	44.6	78.21		30907.7	175.8	313	41.83	30.32	61.17	70.64	164.2		35048	220.9	162.1	169.7	147.5	17.94	55.19	73.65		39053.7	120.9	385.9	17.08	13.11
20992.3	138.2	90.6	87.14	63.33	21.62	14.31	24.26		24246.7	77.93	140.3	41.33	9.582	22.78	33.35	91.73		27687	84.72	206.8	29.76	17.6	46.58	44.29	77.5		30908	175	319	41.89	30.71	61.11	69.58	161.4		35048.3	220.9	163.7	170.6	148.6	17.99	53.77	71.72		39054	120.6	382.8	17.06	13.06
20992.7	138.4	90.49	87.84	64.28	21.57	14.08	23.94		24247	78.58	141.8	41.87	9.647	22.83	32.78	90.07		27687.3	83.71	208.1	29.84	17.6	46.58	43.99	76.77		30908.3	174.2	325	41.95	31.1	61.08	68.52	158.6		35048.7	220.7	165.2	171.6	149.7	18.02	52.34	69.72		39054.3	120.4	379.7	17.04	13.01
20993	138.6	90.42	88.53	65.2	21.51	13.84	23.61		24247.3	79.31	143.4	42.41	9.711	22.89	32.19	88.39		27687.7	82.66	209.4	29.92	17.6	46.58	43.66	76.03		30908.7	173.4	330.9	42.02	31.49	61.06	67.41	155.8		35049	220.6	166.8	172.5	150.7	18.05	50.87	67.68		39054.7	120.2	376.4	17	12.98
20993.3	138.7	90.39	89.24	66.12	21.46	13.61	23.29		24247.7	80.11	145.1	42.95	9.776	22.94	31.58	86.69		27688	81.62	210.6	30.03	17.6	46.53	43.33	75.31		30909	172.6	336.7	42.08	31.86	61.03	66.28	152.9		35049.3	220.5	168.4	173.6	151.6	18.07	49.43	65.6		39055	120.1	373.2	16.96	12.95
20993.7	138.8	90.42	89.93	67.03	21.4	13.39	22.96		24248	80.95	146.9	43.47	9.841	23	30.97	84.99		27688.3	80.57	211.9	30.15	17.6	46.5	43	74.56		30909.3	171.7	342.5	42.16	32.24	61	65.12	149.9		35049.7	220.4	170	174.8	152.5	18.1	48.04	63.52		39055.3	120.2	369.9	16.92	12.92
20994	139	90.47	90.61	67.93	21.35	13.18	22.64		24248.3	81.83	148.7	43.99	9.905	23.03	30.33	83.3		27688.7	79.5	213	30.26	17.6	46.42	42.64	73.82		30909.7	170.9	348.2	42.24	32.62	60.97	63.94	146.8		35050	220.5	171.7	176.1	153.3	18.16	46.7	61.43		39055.7	120.3	366.6	16.87	12.9
20994.3	139.1	90.6	91.32	68.8	21.27	12.97	22.33		24248.7	82.76	150.6	44.51	9.97	23.05	29.69	81.63		27689	78.44	214.2	30.38	17.6	46.33	42.29	73.05		30910	170	353.8	42.35	32.99	60.97	62.74	143.7		35050.3	220.6	173.3	177.5	154	18.18	45.45	59.45		39056	120.6	363.2	16.83	12.89
20994.7	139.3	90.76	92.05	69.67	21.21	12.76	22.02		24249	83.72	152.5	45.01	10.05	23.11	29.06	80.04		27689.3	77.36	215.2	30.49	17.61	46.25	41.91	72.28		30910.3	169.1	359.4	42.49	33.36	60.95	61.49	140.5		35050.7	220.8	175	179	154.6	18.21	44.32	57.6		39056.3	120.9	359.9	16.79	12.87
20995	139.4	90.94	92.76	70.54	21.16	12.57	21.72		24249.3	84.71	154.5	45.51	10.13	23.11	28.42	78.52		27689.7	76.31	216.3	30.61	17.61	46.14	41.53	71.48		30910.7	168.2	364.9	42.64	33.74	60.95	60.24	137.2		35051	221	176.6	180.6	155.2	18.24	43.33	55.92		39056.7	121.4	356.5	16.73	12.87
20995.3	139.6	91.15	93.51	71.4	21.07	12.38	21.42		24249.7	85.72	156.6	46.01	10.22	23.14	27.8	77.02		27690	75.25	217.3	30.71	17.61	46.03	41.16	70.68		30911	167.4	370.4	42.81	34.13	60.95	58.99	133.8		35051.3	221.4	178.3	182.2	155.7	18.29	42.43	54.44		39057	121.9	353	16.69	12.87
20995.7	139.8	91.38	94.25	72.25	21.02	12.21	21.13		24250	86.75	158.7	46.51	10.35	23.16	27.17	75.53		27690.3	74.2	218.3	30.84	17.63	45.89	40.78	69.86		30911.3	166.5	375.7	42.97	34.52	60.97	57.74	130.4		35051.7	221.8	179.9	184	156.2	18.32	41.65	53.14		39057.3	122.4	349.6	16.65	12.89
20996	140	91.67	94.98	73.11	20.94	12.05	20.86		24250.3	87.81	160.8	47.01	10.48	23.16	26.55	74.01		27690.7	73.16	219.2	30.96	17.63	45.76	40.38	69.03		30911.7	165.7	381	43.16	34.94	60.97	56.51	127		35052	222.2	181.5	185.7	156.6	18.35	40.92	52.02		39057.7	123	346.1	16.6	12.9
20996.3	140.3	91.96	95.73	74.03	20.85	11.88	20.58		24250.7	88.89	163	47.53	10.61	23.16	25.97	72.44		27691	72.11	220	31.11	17.64	45.59	39.98	68.17		30912	165	386.3	43.33	35.37	61.03	55.31	123.6		35052.3	222.8	183.2	187.5	156.9	18.4	40.24	51.03		39058	123.6	342.6	16.54	12.92
20996.7	140.7	92.3	96.46	75.01	20.74	11.72	20.33		24251	89.95	165.3	48.03	10.76	23.14	25.38	70.85		27691.3	71.1	220.9	31.26	17.64	45.4	39.55	67.3		30912.3	164.3	391.4	43.51	35.83	61.06	54.13	120.2		35052.7	223.3	184.8	189.3	157.2	18.43	39.58	50.11		39058.3	124.3	339.1	16.5	12.93
20997	141.1	92.64	97.17	76.11	20.66	11.58	20.08		24251.3	91	167.6	48.55	10.9	23.14	24.79	69.22		27691.7	70.07	221.6	31.4	17.66	45.21	39.13	66.41		30912.7	163.7	396.5	43.68	36.31	61.11	52.93	116.7		35053	223.9	186.5	191.1	157.5	18.49	38.91	49.21		39058.7	124.9	335.5	16.46	12.97
20997.3	141.6	93	97.83	77.32	20.55	11.44	19.83		24251.7	92.05	170	49.05	11.03	23.11	24.2	67.55		27692	69.04	222.3	31.57	17.66	45.01	38.7	65.51		30913	163.1	401.5	43.85	36.84	61.17	51.75	113.2		35053.3	224.5	188.1	192.8	157.7	18.51	38.23	48.29		39059	125.5	331.9	16.4	13
20997.7	142.2	93.37	98.48	78.66	20.44	11.29	19.59		24252	93.06	172.4	49.57	11.18	23.08	23.58	65.85		27692.3	68.02	223	31.73	17.68	44.77	38.28	64.58		30913.3	162.7	406.5	43.99	37.41	61.25	50.52	109.6		35053.7	225.1	189.7	194.4	158	18.54	37.52	47.36		39059.3	126.2	328.3	16.35	13.01
20998	142.9	93.73	99.04	80.09	20.33	11.18	19.36		24252.3	94.05	175	50.11	11.32	23.05	22.95	64.11		27692.7	67	223.5	31.92	17.69	44.55	37.83	63.63		30913.7	162.3	411.3	44.14	38.02	61.33	49.32	106.1		35054	225.7	191.3	196	158.3	18.6	36.79	46.42		39059.7	126.9	324.6	16.31	13.06
20998.3	143.7	94.1	99.56	81.64	20.19	11.06	19.13		24252.7	95.02	177.6	50.61	11.47	23	22.29	62.3		27693	65.99	224	32.09	17.72	44.3	37.36	62.67		30914	162.1	416.1	44.28	38.7	61.41	48.11	102.6		35054.3	226.3	192.9	197.5	158.6	18.62	36.06	45.46		39060	127.6	320.9	16.25	13.09
20998.7	144.5	94.52	99.98	83.27	20.08	10.96	18.91		24253	95.97	180.3	51.13	11.63	22.97	21.62	60.46		27693.3	64.99	224.5	32.25	17.74	44.05	36.89	61.68		30914.3	161.9	420.8	44.45	39.42	61.5	46.96	99.34		35054.7	226.8	194.4	198.9	159	18.68	35.33	44.48		39060.3	128.3	317.1	16.21	13.14
20999	145.5	94.91	100.2	85	19.95	10.85	18.69		24253.3	96.9	183	51.63	11.82	22.92	20.96	58.55		27693.7	63.97	224.8	32.42	17.77	43.78	36.41	60.68		30914.7	161.9	425.5	44.64	40.21	61.58	45.83	96.25		35055	227.2	196	200.2	159.4	18.71	34.57	43.49		39060.7	129	313.3	16.17	13.18
20999.3	146.5	95.35	100.5	86.87	19.84	10.75	18.47		24253.7	97.82	185.9	52.13	12.05	22.86	20.28	56.58		27694	62.98	225	32.61	17.81	43.5	35.92	59.64		30915	162.1	430	44.91	41.07	61.69	44.74	93.38		35055.3	227.6	197.5	201.4	159.9	18.73	33.84	42.47		39061	129.8	309.5	16.15	13.24
20999.7	147.5	95.85	100.6	88.89	19.7	10.66	18.26		24254	98.75	188.8	52.63	12.34	22.83	19.57	54.56		27694.3	62	225.2	32.77	17.84	43.22	35.42	58.59		30915.3	162.3	434.5	45.3	42.02	61.8	43.61	90.71		35055.7	227.9	199.1	202.6	160.3	18.73	33.09	41.41		39061.3	130.6	305.7	16.12	13.29
21000	148.5	96.34	100.7	91.06	19.56	10.56	18.05		24254.3	99.71	191.8	53.13	12.69	22.78	18.89	52.46		27694.7	61.03	225.3	32.96	17.87	42.92	34.93	57.53		30915.7	162.7	438.9	46.01	43.04	61.91	42.48	88.12		35056	228.1	200.6	203.6	160.7	18.73	32.36	40.33		39061.7	131.4	301.8	16.12	13.35
21000.3	149.5	96.89	100.7	93.42	19.45	10.47	17.85		24254.7	100.6	194.9	53.63	13.18	22.72	18.18	50.29		27695	60.08	225.4	33.13	17.9	42.62	34.43	56.44		30916	163.1	443.2	47.2	44.17	62.02	41.3	85.58		35056.3	228.3	202.1	204.6	161.2	18.71	31.65	39.23		39062	132.1	297.9	16.12	13.43
21000.7	150.5	97.44	100.7	95.99	19.31	10.37	17.64		24255	101.7	198	54.13	13.79	22.7	17.5	48.09		27695.3	59.18	225.4	33.34	17.93	42.32	33.91	55.33		30916.3	163.6	447.4	49.03	45.34	62.16	40.12	83.05		35056.7	228.5	203.7	205.5	161.6	18.68	30.99	38.14		39062.3	132.7	294	16.12	13.5
21001	151.4	98.04	100.7	98.76	19.17	10.3	17.42		24255.3	102.7	201.3	54.63	14.6	22.67	16.81	45.88		27695.7	58.36	225.3	33.57	17.97	42.01	33.4	54.19		30916.7	164.1	451.5	51.46	46.57	62.27	38.94	80.51		35057	228.7	205.2	206.2	162.1	18.65	30.38	37.08		39062.7	133.3	290.1	16.15	13.58
21001.3	152.4	98.67	100.7	101.7	19.04	10.21	17.21		24255.7	103.7	204.7	55.13	15.63	22.64	16.08	43.8		27696	57.59	225.1	33.84	18	41.71	32.85	53.02		30917	164.6	455.4	54.4	47.8	62.38	37.71	77.94		35057.3	228.9	206.7	207	162.5	18.6	29.83	36.07		39063	133.9	286.2	16.19	13.64
21001.7	153.2	99.3	100.7	105.1	18.9	10.11	17.01		24256	104.8	208.2	55.63	16.92	22.61	15.35	41.88		27696.3	56.89	224.9	34.17	18.05	41.41	32.33	51.84		30917.3	165.1	459.3	57.71	48.99	62.49	36.53	75.29		35057.7	229.2	208.2	207.6	163	18.54	29.34	35.15		39063.3	134.4	282.3	16.25	13.72
21002	154	99.92	100.7	108.8	18.76	10.02	16.78		24256.3	105.9	212	56.13	18.53	22.61	14.64	40.12		27696.7	56.25	224.7	34.56	18.11	41.11	31.79	50.66		30917.7	165.5	463	61.27	50.14	62.6	35.38	72.56		35058	229.5	209.6	208.2	163.4	18.46	28.89	34.33		39063.7	135	278.3	16.33	13.8
21002.3	154.8	100.5	100.6	112.9	18.62	9.93	16.56		24256.7	107	215.8	56.65	20.45	22.64	14.05	38.44		27697	55.67	224.4	35.04	18.21	40.78	31.27	49.46		30918	165.8	466.5	64.99	51.25	62.71	34.34	69.75		35058.3	229.8	211.1	208.7	163.9	18.4	28.49	33.59		39064	135.7	274.4	16.44	13.89
21002.7	155.6	101.2	100.5	117.3	18.49	9.836	16.33		24257	108	219.8	57.15	22.61	22.64	13.63	36.74		27697.3	55.15	224.1	35.56	18.35	40.47	30.73	48.28		30918.3	166.1	470	68.82	52.33	62.79	33.4	66.97		35058.7	230.2	212.5	209.2	164.3	18.32	28.09	32.91		39064.3	136.3	270.4	16.54	13.98
21003	156.3	101.8	100.5	122	18.38	9.765	16.1		24257.3	109.1	223.8	57.65	24.98	22.67	13.32	34.95		27697.7	54.68	223.7	36.15	18.56	40.17	30.21	47.1		30918.7	166.3	473.3	72.65	53.39	62.9	32.55	64.27		35059	230.6	213.9	209.6	164.7	18.27	27.71	32.27		39064.7	137	266.5	16.69	14.08
21003.3	157	102.5	100.4	126.9	18.24	9.67	15.88		24257.7	110.1	228	58.12	27.49	22.72	13.06	33.09		27698	54.26	223.3	36.73	18.85	39.84	29.69	45.93		30919	166.4	476.5	76.46	54.41	63.04	31.77	61.68		35059.3	231.1	215.3	210	165.1	18.21	27.31	31.64		39065	137.8	262.5	16.85	14.18
21003.7	157.7	103.1	100.3	131.8	18.1	9.576	15.66		24258	111.1	232.2	58.62	30.05	22.75	12.8	31.22		27698.3	53.9	222.9	37.35	19.26	39.54	29.15	44.78		30919.3	166.4	479.5	80.19	55.43	63.15	31.01	59.24		35059.7	231.6	216.7	210.4	165.4	18.13	26.91	31.02		39065.3	138.4	258.5	17.04	14.29
21004	158.5	103.8	100.2	136.9	17.96	9.482	15.44		24258.3	112.2	236.4	59.08	32.66	22.81	12.57	29.43		27698.7	53.6	222.5	37.96	19.79	39.21	28.61	43.62		30919.7	166.3	482.5	83.81	56.4	63.28	30.28	56.92		35060	232.1	218.1	210.8	165.6	18.07	26.51	30.37		39065.7	139.1	254.6	17.25	14.4
21004.3	159.2	104.5	100.1	141.9	17.83	9.411	15.23		24258.7	113.2	240.8	59.54	35.28	22.86	12.33	27.76		27699	53.35	222.2	38.58	20.42	38.9	28.06	42.5		30920	166.2	485.3	87.28	57.35	63.39	29.6	54.72		35060.3	232.7	219.4	211.1	165.8	17.99	26.08	29.72		39066	139.8	250.7	17.5	14.5
21004.7	159.9	105.2	100.1	146.9	17.69	9.317	15.03		24259	114.2	245.1	59.98	37.89	22.89	12.1	26.27		27699.3	53.19	221.9	39.18	21.18	38.57	27.52	41.39		30920.3	166	488	90.63	58.28	63.56	28.91	52.61		35060.7	233.4	220.7	211.5	165.9	17.94	25.66	29.05		39066.3	140.4	246.8	17.77	14.61
21005	160.7	105.8	100	151.9	17.55	9.246	14.82		24259.3	115.2	249.5	60.41	40.52	22.94	11.86	24.96		27699.7	53.15	221.7	39.77	22.03	38.24	26.98	40.31		30920.7	165.7	490.6	93.88	59.19	63.7	28.25	50.55		35061	234	222	211.9	165.9	17.85	25.23	28.37		39066.7	141.1	243	18.08	14.72
21005.3	161.4	106.5	99.89	156.7	17.41	9.152	14.63		24259.7	116.2	253.8	60.85	43.15	23	11.62	23.89		27700	53.44	221.5	40.91	23.98	37.61	25.85	38.26		30921	165.4	493.1	97.02	60.06	63.86	27.62	48.57		35061.3	234.6	223.2	212.2	165.8	17.77	24.79	27.71		39067	141.8	239.1	18.39	14.84
21005.7	162.1	107.2	99.77	161.5	17.3	9.081	14.43		24260	117.2	258.2	61.27	45.75	23.05	11.39	23.08		27700.3	53.77	221.6	41.45	25.03	37.28	25.28	37.24		30921.3	165.1	495.5	100	60.91	64.06	27	46.7		35061.7	235.3	224.5	212.6	165.6	17.72	24.34	27.03		39067.3	142.5	235.4	18.75	14.93
21006	162.9	107.9	99.6	166.2	17.19	9.01	14.26		24260.3	118.2	262.6	61.68	48.35	23.11	11.15	22.47		27700.7	54.23	221.6	41.99	26.13	36.95	24.69	36.23		30921.7	164.7	497.8	103.1	61.75	64.25	26.41	44.98		35062	235.9	225.6	212.9	165.4	17.63	23.89	26.39		39067.7	143.2	231.6	19.1	15.05
21006.3	163.6	108.5	99.42	170.7	17.08	8.963	14.08		24260.7	119.3	266.9	62.12	50.91	23.16	10.92	22.03		27701	54.82	221.7	42.51	27.24	36.59	24.13	35.23		30922	164.3	500	106.1	62.57	64.44	25.87	43.45		35062.3	236.6	226.8	213.3	165.1	17.55	23.46	25.78		39068	143.9	227.9	19.48	15.16
21006.7	164.4	109.2	99.17	175.1	16.97	8.892	13.92		24261	120.3	271.2	62.56	53.44	23.22	10.7	21.71		27701.3	55.48	221.9	43.04	28.36	36.26	23.51	34.21		30922.3	163.9	502	109	63.4	64.66	25.35	42.1		35062.7	237.2	227.9	213.7	164.8	17.47	23.04	25.21		39068.3	144.7	224.3	19.87	15.27
21007	165.2	109.9	98.88	179.4	16.86	8.845	13.75		24261.3	121.3	275.4	63.02	55.93	23.27	10.47	21.45		27701.7	56.22	222.1	43.53	29.47	35.93	22.9	33.16		30922.7	163.5	504	112	64.2	64.88	24.86	40.95		35063	237.7	229	214	164.5	17.39	22.64	24.71		39068.7	145.5	220.8	20.27	15.39
21007.3	166	110.6	98.54	183.6	16.75	8.798	13.61		24261.7	122.3	279.6	63.51	58.36	23.33	10.28	21.25		27702	57.02	222.4	44.06	30.57	35.57	22.29	32.1		30923	163.1	506	115.1	65.04	65.1	24.36	39.93		35063.3	238.3	230	214.4	164.2	17.33	22.24	24.23		39069	146.4	217.3	20.66	15.5
21007.7	166.8	111.3	98.19	187.7	16.67	8.751	13.46		24262	123.3	283.7	64.03	60.74	23.38	10.09	21.1		27702.3	57.85	222.7	44.53	31.65	35.22	21.65	30.99		30923.3	162.6	507.8	118.1	65.88	65.35	23.87	39.03		35063.7	238.7	230.9	214.8	163.8	17.25	21.88	23.82		39069.3	147.4	214	21.08	15.6
21008	167.7	112	97.79	191.8	16.59	8.703	13.33		24262.3	124.3	287.8	64.62	63.06	23.47	9.953	20.97		27702.7	58.72	223.1	45.03	32.73	34.86	20.99	29.85		30923.7	162.1	509.7	121.2	66.75	65.57	23.39	38.2		35064	239.2	231.8	215.1	163.5	17.17	21.53	23.45		39069.7	148.4	210.7	21.49	15.71
21008.3	168.7	112.7	97.38	195.8	16.51	8.68	13.19		24262.7	125.3	291.8	65.26	65.33	23.55	9.788	20.86		27703	59.59	223.5	45.51	33.79	34.5	20.33	28.67		30924	161.6	511.6	124.4	67.64	65.82	22.92	37.47		35064.3	239.6	232.7	215.5	163.1	17.08	21.2	23.11		39070	149.6	207.6	21.89	15.81
21008.7	169.8	113.4	96.96	200	16.45	8.633	13.06		24263	126.3	295.8	65.95	67.53	23.63	9.647	20.76		27703.3	60.49	223.9	45.99	34.87	34.14	19.64	27.48		30924.3	161.1	513.4	127.6	68.53	66.09	22.45	36.79		35064.7	239.9	233.4	215.8	162.8	17	20.87	22.81		39070.3	150.9	204.7	22.29	15.9
21009	170.9	114.2	96.61	204.2	16.4	8.609	12.94		24263.3	127.2	299.6	66.66	69.67	23.71	9.505	20.67		27703.7	61.37	224.4	46.45	35.92	33.76	19.01	26.3		30924.7	160.5	515.3	130.9	69.45	66.34	21.96	36.19		35065	240.3	234.2	216.2	162.4	16.92	20.59	22.56		39070.7	152.2	201.8	22.7	16
21009.3	172	114.9	96.32	208.5	16.34	8.585	12.82		24263.7	128.2	303.4	67.39	71.77	23.83	9.364	20.6		27704	62.26	224.9	46.93	36.97	33.4	18.37	25.15		30925	160	517.1	134.2	70.37	66.61	21.48	35.6		35065.3	240.6	234.8	216.5	162.1	16.84	20.33	22.33		39071	153.6	199.1	23.08	16.1
21009.7	173	115.6	96.15	213	16.31	8.585	12.72		24264	129.2	307	68.09	73.82	23.91	9.246	20.51		27704.3	63.13	225.4	47.41	37.99	33.02	17.76	24.07		30925.3	159.4	519	137.6	71.3	66.92	20.99	35.07		35065.7	240.9	235.4	216.8	161.8	16.73	20.07	22.12		39071.3	155.1	196.4	23.45	16.19
21010	174.1	116.4	96.13	217.6	16.29	8.562	12.62		24264.3	130.2	310.7	68.8	75.8	23.99	9.104	20.42		27704.7	64	225.9	47.88	39	32.66	17.19	23.07		30925.7	158.8	521	141	72.27	67.19	20.49	34.53		35066	241.2	235.9	217.1	161.6	16.64	19.86	21.91		39071.7	156.6	193.9	23.83	16.27
21010.3	175.1	117.1	96.32	222.4	16.23	8.538	12.51		24264.7	131.3	314.2	69.51	77.76	24.1	9.01	20.33		27705	64.84	226.5	48.36	40	32.27	16.67	22.16		30926	158.2	522.9	144.3	73.25	67.52	19.97	34.03		35066.3	241.4	236.3	217.5	161.3	16.56	19.62	21.73		39072	158.2	191.6	24.2	16.37
21010.7	176.1	117.9	96.71	227.4	16.2	8.538	12.41		24265	132.4	317.6	70.2	79.66	24.18	8.916	20.23		27705.3	65.7	227.1	48.84	41	31.92	16.18	21.37		30926.3	157.5	524.9	147.7	74.29	67.83	19.45	33.54		35066.7	241.6	236.7	217.8	161.2	16.48	19.43	21.56		39072.3	159.9	189.3	24.55	16.47
21011	177.1	118.7	97.31	232.6	16.15	8.538	12.32		24265.3	133.6	321	70.86	81.51	24.29	8.821	20.14		27705.7	66.54	227.8	49.34	41.99	31.53	15.73	20.64		30926.7	156.9	527	151	75.37	68.16	18.91	33.06		35067	241.8	236.9	218.1	161.1	16.4	19.24	21.38		39072.7	161.5	187.1	24.89	16.55
21011.3	178	119.4	98.13	238	16.12	8.515	12.22		24265.7	134.9	324.2	71.51	83.34	24.38	8.751	20.04		27706	67.38	228.4	49.82	42.96	31.14	15.3	19.98		30927	156.2	529.2	154.4	76.5	68.51	18.35	32.55		35067.3	242	237.1	218.5	161.1	16.31	19.05	21.19		39073	163.2	185.1	25.24	16.63
21011.7	178.8	120.2	99.12	243.7	16.07	8.515	12.13		24266	136.3	327.5	72.15	85.11	24.49	8.68	19.93		27706.3	68.21	229.1	50.32	43.92	30.79	14.9	19.36		30927.3	155.4	531.3	157.9	77.66	68.87	17.78	32.07		35067.7	242.1	237.2	218.8	161.1	16.26	18.89	21.01		39073.3	165	183.2	25.57	16.72
21012	179.7	121	100.2	249.5	16.01	8.515	12.04		24266.3	137.7	330.6	72.78	86.85	24.6	8.609	19.83		27706.7	69.04	229.8	50.82	44.88	30.4	14.53	18.78		30927.7	154.7	533.7	161.3	78.85	69.23	17.19	31.55		35068	242.2	237.3	219.2	161.1	16.18	18.72	20.83		39073.7	166.7	181.5	25.91	16.81
21012.3	180.5	121.8	101.5	255.4	15.96	8.515	11.97		24266.7	139.2	333.7	73.38	88.58	24.73	8.585	19.73		27707	69.85	230.5	51.3	45.8	30.02	14.17	18.26		30928	153.9	536.1	164.8	80.05	69.64	16.6	31.03		35068.3	242.3	237.3	219.5	161.2	16.12	18.56	20.67		39074	168.5	179.9	26.22	16.89
21012.7	181.3	122.6	102.9	261.5	15.93	8.515	11.88		24267	140.7	336.8	73.96	90.29	24.84	8.538	19.62		27707.3	70.66	231.2	51.78	46.72	29.63	13.84	17.82		30928.3	153.1	538.6	168.4	81.24	70.03	15.99	30.51		35068.7	242.3	237.1	219.9	161.4	16.04	18.42	20.51		39074.3	170.3	178.6	26.55	16.97
21013	182.1	123.5	104.4	267.6	15.87	8.515	11.79		24267.3	142.2	339.9	74.55	92	24.95	8.515	19.5		27707.7	71.49	232	52.23	47.6	29.25	13.53	17.42		30928.7	152.3	541.1	172.1	82.4	70.44	15.4	29.98		35069	242.4	236.9	220.3	161.6	15.98	18.28	20.36		39074.7	172	177.4	26.86	17.06
21013.3	182.9	124.6	106	273.6	15.82	8.515	11.7		24267.7	143.7	342.9	75.13	93.71	25.04	8.515	19.4		27708	72.33	232.7	52.69	48.49	28.86	13.23	17.06		30929	151.5	543.7	175.8	83.56	70.88	14.78	29.45		35069.3	242.6	236.5	220.6	161.8	15.93	18.13	20.23		39075	173.8	176.5	27.2	17.14
21013.7	183.7	125.7	107.6	279.7	15.79	8.515	11.63		24268	145.2	345.9	75.69	95.45	25.15	8.515	19.28		27708.3	73.2	233.5	53.11	49.35	28.48	12.97	16.77		30929.3	150.7	546.3	179.5	84.72	71.29	14.17	28.93		35069.7	242.8	236.1	221	162	15.87	18.02	20.11		39075.3	175.6	175.7	27.51	17.22
21014	184.6	126.8	109.2	285.7	15.76	8.515	11.54		24268.3	146.8	348.9	76.27	97.23	25.23	8.515	19.18		27708.7	74.1	234.3	53.55	50.2	28.12	12.69	16.49		30929.7	149.9	548.8	183.2	85.87	71.71	13.56	28.42		35070	243.1	235.6	221.4	162.3	15.85	17.9	20.01		39075.7	177.4	175.3	27.84	17.31
21014.3	185.4	128.1	110.8	291.6	15.76	8.515	11.46		24268.7	148.3	351.9	76.86	99.02	25.31	8.538	19.06		27709	75.01	235.1	53.94	51.06	27.76	12.43	16.22		30930	149.1	551.3	186.9	87.03	72.15	12.97	27.93		35070.3	243.4	235	221.8	162.6	15.82	17.8	19.92		39076	179.1	175.1	28.15	17.39
21014.7	186.3	129.4	112.4	297.4	15.79	8.538	11.39		24269	149.9	355.1	77.44	100.8	25.39	8.562	18.96		27709.3	75.94	235.9	54.34	51.89	27.4	12.14	15.97		30930.3	148.3	553.7	190.6	88.21	72.59	12.38	27.47		35070.7	243.9	234.4	222.2	163	15.79	17.71	19.84		39076.3	180.9	175.2	28.47	17.47
21015	187.2	130.9	113.9	303.1	15.82	8.538	11.32		24269.3	151.4	358.2	78.06	102.7	25.45	8.585	18.84		27709.7	76.9	236.7	54.73	52.72	27.04	11.86	15.71		30930.7	147.5	556.1	194.3	89.42	73	11.79	27.03		35071	244.4	233.7	222.6	163.3	15.79	17.62	19.77		39076.7	182.6	175.5	28.78	17.55
21015.3	188.2	132.6	115.5	308.7	15.87	8.538	11.24		24269.7	153	361.5	78.71	104.6	25.5	8.633	18.73		27710	77.86	237.5	55.11	53.56	26.71	11.58	15.45		30931	146.7	558.5	197.9	90.65	73.44	11.22	26.61		35071.3	245	232.9	223.1	163.6	15.76	17.54	19.73		39077	184.3	176	29.09	17.61
21015.7	189.1	134.4	117	314.2	15.96	8.538	11.17		24270	154.5	364.8	79.37	106.5	25.56	8.68	18.63		27710.3	78.83	238.4	55.48	54.39	26.38	11.27	15.2		30931.3	146	560.8	201.6	91.92	73.91	10.7	26.24		35071.7	245.8	232	223.5	164	15.76	17.5	19.67		39077.3	186	176.8	29.4	17.69
21016	190.1	136.3	118.5	319.6	16.07	8.538	11.09		24270.3	156	368.2	80.08	108.4	25.61	8.727	18.53		27710.7	79.8	239.2	55.81	55.23	26.08	10.96	14.95		30931.7	145.2	563.1	205.1	93.24	74.35	10.18	25.89		35072	246.6	231	224	164.3	15.76	17.43	19.64		39077.7	187.7	177.7	29.72	17.77
21016.3	191.1	138.4	120	324.9	16.2	8.538	11.02		24270.7	157.5	371.7	80.81	110.4	25.67	8.774	18.42		27711	80.79	239.9	56.17	56.07	25.81	10.66	14.69		30932	144.4	565.3	208.7	94.61	74.79	9.718	25.58		35072.3	247.4	230	224.4	164.7	15.76	17.36	19.59		39078	189.3	178.9	30.01	17.84
21016.7	192.1	140.6	121.5	330.2	16.34	8.538	10.96		24271	158.9	375.2	81.56	112.3	25.7	8.845	18.32		27711.3	81.79	240.7	56.48	56.91	25.53	10.35	14.43		30932.3	143.7	567.5	212.2	96.02	75.23	9.269	25.3		35072.7	248.4	228.9	224.7	165.1	15.73	17.31	19.56		39078.3	190.9	180.1	30.32	17.92
21017	193.1	142.9	123	335.3	16.53	8.562	10.9		24271.3	160.3	378.8	82.33	114.3	25.72	8.892	18.23		27711.7	82.81	241.4	56.79	57.77	25.28	10.04	14.17		30932.7	143	569.6	215.6	97.44	75.67	8.868	25.06		35073	249.3	227.7	225	165.5	15.73	17.26	19.55		39078.7	192.5	181.5	30.63	17.98
21017.3	194.2	145.2	124.6	340.4	16.73	8.562	10.86		24271.7	161.6	382.5	83.1	116.3	25.75	8.963	18.13		27712	83.84	242.1	57.08	58.65	25.06	9.765	13.92		30933	142.2	571.7	219	98.86	76.08	8.491	24.85		35073.3	250.3	226.5	225.2	165.9	15.73	17.19	19.53		39079	194.1	183	30.96	18.05
21017.7	195.3	147.4	126.1	345.4	16.95	8.585	10.84		24272	162.8	386.3	83.87	118.2	25.78	9.034	18.04		27712.3	84.9	242.8	57.35	59.54	24.84	9.458	13.67		30933.3	141.5	573.8	222.4	100.2	76.52	8.137	24.69		35073.7	251.3	225.2	225.3	166.4	15.73	17.14	19.52		39079.3	195.7	184.5	31.3	18.1
21018	196.4	149.7	127.6	350.4	17.17	8.609	10.84		24272.3	163.9	390.1	84.66	120.2	25.81	9.128	17.97		27712.7	85.98	243.5	57.62	60.46	24.65	9.152	13.41		30933.7	140.8	576.1	225.7	101.6	76.91	7.831	24.56		35074	252.2	223.8	225.2	166.9	15.76	17.1	19.52		39079.7	197.2	186	31.65	18.16
21018.3	197.6	151.9	129	355.2	17.41	8.633	10.86		24272.7	165	394	85.43	122.1	25.83	9.199	17.88		27713	87.07	244.2	57.9	61.4	24.49	8.868	13.16		30934	140.1	578.3	229	103	77.29	7.571	24.47		35074.3	253.1	222.3	225	167.4	15.76	17.03	19.52		39080	200.1	189.1	32.46	18.24
21018.7	198.8	154.2	130.5	360.1	17.63	8.656	10.9		24273	166	398	86.2	124	25.86	9.269	17.8		27713.3	88.17	244.9	58.15	62.35	24.32	8.585	12.93		30934.3	139.4	580.7	232.2	104.4	77.68	7.359	24.41		35074.7	253.8	220.8	224.6	168	15.79	16.98	19.53		39080.3	201.4	190.6	32.92	18.27
21019	200	156.4	131.9	364.8	17.88	8.68	10.98		24273.3	167	402	86.99	125.9	25.92	9.364	17.73		27713.7	89.29	245.6	58.42	63.33	24.21	8.302	12.69		30934.7	138.7	583.2	235.4	105.8	78.03	7.17	24.38		35075	254.5	219.2	224.1	168.7	15.85	16.91	19.55		39080.7	202.7	192.1	33.42	18.29
21019.3	201.1	158.7	133.3	369.5	18.16	8.703	11.06		24273.7	167.9	406.2	87.76	127.7	25.94	9.435	17.67		27714	90.42	246.2	58.71	64.32	24.07	8.019	12.48		30935	138	585.6	238.5	107.2	78.39	7.029	24.38		35075.3	255.1	217.6	223.4	169.3	15.9	16.84	19.56		39081	203.9	193.6	33.94	18.32
21019.7	202.2	161.2	134.6	374.2	18.43	8.751	11.17		24274	168.8	410.4	88.53	129.6	25.97	9.529	17.6		27714.3	91.54	246.9	59	65.32	23.96	7.783	12.28		30935.3	137.4	588.2	241.6	108.7	78.72	6.934	24.41		35075.7	255.6	215.9	222.4	170.1	15.96	16.79	19.58		39081.3	205.1	195	34.52	18.34
21020	203.3	163.6	136	378.8	18.73	8.774	11.3		24274.3	169.6	414.8	89.32	131.4	26.03	9.6	17.54		27714.7	92.67	247.7	59.31	66.33	23.88	7.548	12.08		30935.7	136.7	590.8	244.7	110.3	79.05	6.887	24.48		35076	256	214.2	221.4	170.8	16.04	16.72	19.61		39081.7	206.3	196.4	35.13	18.34
21020.3	204.3	166.1	137.3	383.4	19.04	8.821	11.43		24274.7	170.4	419.3	90.11	133.2	26.05	9.694	17.48		27715	93.8	248.4	59.69	67.37	23.83	7.312	11.92		30936	136	593.4	247.7	112	79.38	6.864	24.57		35076.3	256.3	212.5	220.1	171.6	16.09	16.67	19.64		39082	207.5	197.9	35.77	18.34
21020.7	205.3	168.7	138.7	388	19.37	8.845	11.6		24275	171.2	424	90.88	134.9	26.11	9.765	17.42		27715.3	94.94	249.1	60.08	68.41	23.77	7.123	11.77		30936.3	135.4	596.2	250.7	113.9	79.69	6.887	24.69		35076.7	256.6	210.7	218.7	172.4	16.15	16.62	19.67		39082.3	208.7	199.3	36.5	18.35
21021	206.2	171.4	140.1	392.5	19.67	8.892	11.76		24275.3	171.9	428.8	91.65	136.7	26.16	9.859	17.36		27715.7	96.05	249.8	60.5	69.46	23.71	6.934	11.66		30936.7	134.7	599	253.6	115.8	79.99	6.934	24.85		35077	256.7	208.9	217.2	173.2	16.2	16.58	19.71		39082.7	209.9	200.7	37.29	18.35
21021.3	207.1	174.1	141.5	396.9	20	8.916	11.92		24275.7	172.7	433.7	92.42	138.4	26.22	9.93	17.3		27716	97.16	250.5	60.93	70.51	23.69	6.769	11.55		30937	134.1	601.9	256.5	117.9	80.26	7.029	25.05		35077.3	256.8	207.1	215.6	174	16.26	16.53	19.75		39083	211.1	202.2	38.21	18.35
21021.7	207.9	176.8	143	401.3	20.3	8.939	12.1		24276	173.4	438.8	93.15	140.1	26.27	10	17.24		27716.3	98.26	251.3	61.41	71.54	23.66	6.628	11.46		30937.3	133.4	604.8	259.4	120.2	80.54	7.17	25.27		35077.7	256.8	205.2	213.9	174.7	16.31	16.51	19.83		39083.3	212.3	203.7	39.29	18.37
21022	208.7	179.6	144.5	405.6	20.66	8.986	12.26		24276.3	174.1	444	93.88	141.8	26.33	10.09	17.18		27716.7	99.33	252	61.89	72.59	23.66	6.51	11.4		30937.7	132.8	607.8	262.2	122.5	80.76	7.335	25.5		35078	256.8	203.3	212.2	175.5	16.37	16.51	19.9		39083.7	213.4	205.2	40.58	18.37
21022.3	209.4	182.5	146	409.8	20.99	9.01	12.44		24276.7	174.9	449.3	94.61	143.5	26.38	10.16	17.12		27717	100.3	252.9	62.41	73.63	23.66	6.415	11.37		30938	132.1	610.8	265.1	125	80.95	7.524	25.77		35078.3	256.8	201.4	210.5	176.1	16.45	16.51	19.99		39084	214.6	206.8	42.12	18.4
21022.7	210.1	185.3	147.6	413.9	21.38	9.034	12.62		24277	175.6	454.7	95.3	145.2	26.44	10.23	17.06		27717.3	101.4	253.7	62.95	74.64	23.69	6.321	11.36		30938.3	131.5	613.9	268	127.5	81.12	7.713	26.04		35078.7	256.7	199.4	208.8	176.7	16.51	16.51	20.09		39084.3	215.8	208.3	43.85	18.43
21023	210.7	188.1	149.2	418	21.76	9.057	12.79		24277.3	176.3	460.1	95.98	146.9	26.49	10.33	17.01		27717.7	102.4	254.5	63.51	75.64	23.71	6.25	11.37		30938.7	130.9	617	270.9	130.1	81.28	7.901	26.3		35079	256.6	197.5	207.2	177.1	16.59	16.53	20.23		39084.7	216.9	209.9	45.74	18.48
21023.3	211.2	190.9	150.8	421.9	22.17	9.104	12.97		24277.7	177	465.5	96.67	148.5	26.55	10.4	16.95		27718	103.4	255.3	64.08	76.64	23.74	6.203	11.4		30939	130.2	620.1	273.8	132.8	81.42	8.114	26.57		35079.3	256.5	195.5	205.6	177.4	16.64	16.58	20.36		39085	218.1	211.6	47.68	18.6
21023.7	211.7	193.7	152.4	425.8	22.59	9.128	13.15		24278	177.7	471	97.33	150.1	26.63	10.47	16.89		27718.3	104.3	256.2	64.64	77.63	23.8	6.156	11.46		30939.3	129.6	623.2	276.6	135.5	81.5	8.326	26.82		35079.7	256.5	193.6	204	177.6	16.73	16.62	20.49		39085.3	219.2	213.2	49.57	18.81
21024	212.1	196.5	154	429.6	23	9.152	13.33		24278.3	178.4	476.4	98.02	151.8	26.69	10.54	16.83		27718.7	105.2	257.1	65.2	78.59	23.83	6.132	11.55		30939.7	128.9	626.3	279.5	138.3	81.58	8.515	27.06		35080	256.5	191.6	202.5	177.7	16.81	16.7	20.66		39085.7	220.3	215	51.38	19.19
21024.3	212.4	199.2	155.6	433.3	23.44	9.175	13.49		24278.7	179	481.9	98.69	153.3	26.74	10.61	16.77		27719	106.1	258	65.76	79.55	23.91	6.109	11.66		30940	128.2	629.4	282.4	141	81.64	8.703	27.28		35080.3	256.5	189.6	201	177.7	16.92	16.77	20.82		39086	221.4	216.7	53.15	19.82
21024.7	212.8	201.8	157.3	436.9	23.85	9.222	13.67		24279	179.7	487.2	99.35	154.9	26.82	10.68	16.71		27719.3	106.9	258.9	66.3	80.5	23.96	6.109	11.76		30940.3	127.5	632.6	285.3	143.7	81.64	8.892	27.5		35080.7	256.6	187.5	199.5	177.8	17.08	16.86	20.98		39086.3	222.5	218.5	54.86	20.74
21025	213.2	204.4	158.9	440.4	24.29	9.246	13.84		24279.3	180.3	492.5	100	156.4	26.88	10.77	16.65		27719.7	107.7	259.8	66.84	81.43	24.05	6.109	11.89		30940.7	126.7	635.8	288.1	146.3	81.64	9.081	27.71		35081	256.6	185.5	198	177.8	17.36	16.95	21.16		39086.7	223.6	220.3	56.52	21.89
21025.3	213.5	206.9	160.6	443.7	24.73	9.293	14.02		24279.7	180.9	497.7	100.6	157.9	26.93	10.85	16.59		27720	108.4	260.6	67.36	82.37	24.16	6.132	12.04		30941	125.9	639.1	290.8	148.9	81.58	9.269	27.91		35081.3	256.6	183.5	196.6	177.8	17.66	17.07	21.35		39087	224.8	222.1	58.12	23.16
21025.7	213.9	209.3	162.2	446.9	25.17	9.317	14.2		24280	181.4	502.7	101.3	159.4	27.02	10.92	16.55		27720.3	109.1	261.5	67.84	83.29	24.24	6.132	12.19		30941.3	125	642.3	293.3	151.3	81.53	9.435	28.12		35081.7	256.6	181.4	195.3	177.8	18.05	17.19	21.53		39087.3	226	224	59.66	24.47
21026	214.2	211.7	163.9	449.9	25.64	9.364	14.36		24280.3	182	507.7	101.9	160.8	27.07	10.99	16.5		27720.7	109.7	262.3	68.26	84.19	24.35	6.156	12.35		30941.7	124.1	645.7	295.6	153.7	81.45	9.6	28.33		35082	256.6	179.3	194	177.8	18.46	17.31	21.73		39087.7	227.2	225.8	61.18	25.76
21026.3	214.6	214	165.6	452.8	26.08	9.411	14.54		24280.7	182.6	512.4	102.6	162.1	27.13	11.06	16.47		27721	110.2	263	68.61	85.1	24.46	6.179	12.51		30942	123.2	649	297.8	156	81.36	9.765	28.52		35082.3	256.5	177.2	192.8	177.8	18.87	17.43	21.93		39088	228.4	227.7	62.68	27.02
21026.7	214.9	216.3	167.2	455.4	26.55	9.435	14.71		24281	183.1	517.1	103.2	163.4	27.18	11.13	16.46		27721.3	110.7	263.7	68.91	86	24.57	6.203	12.68		30942.3	122.3	652.5	299.8	158.3	81.28	9.93	28.7		35082.7	256.4	175	191.6	177.8	19.31	17.57	22.13		39088.3	229.7	229.6	64.2	28.23
21027	215.3	218.6	168.9	457.8	27.02	9.482	14.91		24281.3	183.7	521.5	103.8	164.6	27.24	11.2	16.46		27721.7	111.1	264.2	69.11	86.89	24.68	6.227	12.84		30942.7	121.5	655.9	301.6	160.6	81.17	10.09	28.87		35083	256.3	172.9	190.4	177.8	19.75	17.71	22.34		39088.7	231	231.6	65.8	29.39
21027.3	215.6	220.8	170.6	459.9	27.48	9.529	15.1		24281.7	184.3	525.7	104.4	165.7	27.29	11.27	16.47		27722	111.4	264.8	69.24	87.74	24.82	6.25	13.02		30943	120.7	659.5	303.3	162.8	81.09	10.26	29.05		35083.3	256.1	170.7	189.3	177.8	20.22	17.85	22.55		39089	232.3	233.5	67.53	30.5
21027.7	216	223	172.2	461.8	27.93	9.576	15.28		24282	184.9	529.8	105	166.6	27.32	11.36	16.5		27722.3	111.7	265.2	69.34	88.58	24.95	6.297	13.18		30943.3	120	663.1	305	165.1	80.98	10.42	29.23		35083.7	255.9	168.5	188.2	177.8	20.72	17.99	22.77		39089.3	233.7	235.5	69.51	31.58
21028	216.4	225.2	173.9	463.4	28.37	9.6	15.47		24282.3	185.6	533.8	105.6	167.5	27.37	11.44	16.55		27722.7	112	265.6	69.38	89.37	25.09	6.321	13.36		30943.7	119.3	666.8	306.5	167.3	80.9	10.56	29.39		35084	255.7	166.2	187.2	177.9	21.24	18.16	22.99		39089.7	235.2	237.5	71.76	32.66
21028.3	216.8	227.3	175.5	464.9	28.81	9.647	15.66		24282.7	186.3	537.6	106.2	168.2	27.43	11.51	16.61		27723	112.2	265.9	69.43	90.13	25.26	6.345	13.53		30944	118.7	670.5	307.9	169.6	80.79	10.73	29.57		35084.3	255.4	164	186.3	178	21.79	18.32	23.21		39090	236.8	239.5	74.34	33.76
21028.7	217.2	229.5	177.2	466.1	29.25	9.694	15.85		24283	187	541.3	106.8	168.8	27.46	11.6	16.68		27723.3	112.4	266.1	69.43	90.82	25.42	6.392	13.71		30944.3	118.2	674.3	309.3	171.9	80.7	10.87	29.76		35084.7	255	161.8	185.5	178.1	22.37	18.49	23.45		39090.3	238.4	241.5	77.25	34.97
21029	217.7	231.6	179	467.2	29.71	9.718	16.05		24283.3	187.8	544.9	107.4	169.4	27.51	11.67	16.8		27723.7	112.6	266.2	69.45	91.47	25.59	6.439	13.89		30944.7	117.7	678	310.7	174.2	80.62	11.01	29.94		35085	254.6	159.5	184.7	178.3	22.97	18.65	23.66		39090.7	240.1	243.6	80.44	36.33
21029.3	218.2	233.7	180.7	468.2	30.15	9.765	16.25		24283.7	188.6	548.4	108	169.8	27.57	11.74	16.95		27724	112.8	266.1	69.45	92.05	25.75	6.486	14.08		30945	117.4	681.8	312.1	176.5	80.51	11.15	30.11		35085.3	254.1	157.2	184.1	178.6	23.58	18.82	23.88		39091	241.9	245.7	83.81	37.96
21029.7	218.9	235.9	182.6	469.1	30.62	9.812	16.44		24284	189.5	551.8	108.6	170.2	27.62	11.81	17.09		27724.3	113.1	266	69.45	92.57	25.92	6.533	14.27		30945.3	117	685.7	313.4	178.8	80.43	11.32	30.31		35085.7	253.5	154.9	183.5	179	24.18	18.98	24.07		39091.3	243.6	247.8	87.3	39.92
21030	219.6	238	184.5	469.9	31.09	9.836	16.64		24284.3	190.3	555.2	109.2	170.5	27.65	11.88	17.26		27724.7	113.3	265.8	69.47	93.02	26.08	6.58	14.45		30945.7	116.8	689.5	314.8	181.2	80.35	11.46	30.5		35086	252.9	152.6	183	179.5	24.82	19.17	24.26		39091.7	245.4	249.8	90.86	42.33
21030.3	220.4	240.2	186.4	470.7	31.56	9.859	16.84		24284.7	191.2	558.5	109.8	170.7	27.71	11.93	17.4		27725	113.5	265.4	69.51	93.42	26.27	6.628	14.66		30946	116.5	693.3	316.1	183.5	80.26	11.6	30.69		35086.3	252.2	150.3	182.5	180.2	25.45	19.34	24.44		39092	247.1	252	94.46	45.23
21030.7	221.2	242.4	188.5	471.4	32.03	9.883	17.04		24285	192	561.7	110.4	170.9	27.76	11.98	17.54		27725.3	113.6	265	69.55	93.78	26.44	6.675	14.85		30946.3	116.3	697.1	317.4	185.8	80.15	11.72	30.9		35086.7	251.5	147.9	182.1	181.1	26.05	19.5	24.6		39092.3	248.8	254.1	98.13	48.62
[truncated: 657 more rows]
[truncated: 43 more columns]
